# Supplementary material for: A Viscous DES‐AAV‐Foxo1 Delivery System With High Transfection Efficiency for the Treatment of Corneal Endothelial Dysfunction by Restoring Mitochondria‐ER Contacts
Source: Adv Sci (Weinh). 2026 May 3;13(41):e75464. doi: 10.1002/advs.75464 (PMC13335468; doi:10.1002/advs.75464)
Supplement: Supplementary file 2 — Supporting File 2: advs75464‐sup‐0002‐Data.zip. [file ADVS-13-e75464-s002.zip]

Archive with 7 entries (6 files):
- advs75464-sup-0002-Data/
- advs75464-sup-0002-Data/Dataset S1.xlsx
- advs75464-sup-0002-Data/Dataset S2.xlsx
- advs75464-sup-0002-Data/Dataset S3.xlsx
- advs75464-sup-0002-Data/Dataset S4.xlsx
- advs75464-sup-0002-Data/Dataset S5.xlsx
- advs75464-sup-0002-Data/Dataset S6.xlsx
