# Supplementary material for: A Viscous DES‐AAV‐Foxo1 Delivery System With High Transfection Efficiency for the Treatment of Corneal Endothelial Dysfunction by Restoring Mitochondria‐ER Contacts
Source: Adv Sci (Weinh). 2026 May 3;13(41):e75464. doi: 10.1002/advs.75464 (PMC13335468; doi:10.1002/advs.75464)
Supplement: Supplementary file 2 — Supporting File 2: advs75464‐sup‐0002‐Data.zip. [file ADVS-13-e75464-s002.zip › advs75464-sup-0002-Data/Dataset S1.xlsx]

## Sheet: Sheet1
Dataset S1. Marker genes for each cell type of mouse entire cornea in snRNA-seq data.
gene	p_val	avg_log2FC	pct.1	pct.2	p_val_adj	cluster
Chst9	0	2.97100456313597	0.737	0.164	0	Epi
A830036E02Rik	0	2.70706859976504	0.617	0.111	0	Epi
mt-Cytb	0	2.65529186838649	0.833	0.496	0	Epi
Galnt18	0	2.57382705899372	0.785	0.208	0	Epi
mt-Co2	0	2.49721300437504	0.878	0.597	0	Epi
Meis2	0	2.47901204858069	0.665	0.113	0	Epi
mt-Atp6	0	2.47453522733139	0.865	0.544	0	Epi
mt-Co1	0	2.43132731912451	0.871	0.54	0	Epi
mt-Co3	0	2.28927938291636	0.922	0.71	0	Epi
mt-Nd1	0	2.21906918867228	0.719	0.36	0	Epi
Cfap43	0	2.19395795670909	0.46	0.083	0	Epi
Tmprss11a	0	2.09998980690964	0.757	0.296	0	Epi
Pax6	0	2.05367705697332	0.758	0.262	0	Epi
mt-Nd4	0	2.0484421517641	0.79	0.454	0	Epi
Lama3	0	2.01849781490655	0.555	0.086	0	Epi
Egfr	0	1.98678070646106	0.672	0.163	0	Epi
Crybg1	0	1.98135286172018	0.637	0.138	0	Epi
Fam83a	0	1.96128441741296	0.691	0.208	0	Epi
Cyp4a12b	0	1.89450271732622	0.633	0.217	0	Epi
Muc4	0	1.86001350899444	0.643	0.44	0	Epi
Col17a1	0	1.85466090116352	0.851	0.555	0	Epi
Sorbs2	0	1.82872632529764	0.597	0.15	0	Epi
Chl1	0	1.82269937548905	0.584	0.133	0	Epi
mt-Nd2	0	1.76302855109672	0.741	0.442	0	Epi
Trp63	0	1.76198365388554	0.524	0.083	0	Epi
Rapgef5	0	1.74430735470267	0.507	0.061	0	Epi
Rnf152	0	1.74151831438364	0.588	0.108	0	Epi
Upk1b	0	1.72625989024413	0.848	0.476	0	Epi
Dsc2	0	1.71727124564418	0.682	0.248	0	Epi
Mast4	0	1.71647671047201	0.709	0.394	0	Epi
Mctp2	0	1.69436718145306	0.521	0.098	0	Epi
Oxr1	0	1.68562575227613	0.745	0.464	0	Epi
Sorbs1	0	1.68504303013523	0.582	0.241	0	Epi
Clip4	0	1.67811099013481	0.55	0.109	0	Epi
Dsc3	0	1.66247060165123	0.724	0.299	0	Epi
Emp1	0	1.60856645700154	0.875	0.611	0	Epi
Cd44	0	1.60334565266066	0.612	0.195	0	Epi
Ikzf2	0	1.6016041274377	0.71	0.462	0	Epi
Tox	0	1.60146561147348	0.42	0.044	0	Epi
Kif21a	0	1.60027946426624	0.65	0.241	0	Epi
Plet1	0	1.58152855910753	0.835	0.496	0	Epi
Gm20528	0	1.5809423074069	0.332	0.029	0	Epi
Slc1a1	0	1.57315718258145	0.318	0.099	0	Epi
Meis1	0	1.57157929271748	0.519	0.091	0	Epi
Ano4	0	1.56615643190965	0.369	0.032	0	Epi
Aqp5	0	1.54935488518319	0.979	0.906	0	Epi
Acer3	0	1.54731567696017	0.61	0.187	0	Epi
Ehf	0	1.54201975471041	0.648	0.174	0	Epi
Tmprss11g	0	1.52931063656736	0.629	0.153	0	Epi
Piezo2	0	1.5265213370301	0.492	0.11	0	Epi
Pglyrp1	0	1.50847691358604	0.536	0.281	0	Epi
Gm9573	0	1.50562735675942	0.566	0.318	0	Epi
Notch3	0	1.50454646319547	0.517	0.108	0	Epi
Esrp1	0	1.47755403291437	0.526	0.085	0	Epi
Plet1os	0	1.44669675069498	0.349	0.041	0	Epi
Egln3	0	1.43463960681306	0.562	0.174	0	Epi
Syt8	0	1.43218041373535	0.506	0.077	0	Epi
Prkch	0	1.43052955202738	0.329	0.113	0	Epi
Tgfbi	0	1.42994040445156	0.736	0.37	0	Epi
Acsl1	0	1.40879928954408	0.554	0.173	0	Epi
Sh3gl2	0	1.40644777274814	0.452	0.053	0	Epi
Nav3	0	1.3976781468703	0.353	0.04	0	Epi
Dsg3	0	1.39003109377218	0.504	0.127	0	Epi
Mal	0	1.38618420952576	0.851	0.601	0	Epi
mt-Nd3	0	1.38602091679931	0.367	0.087	0	Epi
Aqp3	0	1.3646230035692	0.827	0.494	0	Epi
St6galnac1	0	1.36308660394394	0.531	0.128	0	Epi
Slc12a2	0	1.3531998480909	0.597	0.233	0	Epi
Ppl	0	1.35106343953758	0.781	0.408	0	Epi
Upk3bl	0	1.32455209899849	0.978	0.893	0	Epi
Arap2	0	1.32338210314345	0.458	0.059	0	Epi
Mir205hg	0	1.32313222529767	0.43	0.075	0	Epi
Epha4	0	1.31949628243103	0.4	0.052	0	Epi
Fth1	0	1.31556237549489	0.748	0.529	0	Epi
Perp	0	1.31246975058927	0.845	0.52	0	Epi
Paqr5	0	1.31246529560828	0.512	0.116	0	Epi
Tmprss11d	0	1.31054844377276	0.605	0.23	0	Epi
Efemp1	0	1.31038413343436	0.514	0.158	0	Epi
Dsg1a	0	1.30686686245397	0.576	0.209	0	Epi
Ldlr	0	1.30369968631557	0.529	0.135	0	Epi
Klf4	0	1.30198888921233	0.671	0.256	0	Epi
Krt12	0	1.29797255609167	1	1	0	Epi
Nebl	0	1.29508978077092	0.53	0.143	0	Epi
Cdh1	0	1.29425044142715	0.504	0.104	0	Epi
Cd9	0	1.29255981991709	0.88	0.584	0	Epi
Evpl	0	1.29055928646462	0.774	0.421	0	Epi
AI661453	0	1.28508853720687	0.648	0.254	0	Epi
Scd2	0	1.28355767142151	0.75	0.402	0	Epi
Epb41l1	0	1.27705203725106	0.539	0.161	0	Epi
Tuft1	0	1.27304274494388	0.453	0.075	0	Epi
P3h2	0	1.26749764370061	0.443	0.085	0	Epi
Sorl1	0	1.25823552963165	0.591	0.227	0	Epi
Ces1d	0	1.25664399572195	0.673	0.282	0	Epi
Tacstd2	0	1.25317489602749	0.713	0.327	0	Epi
Kit	0	1.24047781517241	0.452	0.079	0	Epi
Dach1	0	1.23563714052834	0.338	0.041	0	Epi
Itga6	0	1.23531520351361	0.525	0.169	0	Epi
Arhgef4	0	1.23267121819197	0.439	0.075	0	Epi
Gsto1	0	1.22634524736824	0.996	0.987	0	Epi
Sdc1	0	1.22324821582209	0.756	0.4	0	Epi
Cobl	0	1.21732223211886	0.416	0.054	0	Epi
Csgalnact1	0	1.2127513812241	0.358	0.048	0	Epi
Sgk3	0	1.21005061262289	0.464	0.088	0	Epi
mt-Nd5	0	1.21002470633723	0.429	0.122	0	Epi
Gm49890	0	1.2004351463704	0.375	0.03	0	Epi
Lmo7	0	1.19813408260759	0.708	0.437	0	Epi
Osbpl6	0	1.19493309259391	0.413	0.102	0	Epi
Nectin1	0	1.19217785335974	0.468	0.099	0	Epi
Samd12	0	1.18949079488999	0.426	0.126	0	Epi
Grhl2	0	1.1876379806563	0.404	0.047	0	Epi
Slurp1	0	1.18556698491527	0.995	0.961	0	Epi
Tmprss11e	0	1.18106776662785	0.432	0.066	0	Epi
Itgb4	0	1.18018621395723	0.345	0.096	0	Epi
Dhcr24	0	1.17882987873057	0.611	0.216	0	Epi
Sh3tc2	0	1.17775441803384	0.392	0.042	0	Epi
Cdcp1	0	1.17359303981698	0.414	0.057	0	Epi
Cd109	0	1.17121077220717	0.432	0.1	0	Epi
Mal2	0	1.1664025084375	0.506	0.119	0	Epi
Abcc4	0	1.16055035274892	0.465	0.143	0	Epi
Acpp	0	1.16015085745426	0.343	0.059	0	Epi
Krt5	0	1.15569036866954	0.999	0.998	0	Epi
Gsn	0	1.15370736662714	0.724	0.42	0	Epi
Ptprf	0	1.15268901281657	0.558	0.192	0	Epi
Cyp26b1	0	1.15152317355779	0.326	0.047	0	Epi
Epb41l4a	0	1.1491384919287	0.411	0.078	0	Epi
Lypd2	0	1.13949048584367	0.997	0.989	0	Epi
Tiam1	0	1.13563258259385	0.431	0.084	0	Epi
Hlf	0	1.13403216564877	0.561	0.305	0	Epi
Hsd17b2	0	1.12651489046205	0.469	0.129	0	Epi
Lypd3	0	1.12558199909888	0.61	0.266	0	Epi
Dsp	0	1.11125857636922	0.911	0.745	0	Epi
Lamb1	0	1.11043231541187	0.428	0.09	0	Epi
Slk	0	1.10747840112684	0.612	0.307	0	Epi
Mtus1	0	1.10536908990248	0.501	0.188	0	Epi
Afdn	0	1.10209865473657	0.687	0.378	0	Epi
F11r	0	1.09664798468517	0.54	0.172	0	Epi
Net1	0	1.09514826982789	0.509	0.137	0	Epi
Klf5	0	1.09387123565796	0.494	0.128	0	Epi
Pkp1	0	1.09084140664412	0.508	0.14	0	Epi
Tns4	0	1.08959310959501	0.392	0.07	0	Epi
Necab1	0	1.08770141469453	0.335	0.04	0	Epi
Fam129b	0	1.08728331820263	0.488	0.149	0	Epi
Cpd	0	1.08486743287948	0.546	0.194	0	Epi
Sytl1	0	1.08255786179115	0.526	0.168	0	Epi
Dgka	0	1.07396837027828	0.474	0.125	0	Epi
Nfkbiz	0	1.0683692559369	0.465	0.151	0	Epi
Pdzd2	0	1.06477960897001	0.529	0.175	0	Epi
S100a6	0	1.06185057435008	0.999	0.99	0	Epi
Erich5	0	1.05958770619131	0.445	0.107	0	Epi
Elf3	0	1.05718096612116	0.481	0.195	0	Epi
Capn5	0	1.05677194614891	0.366	0.103	0	Epi
Ctsl	0	1.0522740164995	0.888	0.693	0	Epi
Eda	0	1.05142298461694	0.449	0.147	0	Epi
Gda	0	1.04741394794632	0.334	0.055	0	Epi
AA986860	0	1.04398174214488	0.383	0.076	0	Epi
Map3k5	0	1.04360637224868	0.4	0.072	0	Epi
Sphkap	0	1.04268938555849	0.327	0.049	0	Epi
Nectin4	0	1.0380713055511	0.446	0.112	0	Epi
Crybg3	0	1.03619116894999	0.372	0.085	0	Epi
Prom1	0	1.0328086129573	0.391	0.07	0	Epi
Plekha6	0	1.02861700738847	0.532	0.209	0	Epi
Plxnb1	0	1.02567782988539	0.394	0.066	0	Epi
St8sia6	0	1.02542703706504	0.352	0.051	0	Epi
Acsm1	0	1.0236016624296	0.399	0.092	0	Epi
Rapgefl1	0	1.02321331851761	0.377	0.058	0	Epi
Actb	0	1.02124291681661	0.928	0.759	0	Epi
Cobll1	0	1.01794858969444	0.355	0.044	0	Epi
Ly6e	0	1.01569	0.474	0.211	0	Epi
Klf3	0	1.01344890989834	0.585	0.292	0	Epi
Mreg	0	1.01295248851395	0.344	0.03	0	Epi
Mfap3l	0	1.01069960369514	0.403	0.078	0	Epi
H2-D1	0	1.00999932880335	0.576	0.282	0	Epi
Krt6a	0	1.00619222363837	0.864	0.716	0	Epi
Dkk3	0	1.00325953928895	0.434	0.168	0	Epi
Calml3	0	1.00270772554129	0.941	0.776	0	Epi
mt-Nd4l	0	1.00165362888874	0.303	0.055	0	Epi
Cldn7	0	0.9994077414542	0.657	0.319	0	Epi
Spint2	0	0.99894006042142	0.667	0.328	0	Epi
Tmem131l	0	0.997603385929062	0.377	0.069	0	Epi
Actg1	0	0.997079739981749	0.896	0.715	0	Epi
Syne2	0	0.992737638732197	0.642	0.364	0	Epi
Crybg2	0	0.99065509787215	0.356	0.08	0	Epi
Tjp2	0	0.990095746402062	0.53	0.239	0	Epi
Ces2g	0	0.986610466389669	0.347	0.061	0	Epi
Jag1	0	0.982915360063946	0.381	0.064	0	Epi
Arhgap27	0	0.977937087690881	0.386	0.065	0	Epi
Adtrp	0	0.977388009069698	0.379	0.071	0	Epi
Myh14	0	0.976897272817534	0.599	0.247	0	Epi
Als2cl	0	0.972779648083726	0.397	0.08	0	Epi
Rpl28	0	0.970074256776048	0.846	0.58	0	Epi
Anxa2	0	0.966756056298048	0.912	0.723	0	Epi
Wnt4	0	0.964660793441521	0.523	0.185	0	Epi
Pof1b	0	0.958625413180078	0.403	0.087	0	Epi
Adh7	0	0.956808542229363	0.737	0.434	0	Epi
Gldc	0	0.956146117008287	0.364	0.064	0	Epi
Tjp3	0	0.955093281929697	0.385	0.09	0	Epi
Actn4	0	0.954452146949029	0.869	0.677	0	Epi
A830008E24Rik	0	0.953598096249449	0.303	0.033	0	Epi
2610528A11Rik	0	0.948638768058569	0.608	0.296	0	Epi
Atp6ap2	0	0.942982697226487	0.501	0.205	0	Epi
Arhgap10	0	0.939278302496969	0.41	0.096	0	Epi
Fosl2	0	0.9382699612732	0.442	0.126	0	Epi
Ggta1	0	0.933326826983501	0.367	0.06	0	Epi
Myo5b	0	0.932740951118003	0.317	0.035	0	Epi
Rplp0	0	0.932519929943594	0.748	0.447	0	Epi
Rps8	0	0.931282590156787	0.875	0.668	0	Epi
Rps20	0	0.931130597027735	0.792	0.524	0	Epi
Tmprss11b	0	0.92655242744185	0.4	0.085	0	Epi
Suco	0	0.92486891725387	0.538	0.27	0	Epi
Hacd2	0	0.924663547450358	0.5	0.201	0	Epi
Adss	0	0.92383356758323	0.506	0.214	0	Epi
Cdo1	0	0.92332572669136	0.529	0.22	0	Epi
Atp6v0a1	0	0.922161126835949	0.503	0.224	0	Epi
Cbr2	0	0.922019124334624	0.542	0.253	0	Epi
Tkt	0	0.921982757999929	0.99	0.977	0	Epi
Junb	0	0.921792554152679	0.52	0.214	0	Epi
F3	0	0.921651121196865	0.569	0.255	0	Epi
S100a10	0	0.919808953922295	0.785	0.548	0	Epi
Jup	0	0.917551718545301	0.664	0.335	0	Epi
Rpl23	0	0.915560967805867	0.85	0.596	0	Epi
Rpl13	0	0.914822470266114	0.947	0.813	0	Epi
Hpgds	0	0.913933573578374	0.406	0.096	0	Epi
Pdzk1ip1	0	0.912214914088579	0.551	0.271	0	Epi
Patj	0	0.908039568980349	0.425	0.126	0	Epi
Iqgap1	0	0.907813225418506	0.625	0.311	0	Epi
Ypel2	0	0.907503919892415	0.362	0.118	0	Epi
Celsr1	0	0.906690826384925	0.327	0.047	0	Epi
Pkp3	0	0.905558081267688	0.46	0.128	0	Epi
Ntf3	0	0.902812816177185	0.309	0.046	0	Epi
Aldh3a1	0	0.901126841101291	1	1	0	Epi
Rbm47	0	0.898585294379183	0.418	0.139	0	Epi
S100a14	0	0.897239796247238	0.478	0.191	0	Epi
Sh2d4a	0	0.896572119548433	0.386	0.084	0	Epi
Gan	0	0.89194189584487	0.308	0.091	0	Epi
Tmbim6	0	0.891776355565152	0.614	0.323	0	Epi
Rps24	0	0.891696959358259	0.828	0.575	0	Epi
Crlf1	0	0.891675527002041	0.37	0.087	0	Epi
Rpl39	0	0.890600775176262	0.749	0.457	0	Epi
Emp2	0	0.889282089012688	0.464	0.167	0	Epi
Slc19a2	0	0.888157449018729	0.362	0.077	0	Epi
Elovl6	0	0.887124660168783	0.424	0.168	0	Epi
Ddr1	0	0.886032524209399	0.501	0.212	0	Epi
Cyp3a13	0	0.885558649626645	0.347	0.07	0	Epi
S100a11	0	0.881337633841673	0.91	0.735	0	Epi
Slc16a11	0	0.880383627906211	0.309	0.066	0	Epi
Tfap2a	0	0.87966571493586	0.337	0.044	0	Epi
Atp1b3	0	0.879128053004335	0.635	0.383	0	Epi
Megf9	0	0.878802158495092	0.33	0.052	0	Epi
Sypl	0	0.878476787720998	0.558	0.246	0	Epi
Rpsa	0	0.87184597819979	0.748	0.473	0	Epi
Dennd2c	0	0.871763672379012	0.326	0.047	0	Epi
Trim29	0	0.867951505648244	0.68	0.36	0	Epi
Nipal2	0	0.864549480269291	0.385	0.122	0	Epi
Cast	0	0.863403106317448	0.644	0.341	0	Epi
Fau	0	0.86218370626372	0.837	0.578	0	Epi
Itm2b	0	0.861191327695066	0.857	0.661	0	Epi
Sfn	0	0.858800030804578	0.753	0.462	0	Epi
Lifr	0	0.856890939155646	0.35	0.085	0	Epi
Clic1	0	0.856771798536291	0.664	0.357	0	Epi
Sptbn2	0	0.855668821641305	0.419	0.12	0	Epi
Rps2	0	0.852640776615116	0.662	0.385	0	Epi
Homer2	0	0.852432063828182	0.395	0.123	0	Epi
Plxnb2	0	0.84853407979103	0.53	0.222	0	Epi
Hspa1b	0	0.848349938820607	0.564	0.251	0	Epi
Ifi202b	0	0.848119130837983	0.502	0.184	0	Epi
Serpinb5	0	0.847374560706837	0.607	0.284	0	Epi
Ctsd	0	0.844292823899547	0.55	0.253	0	Epi
Lmo4	0	0.844030365446722	0.43	0.144	0	Epi
Rpl27a	0	0.843754690147141	0.809	0.562	0	Epi
Reep5	0	0.840498124969984	0.539	0.254	0	Epi
Fermt1	0	0.839673774366627	0.317	0.044	0	Epi
Nbeal2	0	0.838340376145465	0.344	0.081	0	Epi
H2-K1	0	0.837588312164732	0.55	0.263	0	Epi
Por	0	0.831962481149541	0.481	0.203	0	Epi
Osmr	0	0.831307561855439	0.336	0.053	0	Epi
Tpt1	0	0.831028494794576	0.819	0.566	0	Epi
Rpl35	0	0.826797534479964	0.53	0.26	0	Epi
Baiap2	0	0.826547336927059	0.367	0.089	0	Epi
Limk2	0	0.825950145414871	0.493	0.198	0	Epi
Rbp2	0	0.825894019519407	0.514	0.228	0	Epi
Rpl37	0	0.823531910087596	0.738	0.461	0	Epi
Srebf2	0	0.822941325706439	0.463	0.151	0	Epi
Rplp2	0	0.821347358435599	0.741	0.473	0	Epi
Slco3a1	0	0.821313969943979	0.599	0.38	0	Epi
Rpl32	0	0.820648271460591	0.748	0.481	0	Epi
Rps10	0	0.815444198323684	0.834	0.586	0	Epi
Nfe2l3	0	0.814805751282454	0.348	0.079	0	Epi
Irf6	0	0.812326915353546	0.39	0.099	0	Epi
Pdlim5	0	0.811871776844817	0.596	0.348	0	Epi
Hes1	0	0.810659185962344	0.439	0.184	0	Epi
Epcam	0	0.809176042475045	0.383	0.104	0	Epi
Scin	0	0.806702040591458	0.391	0.111	0	Epi
Cpeb2	0	0.806107478966553	0.347	0.116	0	Epi
Diaph1	0	0.804433078508907	0.498	0.206	0	Epi
Ccnd1	0	0.802647821859247	0.399	0.14	0	Epi
Rps15	0	0.802502292009275	0.735	0.47	0	Epi
Rpl30	0	0.801971320165367	0.7	0.417	0	Epi
Fxyd3	0	0.801190873288312	0.507	0.222	0	Epi
Sema4d	0	0.797004893842984	0.342	0.085	0	Epi
Frmd4b	0	0.792851639480317	0.375	0.134	0	Epi
Pdlim1	0	0.792493693730149	0.444	0.148	0	Epi
Rpl26	0	0.79167204697095	0.732	0.463	0	Epi
Eef2	0	0.791663467187637	0.601	0.321	0	Epi
Ndufa4	0	0.790548668614953	0.6	0.324	0	Epi
Rpl41	0	0.790471355957857	0.805	0.576	0	Epi
Tet3	0	0.789613620063087	0.501	0.253	0	Epi
Sh3pxd2a	0	0.789092605006831	0.467	0.154	0	Epi
Nudt4	0	0.787725016551284	0.513	0.239	0	Epi
Rps17	0	0.78762037177282	0.718	0.467	0	Epi
Plekhg3	0	0.78679701788663	0.302	0.04	0	Epi
Calr	0	0.785342810928588	0.538	0.258	0	Epi
Gpr87	0	0.784758769460521	0.333	0.055	0	Epi
Rplp1	0	0.783175243656093	0.888	0.69	0	Epi
Hmgcr	0	0.782111202174512	0.367	0.112	0	Epi
Slc39a8	0	0.781727953722217	0.315	0.059	0	Epi
Erbb3	0	0.781661113885471	0.306	0.046	0	Epi
Rpl21	0	0.779980081804486	0.781	0.542	0	Epi
Tspan5	0	0.779351353632589	0.417	0.174	0	Epi
Arpc2	0	0.77773651341828	0.641	0.38	0	Epi
Ezr	0	0.777671210887594	0.582	0.286	0	Epi
Baz1a	0	0.77664758833163	0.323	0.095	0	Epi
Rpl37a	0	0.776060535289713	0.79	0.552	0	Epi
Rps29	0	0.774967861938381	0.778	0.528	0	Epi
Spint1	0	0.773824362540036	0.37	0.085	0	Epi
Klhl2	0	0.773690854638687	0.344	0.081	0	Epi
Rps3a1	0	0.773404059110512	0.754	0.5	0	Epi
Rpl11	0	0.771442175613821	0.807	0.57	0	Epi
Rpl5	0	0.771288169162388	0.679	0.428	0	Epi
Hmgcs1	0	0.77013354129327	0.438	0.164	0	Epi
Sfrp1	0	0.769821307977943	0.31	0.063	0	Epi
Rpl18a	0	0.769098609341198	0.723	0.454	0	Epi
Ubc	0	0.766400267419304	0.673	0.418	0	Epi
Rpl22	0	0.764764727559938	0.561	0.293	0	Epi
Stk35	0	0.764428961269718	0.613	0.361	0	Epi
Rpl23a	0	0.762231562222916	0.655	0.399	0	Epi
Rps7	0	0.759332716098271	0.749	0.497	0	Epi
Laptm4a	0	0.757912874780776	0.768	0.576	0	Epi
Rps5	0	0.757761359802952	0.685	0.434	0	Epi
Rps4x	0	0.756615577518629	0.745	0.49	0	Epi
Pik3cb	0	0.750294212302124	0.326	0.096	0	Epi
Rpl12	0	0.750266340920988	0.666	0.413	0	Epi
Rps12	0	0.749977924895686	0.8	0.578	0	Epi
Galnt7	0	0.749450963597126	0.487	0.223	0	Epi
Rpl7	0	0.749371721282418	0.745	0.488	0	Epi
Eef1a1	0	0.747395285100032	0.867	0.71	0	Epi
Rps21	0	0.744286252328068	0.682	0.419	0	Epi
Capns1	0	0.742512305701809	0.633	0.355	0	Epi
Sqle	0	0.740489322932907	0.396	0.149	0	Epi
Rps25	0	0.740285719251566	0.61	0.345	0	Epi
Rpl13a	0	0.739075482066204	0.722	0.466	0	Epi
Dapl1	0	0.738954044595462	0.888	0.708	0	Epi
Rps11	0	0.738712708387241	0.707	0.459	0	Epi
Rpl8	0	0.738373819367723	0.766	0.531	0	Epi
Lgals3	0	0.736400052571803	0.806	0.572	0	Epi
Rps19	0	0.732772488664423	0.655	0.395	0	Epi
Zfp36l1	0	0.732706124916673	0.405	0.149	0	Epi
Ier5	0	0.732659148342188	0.371	0.107	0	Epi
Golga4	0	0.732587734981372	0.607	0.363	0	Epi
Ppp1r3c	0	0.730130387831283	0.307	0.064	0	Epi
Rassf7	0	0.729331136411124	0.342	0.1	0	Epi
Pard6g	0	0.729181319519976	0.376	0.136	0	Epi
Rpl18	0	0.72879663273859	0.737	0.491	0	Epi
Pcdh1	0	0.726423658760185	0.317	0.069	0	Epi
Rps16	0	0.725048642579693	0.699	0.445	0	Epi
Agfg2	0	0.72453	0.363	0.111	0	Epi
Dmrta2	0	0.723095235028986	0.355	0.096	0	Epi
Rpl17	0	0.721883148032727	0.759	0.523	0	Epi
Tmc4	0	0.721006470380511	0.368	0.105	0	Epi
Gyg	0	0.720747120469698	0.435	0.172	0	Epi
Sema4b	0	0.720678586643815	0.324	0.09	0	Epi
Rps3	0	0.717961209543566	0.637	0.369	0	Epi
Rps18	0	0.71548581859735	0.791	0.561	0	Epi
Dock1	0	0.714173380965069	0.673	0.547	0	Epi
Rpl9	0	0.706916490861079	0.771	0.538	0	Epi
Rps27a	0	0.705602717385827	0.783	0.552	0	Epi
Rpl19	0	0.701158386383307	0.794	0.569	0	Epi
H3f3b	0	0.700473288770201	0.836	0.637	0	Epi
Rgs12	0	0.697757564942767	0.319	0.079	0	Epi
Rps28	0	0.6950694578533	0.631	0.371	0	Epi
Tgm2	0	0.694702020989639	0.413	0.165	0	Epi
Msmo1	0	0.694696651507043	0.35	0.102	0	Epi
Ybx3	0	0.693249993943728	0.508	0.229	0	Epi
Znrf2	0	0.691351331526613	0.366	0.112	0	Epi
Dleu2	0	0.689189361844744	0.356	0.084	0	Epi
Wfs1	0	0.688917325890049	0.301	0.084	0	Epi
Cd82	0	0.687832895337587	0.371	0.117	0	Epi
Mpzl2	0	0.686222877553903	0.359	0.104	0	Epi
Plekhn1	0	0.681489979720632	0.377	0.13	0	Epi
Fdps	0	0.681346100755547	0.515	0.256	0	Epi
Tmsb4x	0	0.679142482040879	0.998	0.991	0	Epi
Anxa8	0	0.676099672749394	0.562	0.287	0	Epi
Chmp4c	0	0.67547094124152	0.308	0.07	0	Epi
Capn1	0	0.673113008813131	0.388	0.134	0	Epi
Crot	0	0.672080105045347	0.425	0.171	0	Epi
Rnpep	0	0.668586368314899	0.416	0.168	0	Epi
Cd164	0	0.664638172931727	0.441	0.175	0	Epi
Gsta4	0	0.659989464827188	0.997	0.987	0	Epi
Ckap4	0	0.659945161618498	0.381	0.131	0	Epi
Hspa1a	0	0.656363123798358	0.376	0.141	0	Epi
Sc5d	0	0.65605561811452	0.356	0.122	0	Epi
Igsf3	0	0.648019736746686	0.305	0.079	0	Epi
Mylip	0	0.644442240041687	0.377	0.139	0	Epi
Nr2f2	0	0.640486903966958	0.315	0.08	0	Epi
Hook2	0	0.637730905713734	0.336	0.112	0	Epi
Zdhhc5	0	0.625737371317205	0.378	0.137	0	Epi
S100a16	0	0.622105814982943	0.497	0.243	0	Epi
Actr3	0	0.621837932678362	0.517	0.255	0	Epi
Adgrl2	0	0.619183289216701	0.471	0.217	0	Epi
Mmp14	0	0.604631868539027	0.365	0.131	0	Epi
Mknk2	0	0.602268275026075	0.326	0.106	0	Epi
Trpm3	0	0.585925673762381	0.708	0.69	0	Epi
Ahnak	0	0.570280167279125	0.885	0.793	0	Epi
Adam15	0	0.546074911909137	0.327	0.111	0	Epi
Ckmt1	0	0.534051404957954	0.31	0.091	0	Epi
Tmod3	1.97626258336499e-323	0.509081602220721	0.359	0.138	4.68552095890005e-319	Epi
Irak2	3.45845952088873e-323	0.688714505981326	0.384	0.149	8.19966167807508e-319	Epi
Mbp	7.90505033345994e-323	0.774600370470947	0.391	0.155	1.87420838356002e-318	Epi
Rps27	5.50576874412568e-319	0.717021639771169	0.666	0.413	1.30536271154476e-314	Epi
Fgfbp1	2.06346022919951e-318	0.739203161762762	0.51	0.256	4.89225785740911e-314	Epi
Npepps	2.66494562775956e-318	0.75177216192596	0.622	0.442	6.31831958885514e-314	Epi
Ahnak2	2.22982991851751e-317	0.644575771787916	0.43	0.188	5.28670375381315e-313	Epi
Dhrs3	1.23161370946554e-316	0.51702229523597	0.303	0.099	2.92003294377184e-312	Epi
Rps15a	2.0731039508879e-315	0.728383293014012	0.634	0.38	4.91512215716013e-311	Epi
Rpl14	3.25526110126661e-315	0.706801697041125	0.692	0.447	7.71789854499301e-311	Epi
Hace1	1.00540442102208e-314	0.703788075232552	0.398	0.163	2.38371334180124e-310	Epi
Plec	7.68013823857886e-314	0.714156003359993	0.576	0.326	1.82088397498466e-309	Epi
Ucp2	1.31048886556094e-308	0.514725998936651	0.314	0.111	3.10703805135844e-304	Epi
Id2	2.42112530253796e-308	0.694379017341119	0.345	0.125	5.74024597978725e-304	Epi
Rpl4	2.45359955293174e-308	0.747020586193097	0.583	0.332	5.81723918004586e-304	Epi
Dynll1	4.57527436528639e-308	0.646911962261075	0.506	0.257	1.08475179926575e-303	Epi
Rpl29	4.35068525625977e-307	0.707533528959421	0.543	0.291	1.03150396740663e-302	Epi
Rasal2	1.04117635633605e-306	0.809155010100621	0.512	0.275	2.46852502323715e-302	Epi
Pon2	4.18030129536045e-306	0.529812953704414	0.366	0.146	9.91107634117009e-302	Epi
Rpl7a	1.27828602337179e-305	0.649448487063818	0.617	0.364	3.03068833281219e-301	Epi
Tapbp	2.17924136387795e-305	0.559109826143469	0.32	0.111	5.16676334961824e-301	Epi
Epas1	1.36505327073427e-303	0.830962271593324	0.485	0.248	3.23640479958387e-299	Epi
Mgarp	5.3443319022037e-303	0.578165716826476	0.982	0.974	1.26708765069348e-298	Epi
Rack1	5.63408005213323e-303	0.692279067407896	0.611	0.361	1.33578403956027e-298	Epi
Myo1e	1.32501631585209e-302	0.71298790468623	0.561	0.32	3.14148118325372e-298	Epi
Oat	2.23812477462172e-302	0.582616539283152	0.383	0.16	5.30637002815064e-298	Epi
Tubb4b	2.28038894597775e-302	0.703998311808566	0.626	0.377	5.40657415201864e-298	Epi
Atpif1	1.60913009530085e-300	0.650863969356884	0.55	0.299	3.81508654294879e-296	Epi
Mkrn1	2.49125392306471e-300	0.478805510934835	0.322	0.118	5.90651392619412e-296	Epi
Dip2b	2.70139302325099e-300	0.753338899077181	0.507	0.274	6.40473271882578e-296	Epi
Krt6b	2.60586598299531e-299	1.08766833306441	0.85	0.735	6.17824765908359e-295	Epi
Sppl3	3.45029588518499e-299	0.743152212718565	0.52	0.283	8.18030651418508e-295	Epi
Rpl38	4.52560238902984e-298	0.714909644264055	0.641	0.395	1.07297507041509e-293	Epi
Polr1d	3.68515984777922e-296	0.550485746526966	0.435	0.203	8.73714548309975e-292	Epi
Mgst3	7.98263215769484e-296	0.566071679534146	0.376	0.158	1.89260225826787e-291	Epi
Pawr	1.04213128153959e-295	0.684678879896435	0.386	0.159	2.47078905540222e-291	Epi
Atp1a1	1.38952198780813e-295	0.739857990816797	0.515	0.276	3.2944176808943e-291	Epi
Pdcd6ip	4.72132872408004e-295	0.598529928833108	0.445	0.209	1.11937982719214e-290	Epi
Ppp1r14b	5.24073035763153e-295	0.5809820857537	0.392	0.168	1.24252476049086e-290	Epi
Rpl34	1.34044276785904e-291	0.669719909347222	0.613	0.366	3.178055758317e-287	Epi
Rpl36	1.59555987033802e-291	0.671316411578457	0.65	0.406	3.78291289658441e-287	Epi
Slc6a6	6.84208636755604e-291	1.02760143638793	0.564	0.394	1.62219025688386e-286	Epi
Rpl15	8.71339767781029e-290	0.64392392201529	0.732	0.502	2.06585945543204e-285	Epi
Dapk1	2.23789212317215e-289	0.814395394055159	0.493	0.266	5.30581843482885e-285	Epi
Ivns1abp	2.20635393469881e-288	0.436465739310774	0.409	0.192	5.23104454377741e-284	Epi
Tecr	3.03029094485916e-288	0.600369934925201	0.511	0.268	7.18451680116659e-284	Epi
Rpl10a	7.51968967277244e-288	0.681870253495914	0.721	0.505	1.78284322451762e-283	Epi
Rps26	1.0374417403315e-287	0.657847868566475	0.727	0.495	2.45967062215195e-283	Epi
Rpl36a	1.36522900905785e-287	0.664406256863712	0.508	0.266	3.23682145757525e-283	Epi
Rpn1	5.20216299031762e-286	0.518134157369907	0.35	0.14	1.2333808233744e-281	Epi
Pim1	1.79720167133338e-285	0.785102263147417	0.3	0.1	4.26098544256432e-281	Epi
Hspb1	1.12713498525593e-284	0.621790443666498	0.858	0.696	2.67232433654329e-280	Epi
Pygl	4.02688351934822e-283	0.600263894273494	0.363	0.148	9.54733813602269e-279	Epi
Acly	6.57145393858025e-283	0.527518810721868	0.31	0.111	1.55802601429799e-278	Epi
Capn15	7.86989316297098e-283	0.613843131323347	0.373	0.154	1.86587297000879e-278	Epi
Fnip2	1.32608789240814e-282	0.502654542585774	0.329	0.125	3.14402178411047e-278	Epi
Cgn	1.44039269942252e-282	0.559834799911284	0.339	0.13	3.41502705106086e-278	Epi
Epn3	1.45873572931588e-282	0.907814904113657	0.3	0.1	3.45851654063502e-278	Epi
Ubb	2.66539950645685e-282	0.596491071965477	0.816	0.625	6.31939568985855e-278	Epi
St6galnac2	2.27286561143051e-281	0.461333142349258	0.308	0.117	5.38873707814059e-277	Epi
Rarg	3.64681772169722e-281	0.524015230569181	0.419	0.194	8.64624013637195e-277	Epi
Rps9	1.24405317064204e-280	0.65307104236153	0.703	0.476	2.9495256622752e-276	Epi
Ptpn3	1.50041895526958e-280	0.649849686948538	0.432	0.202	3.55734330104864e-276	Epi
2200002D01Rik	4.73962668955366e-280	0.694014125145179	0.43	0.202	1.12371809182628e-275	Epi
Eif1	6.36316345504352e-280	0.597370098159046	0.708	0.48	1.50864242355627e-275	Epi
Rpl35a	1.6129715554274e-279	0.666893240428435	0.666	0.43	3.82419426076281e-275	Epi
Ptgr1	1.08934437295523e-278	0.585649517364734	0.535	0.295	2.58272657383955e-274	Epi
Lamp1	2.24962455735531e-277	0.577397161977629	0.499	0.262	5.33363486303371e-273	Epi
Hsd17b12	8.8380494865261e-277	0.480775532592587	0.35	0.145	2.09541315276047e-272	Epi
Ptpn13	3.33016077718761e-275	0.637227931704519	0.733	0.602	7.89547818663411e-271	Epi
Stk24	9.70954449774102e-275	0.544884977699347	0.391	0.172	2.30203590496942e-270	Epi
Rps13	1.07071412650918e-274	0.678363661516345	0.641	0.404	2.53855612254061e-270	Epi
Usp45	2.25381853100366e-274	0.664009895990831	0.387	0.168	5.34357835515659e-270	Epi
Anxa1	2.45009027334219e-274	0.632642611474568	0.734	0.53	5.80891902906699e-270	Epi
Bcl2	7.37347611920378e-274	1.15744443008034	0.43	0.216	1.74817745310202e-269	Epi
Capg	1.0618943396968e-273	0.572473677097407	0.567	0.327	2.51764528998715e-269	Epi
Rpl3	1.58380955545438e-273	0.679477099450074	0.646	0.413	3.75505407502679e-269	Epi
Eef1b2	2.40825768897788e-273	0.603267689223462	0.516	0.279	5.70973815479765e-269	Epi
Pdia3	2.85020583218665e-273	0.596211915548778	0.525	0.287	6.75755300753133e-269	Epi
Ostf1	1.86286379813804e-271	0.517211484331843	0.45	0.225	4.41666377900547e-267	Epi
Mxra7	1.80530103141882e-270	0.579125377578317	0.554	0.316	4.28018821539089e-266	Epi
Psap	5.62756511038423e-270	0.605353816767077	0.546	0.31	1.334239412021e-265	Epi
Rps6	7.14287564206681e-270	0.634412942871213	0.61	0.373	1.69350438597762e-265	Epi
Cyp51	5.29394069787987e-269	0.523100682147515	0.302	0.111	1.25514040006034e-264	Epi
Tmtc2	4.544000237557e-268	0.550174424426484	0.364	0.156	1.07733701632239e-263	Epi
Taldo1	5.34558758809546e-268	0.59639627283812	0.527	0.292	1.26738536126155e-263	Epi
Ppib	7.54797918323469e-267	0.566159297626609	0.457	0.231	1.78955038455311e-262	Epi
Ctsb	5.7337115945677e-266	0.38947928010873	0.376	0.175	1.35940568195606e-261	Epi
Rps23	6.00862569504522e-263	0.636483560027803	0.668	0.439	1.42458506603827e-258	Epi
Sdc4	2.13827102659224e-262	0.628014289302166	0.531	0.298	5.06962677694753e-258	Epi
Piezo1	7.57424140855413e-262	0.65474384217329	0.34	0.136	1.7957768955541e-257	Epi
Ncoa4	8.31215774561169e-262	0.535648581467151	0.316	0.121	1.97072947990708e-257	Epi
Rpl31	1.91779368713399e-261	0.595944152357023	0.512	0.281	4.54689705282598e-257	Epi
Map3k20	2.95471774643727e-261	0.622274729334513	0.41	0.192	7.00534030502812e-257	Epi
Rab25	3.08084201898974e-261	0.498685751050168	0.36	0.16	7.30436834282277e-257	Epi
Jarid2	5.7919494042511e-261	0.72267510784717	0.563	0.354	1.37321328425389e-256	Epi
Rpl10	1.14864708615645e-260	0.590596334044261	0.659	0.429	2.72332737656832e-256	Epi
Bcap31	1.08650588040319e-259	0.557964605828278	0.427	0.208	2.57599679184792e-255	Epi
Cmas	3.27779654746982e-258	0.543143655320107	0.305	0.114	7.7713278343962e-254	Epi
Txndc17	4.0350692034889e-257	0.542381137729792	0.507	0.28	9.56674557455183e-253	Epi
Mpped2	1.01152724518676e-256	0.805658343985881	0.472	0.26	2.39822994561329e-252	Epi
Wfdc2	5.87551681938038e-256	0.672106979600797	0.335	0.135	1.39302628270689e-251	Epi
Krt15	7.56429181021461e-255	1.26055695402698	0.915	0.831	1.79341794528378e-250	Epi
Abhd12	1.51214070279394e-254	0.506333236987425	0.355	0.153	3.58513439225416e-250	Epi
Myl6	3.94074405667517e-254	0.58793007955663	0.723	0.507	9.34311008397116e-250	Epi
Zbtb7a	4.08389285073256e-254	0.533198740134792	0.436	0.217	9.68250155980183e-250	Epi
Hspa5	1.3072009091173e-253	0.689538869643983	0.502	0.275	3.09924263542622e-249	Epi
Coro1c	1.59021183744356e-253	0.494345506592002	0.399	0.189	3.77023324539493e-249	Epi
Krt14	4.52114714114163e-253	0.887402490380661	0.318	0.123	1.07191877569327e-248	Epi
Cmpk1	5.64296939201928e-253	0.506595962915245	0.318	0.127	1.33789161315385e-248	Epi
Gas6	2.1192946421824e-250	0.550330723861741	0.36	0.156	5.02463566715025e-246	Epi
Ralbp1	3.06790880008426e-250	0.578618594550526	0.499	0.273	7.27370497411977e-246	Epi
2610035D17Rik	6.70396317656532e-250	0.749846374273947	0.338	0.139	1.58944262953187e-245	Epi
Rpl6	1.09321247771043e-249	0.642806202600431	0.776	0.599	2.59189746340365e-245	Epi
Lancl1	2.60435827386746e-248	0.591825869209924	0.332	0.135	6.17467303151237e-244	Epi
Fbrsl1	3.47172352930136e-248	0.555505070367576	0.403	0.191	8.2311093156206e-244	Epi
Npc2	4.74364121577123e-248	0.46930034187184	0.303	0.12	1.1246698958472e-243	Epi
Rnh1	1.86279445843919e-247	0.519941205265308	0.479	0.258	4.41649938151348e-243	Epi
App	2.03942547908942e-247	0.499671921318439	0.82	0.744	4.83527386837311e-243	Epi
Krt13	3.55428817485785e-247	1.22946504127027	0.689	0.514	8.42686183377048e-243	Epi
Cpe	2.76065976938648e-246	0.74563986527669	0.356	0.154	6.5452482472384e-242	Epi
Sema5a	6.21415815761414e-246	0.502137034101892	0.344	0.155	1.47331475758874e-241	Epi
Rpl24	1.43601974996209e-245	0.595616232998876	0.717	0.505	3.40465922518513e-241	Epi
Tmed9	7.30786717649514e-244	0.498064514452954	0.406	0.199	1.73262222887523e-239	Epi
Rps14	8.91255784718237e-244	0.630784170646017	0.715	0.508	2.11307833998847e-239	Epi
Glul	7.59582065821773e-243	0.60193203027552	0.576	0.351	1.80089311985684e-238	Epi
Myof	1.94417238076207e-241	0.558322721489952	0.439	0.224	4.60943829754878e-237	Epi
Ccser2	4.55902331616022e-241	0.504282880019805	0.375	0.173	1.08089883802843e-236	Epi
Uba52	8.54618850600967e-241	0.557991103254364	0.308	0.124	2.02621583288983e-236	Epi
Gsta2	8.10814272754251e-240	0.429905376937961	0.413	0.213	1.92235955927305e-235	Epi
Zfp185	1.88214115443056e-238	0.738784269528503	0.421	0.212	4.4623684630394e-234	Epi
Atp2a2	1.36448491277269e-237	0.51417904224755	0.466	0.25	3.23505727969277e-233	Epi
Naca	1.67353025041696e-236	0.553391137747522	0.602	0.379	3.96777287071358e-232	Epi
Gm10076	5.39011437290691e-236	0.484028147298408	0.314	0.132	1.2779422166725e-231	Epi
Plac8	6.00901953133962e-236	0.722679030350167	0.387	0.182	1.42467844068531e-231	Epi
Cstdc5	8.64029902058263e-236	0.98333114861339	0.748	0.571	2.04852849478993e-231	Epi
Clic3	1.13689961741888e-232	0.545136713749529	0.322	0.137	2.69547530293842e-228	Epi
Cab39	1.72727025820498e-230	0.661972436695193	0.408	0.202	4.09518505517818e-226	Epi
Ptprj	3.71704762514834e-230	0.47429058958898	0.418	0.213	8.8127482144642e-226	Epi
Hsp90b1	1.68855320965354e-229	0.617394585809704	0.546	0.33	4.00339080476759e-225	Epi
Adh1	1.99948135867275e-228	0.561147655925064	0.667	0.461	4.74057035327721e-224	Epi
Rpl27	3.39532070054402e-228	0.564935391445602	0.644	0.426	8.04996584891981e-224	Epi
Nrip1	9.66177924390067e-227	0.578874506259936	0.457	0.246	2.29071124093641e-222	Epi
Hdac7	9.96538262175486e-225	0.639790097442675	0.543	0.346	2.36269256579186e-220	Epi
Pde7a	3.11373037242629e-223	0.602070349593309	0.387	0.188	7.38234333998549e-219	Epi
Dad1	5.86649598334145e-222	0.487502888666967	0.33	0.147	1.39088753269043e-217	Epi
Ephb3	6.90227820510238e-222	0.5768188030568	0.304	0.124	1.63646113964772e-217	Epi
Ptbp3	7.44546373673814e-222	0.54752441080271	0.507	0.294	1.76524499734325e-217	Epi
Taok3	2.04579370641396e-221	0.701871683630539	0.429	0.224	4.85037229853685e-217	Epi
Prdx6	5.69737305709989e-221	0.571567970281401	0.602	0.388	1.35079017810781e-216	Epi
Hsp90ab1	2.59801135834777e-220	0.568224206080063	0.723	0.548	6.15962512950672e-216	Epi
Ptpn1	4.97615203483972e-220	0.456755009748911	0.348	0.16	1.17979588594015e-215	Epi
H2afz	7.05547637515392e-220	0.539529468490778	0.571	0.356	1.67278289378524e-215	Epi
Grn	3.9170220785854e-218	0.331115187062165	0.307	0.14	9.28686764611812e-214	Epi
Tsc22d4	6.20464839181704e-217	0.578003943296052	0.527	0.316	1.4710600872159e-212	Epi
Tspo	7.23431065692191e-216	0.555615416791648	0.499	0.289	1.71518271364962e-211	Epi
Eef2k	9.36178446267137e-216	0.449648357817293	0.304	0.128	2.21958547825475e-211	Epi
Tmed10	1.54338252988e-215	0.443391655581936	0.463	0.259	3.6592056400925e-211	Epi
Arf5	3.91504450875458e-215	0.434743428467786	0.389	0.199	9.28217902580624e-211	Epi
Arpc3	6.98329989586678e-215	0.463345715822784	0.393	0.203	1.65567057231105e-210	Epi
Cyth1	9.54116031374693e-215	0.422659261433397	0.34	0.157	2.26211369878626e-210	Epi
Clta	1.96787633757129e-214	0.464946154249951	0.459	0.257	4.66563800874778e-210	Epi
Eef1d	3.94999379011759e-214	0.482584547221597	0.376	0.188	9.36504027698981e-210	Epi
Mink1	1.21073009932337e-213	0.463805914904402	0.361	0.173	2.87051999248579e-209	Epi
Cst3	1.56149890814949e-212	0.451839138013086	0.373	0.187	3.70215776133163e-208	Epi
Cltb	1.71216451985498e-212	0.398271691193202	0.305	0.135	4.05937086012418e-208	Epi
Chmp2a	4.86763150756628e-212	0.416828380627323	0.494	0.293	1.15406675412889e-207	Epi
Eif4g2	7.10181851117787e-212	0.558682025177609	0.583	0.377	1.68377015081516e-207	Epi
Eif4a1	7.37402177020168e-212	0.480145962419644	0.503	0.296	1.74830682149712e-207	Epi
Atp6v0c	1.1529677848159e-211	0.484136294810745	0.353	0.169	2.73357132102002e-207	Epi
Mrpl33	1.59453818464265e-211	0.485361916656094	0.348	0.163	3.78049058196927e-207	Epi
Slc35a1	1.64855890376013e-211	0.464603352288014	0.302	0.129	3.9085683049249e-207	Epi
Akr1b3	1.66938072765688e-211	0.363108173059235	0.312	0.145	3.95793476720169e-207	Epi
Tpd52	4.75959825801669e-211	0.455356295933155	0.376	0.186	1.12845315099318e-206	Epi
G3bp1	9.18611600768243e-211	0.467742552780296	0.452	0.25	2.17793624426143e-206	Epi
Arf1	1.7562664876767e-210	0.433181335302487	0.367	0.183	4.1639322156327e-206	Epi
Cox4i1	9.17189665565473e-210	0.527287357712841	0.563	0.353	2.17456497808918e-205	Epi
Sfr1	3.44294967846713e-209	0.381839372016142	0.396	0.211	8.16288939267771e-205	Epi
Lrrfip1	5.56359006249932e-209	0.629029505729215	0.33	0.148	1.31907156791796e-204	Epi
Pfdn5	7.18538634689647e-209	0.473513138295719	0.364	0.18	1.70358324898568e-204	Epi
Ubl3	1.37340104928064e-207	0.45163088317771	0.37	0.183	3.25619654773947e-203	Epi
Jdp2	1.50166047466551e-207	0.784658306558491	0.355	0.168	3.56028681938446e-203	Epi
Zfand5	7.28653653295683e-207	0.827026885026203	0.438	0.24	1.72756494659873e-202	Epi
H3f3a	3.67097853003717e-206	0.501099700649006	0.795	0.624	8.70352299686514e-202	Epi
2900026A02Rik	6.2768132197832e-206	0.53017073636681	0.368	0.179	1.4881696462784e-201	Epi
Tcf20	3.01937983042842e-205	0.754881645248259	0.534	0.337	7.15864763996274e-201	Epi
Abcd3	6.26691074495193e-205	0.527978936980775	0.439	0.239	1.48582186852065e-200	Epi
Magi3	1.76490861718338e-204	0.880428913098323	0.521	0.331	4.18442184048007e-200	Epi
Mark2	4.15755506373236e-204	0.611109345955534	0.513	0.319	9.85714730060305e-200	Epi
Prdx5	1.31845439393917e-203	0.529314136323352	0.721	0.529	3.12592352259037e-199	Epi
Gns	2.53095110682821e-203	0.453356904057689	0.394	0.203	6.00063197917901e-199	Epi
Psen1	3.30787079362206e-203	0.377022450774645	0.316	0.146	7.84263086459855e-199	Epi
Rpl36al	2.12793925011726e-202	0.496971686996348	0.442	0.247	5.04513116810302e-198	Epi
H2afj	2.23227394970562e-202	0.399391026836389	0.309	0.142	5.29249830735706e-198	Epi
Rpn2	6.03076883130569e-202	0.399975226917023	0.305	0.137	1.42983498221427e-197	Epi
Add1	1.82334053705119e-201	0.43587247922091	0.469	0.27	4.32295807929466e-197	Epi
Map3k1	2.94365952336866e-201	0.530696044624463	0.358	0.173	6.97912236395476e-197	Epi
Irf1	1.54490125975354e-200	0.83428956489529	0.306	0.133	3.66280639674966e-196	Epi
Aplp2	2.94733570272354e-199	0.552642262171736	0.628	0.443	6.98783821758724e-195	Epi
Hnrnpf	1.30720865884801e-198	0.455086344771499	0.498	0.298	3.09926100926274e-194	Epi
Slc25a5	1.01537550516474e-197	0.451146611170494	0.443	0.252	2.40735378519508e-193	Epi
Sh3bgrl3	3.14492870678152e-197	0.435118523068602	0.373	0.194	7.45631147090831e-193	Epi
Hexb	3.30139442921685e-197	0.419120748627132	0.352	0.175	7.82727605223023e-193	Epi
Reep3	7.76829418725179e-197	0.444178306566198	0.352	0.174	1.84178486885553e-192	Epi
Fryl	1.48495224631487e-196	0.612670228379137	0.537	0.349	3.52067328078794e-192	Epi
Col4a3bp	2.51553913660514e-195	0.30329157888986	0.334	0.17	5.96409173897714e-191	Epi
Ctnnb1	1.65602639060822e-194	0.427507529655401	0.435	0.246	3.92627296949303e-190	Epi
Sh3glb1	5.1040218584501e-194	0.366796047534393	0.401	0.219	1.21011254241993e-189	Epi
Abi1	5.64338976864015e-194	0.560308144619434	0.545	0.348	1.33799128024689e-189	Epi
Mpc2	1.0621249594171e-192	0.4406670808151	0.399	0.216	2.518192066282e-188	Epi
Ndufa13	1.06384625583426e-192	0.475581186564925	0.317	0.148	2.52227308795746e-188	Epi
Hmgb2	4.77017314199176e-192	0.499262910375772	0.302	0.137	1.13096035023483e-187	Epi
Pid1	2.41604053765339e-191	0.631607416786551	0.562	0.404	5.72819051072242e-187	Epi
Pdia6	4.16123942911644e-191	0.41008414454455	0.348	0.175	9.86588256249216e-187	Epi
Gk	1.43884885027269e-190	0.555149091708375	0.302	0.133	3.41136673911153e-186	Epi
Atp5d	1.48949907127226e-190	0.420446097533737	0.424	0.241	3.5314533480794e-186	Epi
Dstn	1.97078879256483e-190	0.471961895559181	0.615	0.415	4.67254314829195e-186	Epi
Chp1	1.38605235788962e-189	0.48132286602131	0.305	0.138	3.28619153532049e-185	Epi
Cpne3	8.38619377439928e-189	0.467878679074179	0.415	0.227	1.98828268197233e-184	Epi
Sdf2	5.27051774040996e-188	0.406729845908175	0.36	0.186	1.2495870510738e-183	Epi
Elp4	8.63991719918313e-188	0.686252908087083	0.445	0.264	2.04843796875433e-183	Epi
Pabpc1	1.12000789572453e-187	0.540952505006326	0.476	0.281	2.65542671997329e-183	Epi
Anp32a	4.66065361892496e-187	0.354921107622688	0.415	0.236	1.10499436651092e-182	Epi
Tor1aip2	5.74434013878463e-186	0.396934936217105	0.332	0.162	1.36192560350445e-181	Epi
Eya2	1.00150205973558e-185	0.511832956977846	0.345	0.17	2.37446123342708e-181	Epi
Rpl22l1	7.7562638430512e-185	0.476565520191625	0.337	0.166	1.83893259454901e-180	Epi
Arpc1a	1.12471377029843e-184	0.373270592056543	0.31	0.149	2.66658387800054e-180	Epi
Copg2	2.98786472635342e-184	0.573308860821586	0.501	0.313	7.08392847971132e-180	Epi
Wasf2	1.60602749745667e-183	0.416222687288488	0.439	0.252	3.80773059372002e-179	Epi
Larp4b	4.06261559817489e-183	0.502605725560012	0.491	0.298	9.63205532171285e-179	Epi
Capn2	5.59301185056929e-183	0.34159258658124	0.351	0.184	1.32604717965147e-178	Epi
Pard3	7.14206320024386e-183	0.538634792761881	0.682	0.594	1.69331176414582e-178	Epi
Txn1	7.94460568074499e-183	0.44460691468173	0.621	0.425	1.88358656084783e-178	Epi
Ly6g6c	1.72855740068163e-182	0.75730183754052	0.409	0.226	4.09823674127607e-178	Epi
Eif3k	1.86483929715322e-182	0.407062410427577	0.31	0.151	4.42134748962056e-178	Epi
Dnajc24	4.01722677064842e-182	0.382796085026907	0.302	0.142	9.52444295053033e-178	Epi
Rab21	5.49342805745484e-182	0.312725682545331	0.318	0.16	1.30243685814197e-177	Epi
Tuba1b	1.14172024528207e-181	0.462060618928134	0.468	0.279	2.70690452953925e-177	Epi
Faf1	3.24709945456877e-181	0.63963889166717	0.543	0.369	7.6985480968371e-177	Epi
P4hb	2.26010952797952e-180	0.322099614576075	0.321	0.163	5.35849367988664e-176	Epi
Rab27b	2.50577216331507e-180	0.612363809544061	0.465	0.28	5.9409352220037e-176	Epi
Serf2	2.71683337093036e-180	0.501811662798842	0.475	0.285	6.44134023913879e-176	Epi
Cept1	3.40968777662902e-180	0.46059748634219	0.304	0.141	8.08402874960974e-176	Epi
Ralgps2	5.65192729052723e-180	0.526424824669533	0.378	0.199	1.3400154413111e-175	Epi
Ppp2ca	6.14712335429263e-180	0.41693150716873	0.382	0.206	1.45742147606924e-175	Epi
Dbi	1.06926109512786e-179	0.415155368397111	0.366	0.197	2.53511113043864e-175	Epi
Ppp3ca	7.20425955364625e-179	0.575371273352652	0.624	0.489	1.70805789757399e-174	Epi
Dnajc8	8.1338544245971e-179	0.33083148939288	0.337	0.175	1.92845554552773e-174	Epi
Rhoa	8.29382068861828e-178	0.411796138846283	0.498	0.31	1.96638194706451e-173	Epi
Rabac1	1.35803052578442e-176	0.342831165817616	0.306	0.153	3.21975457358229e-172	Epi
Btf3	1.65427905290656e-176	0.431185662798374	0.49	0.303	3.92213020653616e-172	Epi
Eif3h	2.29339856304735e-176	0.368181155716849	0.357	0.191	5.43741865312896e-172	Epi
Itpr2	1.86149928217167e-174	0.5184986547229	0.473	0.286	4.41342864810082e-170	Epi
Csta1	9.91486507876778e-174	0.827984313669125	0.326	0.16	2.35071536152505e-169	Epi
Ccdc12	1.96172306212396e-173	0.429214299405116	0.319	0.157	4.65104920798969e-169	Epi
Rnf10	2.36245844403201e-173	0.369067531720001	0.34	0.177	5.60115272495549e-169	Epi
Rab10	2.64781564097291e-173	0.476492089442073	0.513	0.323	6.27770610318267e-169	Epi
Atp5b	1.30281591906922e-172	0.424264060630779	0.499	0.312	3.08884626252122e-168	Epi
Hsp90aa1	1.33583943247289e-171	0.57905398887581	0.42	0.239	3.16714171044997e-167	Epi
Cstb	1.59745492579904e-171	0.439993602036566	0.416	0.242	3.78740588357694e-167	Epi
Eif5a	6.19924337049939e-170	0.392933027081532	0.373	0.207	1.4697786107117e-165	Epi
2610507B11Rik	1.35396255779649e-169	0.357210502937519	0.392	0.221	3.21010982827969e-165	Epi
Nme2	2.26387078178053e-169	0.417028892699435	0.428	0.253	5.36741123652346e-165	Epi
Kif5b	1.48568368390355e-168	0.483895295766611	0.547	0.361	3.52240744616693e-164	Epi
Ctnna1	1.99118818674142e-168	0.540066955761853	0.656	0.489	4.72090807194523e-164	Epi
Mif	2.23135457648872e-168	0.395222348003165	0.501	0.32	5.29031856539711e-164	Epi
Myl12b	4.35429866500772e-168	0.425066527464005	0.458	0.277	1.03236067048668e-163	Epi
Sesn1	6.69736244069452e-168	0.531992602623739	0.381	0.208	1.58787766106426e-163	Epi
Cox6c	1.05838943799925e-166	0.432686544321394	0.38	0.212	2.50933551855241e-162	Epi
Sf3b6	3.48995953183647e-166	0.397901970179046	0.398	0.228	8.27434505403108e-162	Epi
Ecm1	7.92950576476915e-166	1.28224733594422	0.346	0.185	1.88000652176912e-161	Epi
Gng5	1.89345895026334e-165	0.455691077232086	0.343	0.181	4.48920182517936e-161	Epi
Atox1	5.17335738229869e-165	0.391159705265981	0.384	0.218	1.2265513017692e-160	Epi
Relch	1.22188652499251e-164	0.55526711518662	0.484	0.302	2.89697076210474e-160	Epi
Rmnd5a	1.22304129455566e-164	0.353886653689036	0.339	0.18	2.89970860526202e-160	Epi
Canx	3.36604118888978e-164	0.384089105813541	0.424	0.249	7.98054705473879e-160	Epi
Mt2	4.97475548412378e-164	0.457526719698374	0.383	0.214	1.17946477773091e-159	Epi
Fzd6	6.74811038440778e-164	0.546804842869168	0.428	0.252	1.59990949103924e-159	Epi
Gpd2	9.01205369180889e-164	0.377383595878413	0.308	0.154	2.13666780979097e-159	Epi
Dnajb6	9.04129452170507e-164	0.327503483584836	0.447	0.275	2.14360051815106e-159	Epi
Erbin	9.2805821171937e-164	0.471210922399224	0.568	0.385	2.20033321416545e-159	Epi
Daam1	1.03752776840784e-163	0.431352133082376	0.428	0.251	2.45987458611814e-159	Epi
Atp5g2	1.98209023743102e-163	0.402684445360621	0.445	0.269	4.6993377439252e-159	Epi
Man1a2	4.45738667721844e-163	0.302966655418501	0.355	0.197	1.05680180730172e-158	Epi
Vamp8	5.79267280243595e-163	0.404804167740222	0.321	0.165	1.37338479472954e-158	Epi
Park7	1.80751060816115e-162	0.389318313450575	0.354	0.195	4.28542690088927e-158	Epi
Rab11a	1.89755774846074e-162	0.351257432646287	0.343	0.186	4.49891966582556e-158	Epi
Pomp	2.51248129756596e-162	0.343797732150456	0.31	0.163	5.95684190839913e-158	Epi
Cox5a	4.00657059843697e-162	0.401940573154479	0.304	0.153	9.4991782318342e-158	Epi
Gpx1	1.20085166504967e-161	0.39137868466046	0.316	0.162	2.84709921266627e-157	Epi
Lamp2	1.77282922156294e-161	0.508666523609493	0.526	0.345	4.20320080140357e-157	Epi
Cab39l	2.40003815933081e-161	0.387223148000839	0.366	0.201	5.69025047195743e-157	Epi
Manf	1.94514426249029e-160	0.325755734258108	0.306	0.159	4.61174253193824e-156	Epi
Vmp1	4.09229011515676e-160	0.488415211912481	0.371	0.203	9.70241063402516e-156	Epi
Pkp4	1.7563832034909e-159	0.486767546966353	0.505	0.323	4.16420893715657e-155	Epi
Camk1d	2.75706240200701e-159	0.393915249376883	0.937	0.901	6.53671924891842e-155	Epi
Pfn1	3.09100453683064e-159	0.347251251130492	0.422	0.257	7.32846265637177e-155	Epi
Cyfip1	5.76092383748245e-159	0.270471891636318	0.405	0.245	1.36585743262871e-154	Epi
Map4	8.87411010011284e-159	0.855047435208623	0.403	0.237	2.10396276363575e-154	Epi
Ptp4a2	1.0491866982401e-158	0.406247885151968	0.42	0.248	2.48751674285746e-154	Epi
Sec62	2.10300638422488e-158	0.412354517090205	0.509	0.328	4.98601783635877e-154	Epi
Atp11b	1.91117837016866e-157	0.445460363777761	0.404	0.232	4.53121279783287e-153	Epi
Fabp5	4.2104291187879e-157	0.460225602994694	0.393	0.226	9.98250639773424e-153	Epi
Calm1	2.30063042789119e-156	0.360258437227708	0.453	0.281	5.45456468148722e-152	Epi
Tmbim1	2.59878039073719e-156	0.330280204146781	0.307	0.159	6.16144842839879e-152	Epi
Sgk1	5.03869468601494e-156	0.369190120151599	0.315	0.165	1.19462412310728e-151	Epi
Esyt2	5.10914985732338e-156	0.34314742729979	0.396	0.233	1.2113283396728e-151	Epi
Gatad2a	6.10107456572135e-156	0.301309927611623	0.3	0.156	1.44650376878687e-151	Epi
Ywhaz	7.90673653868159e-156	0.42162613869267	0.496	0.317	1.87460816595602e-151	Epi
Atp2b1	1.58552598347306e-155	0.734594252241487	0.593	0.429	3.75912355421629e-151	Epi
Ppia	6.45203401927579e-155	0.451106582800429	0.859	0.754	1.5297127456301e-150	Epi
Bzw1	1.41533446129379e-154	0.271987146812457	0.305	0.166	3.35561647428145e-150	Epi
Prdx1	2.90526068648705e-154	0.39185164820012	0.539	0.363	6.88808256159215e-150	Epi
Sipa1l3	1.95309370733331e-153	0.482661042260366	0.423	0.251	4.63058987071654e-149	Epi
Csnk1g3	4.33984712922668e-153	0.434360631303287	0.418	0.247	1.02893435586835e-148	Epi
Fam135a	4.53801575547518e-153	0.362322020560321	0.387	0.223	1.07591815546561e-148	Epi
Lrrfip2	2.76871499071235e-152	0.3145172682705	0.373	0.216	6.56434637147991e-148	Epi
Rac1	2.88995598557232e-152	0.345680513359876	0.379	0.22	6.85179664619342e-148	Epi
Gja1	3.23952051057532e-152	0.58617765215436	0.478	0.31	7.68057917852302e-148	Epi
Gabarap	1.36911702838429e-151	0.277100943673147	0.308	0.169	3.24603956259632e-147	Epi
Prdx2	4.47507517654837e-151	0.342829339460636	0.346	0.196	1.06099557360785e-146	Epi
Zc3h7a	5.22549405827661e-151	0.396295293799044	0.52	0.342	1.2389123862768e-146	Epi
Sun1	8.84475699901562e-151	0.305939515889796	0.301	0.158	2.09700343689661e-146	Epi
Rnd3	3.32055504452617e-150	0.800214456221244	0.402	0.235	7.8727039550671e-146	Epi
Ifitm1	2.9355640042501e-149	0.970976822054369	0.39	0.238	6.95992869767656e-145	Epi
Ube2q2	5.55335892240747e-149	0.377380257812322	0.308	0.159	1.31664586691359e-144	Epi
Scp2	4.7074355924961e-148	0.29586671324665	0.312	0.174	1.1160859046249e-143	Epi
Eif3c	6.79352273499013e-148	0.286475295422628	0.417	0.261	1.61067630523881e-143	Epi
Tm9sf2	1.67277435118871e-147	0.357919205259901	0.384	0.224	3.9659807092333e-143	Epi
Samd9l	2.43185228741719e-147	0.307279647468962	0.308	0.166	5.76567858823742e-143	Epi
Vdac2	6.33108216373018e-147	0.290252329255841	0.312	0.172	1.50103627019879e-142	Epi
Eif4h	8.05342285822687e-146	0.302098273746631	0.33	0.185	1.90938602545701e-141	Epi
Tpm3	9.5392706106889e-146	0.395164035392396	0.39	0.229	2.26166566908823e-141	Epi
Set	2.36988089069736e-145	0.268636310648476	0.312	0.174	5.61875060375437e-141	Epi
Ndufb11	2.75175657790261e-145	0.393391758495504	0.303	0.159	6.52413967054929e-141	Epi
Evi5	4.83278214578697e-145	0.40082995303566	0.37	0.211	1.14580431894463e-140	Epi
Atp5j2	5.37105380484178e-145	0.420301470404047	0.344	0.191	1.27342314658994e-140	Epi
Hdgf	5.04461919859537e-144	0.317916319582043	0.354	0.205	1.19602876579498e-139	Epi
Ppfibp2	1.1715734608816e-143	0.409882155031747	0.406	0.242	2.7776835184042e-139	Epi
Psma7	2.60811287872954e-143	0.306594257217834	0.382	0.232	6.18357482417986e-139	Epi
Erp29	2.68506368894038e-143	0.296005290629627	0.31	0.17	6.36601750010875e-139	Epi
Prss23	9.59883743260849e-143	0.685303208912712	0.432	0.267	2.27578836689715e-138	Epi
Ubl5	2.59940980720519e-142	0.408178497031755	0.349	0.198	6.16294071190278e-138	Epi
Psme1	5.59562516183399e-141	0.302586225521904	0.343	0.199	1.32666676961922e-136	Epi
Foxo3	5.80463151436494e-141	0.295341978040028	0.322	0.181	1.37622008574078e-136	Epi
Uqcrb	9.57293698700372e-141	0.393827814491125	0.331	0.185	2.26964763024871e-136	Epi
Wdr26	1.33207854228395e-140	0.491730644598787	0.518	0.349	3.15822501590102e-136	Epi
Psmb1	1.94592651182907e-140	0.310106384960914	0.35	0.205	4.61359716689553e-136	Epi
Rab14	6.2278181596787e-140	0.295895804536746	0.41	0.255	1.47655340747822e-135	Epi
Snx29	6.2536454732309e-140	0.337651576117009	0.474	0.308	1.48267680524831e-135	Epi
Sub1	6.72376262420789e-140	0.389558074766046	0.405	0.247	1.59413688057345e-135	Epi
Cbl	3.18364375117484e-139	0.278340469673876	0.311	0.173	7.54810096966044e-135	Epi
Atp5e	7.05986122734374e-139	0.376150992848736	0.326	0.182	1.67382249839093e-134	Epi
Mcl1	1.11024950020281e-138	0.368066900755465	0.311	0.168	2.63229054003085e-134	Epi
Nfe2l1	1.3244998852717e-138	0.320316219275892	0.32	0.177	3.14025677799067e-134	Epi
Asprv1	3.71201929561941e-138	1.21610270815982	0.855	0.791	8.80082654798406e-134	Epi
Ybx1	1.16007426788563e-136	0.274261249598946	0.352	0.21	2.75042008173004e-132	Epi
Rbm3	1.40048597786557e-136	0.366588688840068	0.429	0.271	3.32041220492148e-132	Epi
Ktn1	1.41551417602927e-136	0.466625288766417	0.62	0.479	3.35604255994781e-132	Epi
Clstn1	1.53889022336914e-136	0.37760265580008	0.337	0.188	3.64855483058589e-132	Epi
Uqcrh	5.89300762627298e-136	0.384094077662444	0.324	0.18	1.39717317811306e-131	Epi
Tmem87a	1.00966295320813e-135	0.314607788197534	0.362	0.213	2.39380989576116e-131	Epi
Myl12a	2.72962319720278e-135	0.388399883043433	0.365	0.215	6.47166363824807e-131	Epi
Lcorl	2.77937494295181e-135	0.282520544222139	0.326	0.187	6.58962005224444e-131	Epi
Sem1	3.78087696705919e-135	0.355453724353427	0.313	0.174	8.96408120120064e-131	Epi
Vdac1	3.79593862601056e-135	0.294834116332924	0.383	0.235	8.99979088840843e-131	Epi
Neat1	6.39262701433791e-135	0.76418041013538	0.812	0.783	1.51562793882937e-130	Epi
Clcn3	2.58551235708786e-134	0.3141533790856	0.38	0.23	6.1299912474196e-130	Epi
Eif5b	4.93712568061827e-134	0.286820009151773	0.437	0.281	1.17054312761779e-129	Epi
Hmgn1	3.74633723577659e-133	0.329328328780013	0.375	0.227	8.88219095230271e-129	Epi
Clock	4.59566933637364e-133	0.47736018398661	0.461	0.3	1.08958724296083e-128	Epi
Elob	1.79709011627263e-132	0.354320585870617	0.36	0.214	4.26072095667078e-128	Epi
Ctsh	3.19778419177287e-132	0.256983990124476	0.362	0.221	7.5816265402743e-128	Epi
Ttc39b	4.8171666535675e-132	0.338084404714344	0.355	0.207	1.14210204189432e-127	Epi
Yap1	7.26085042814731e-132	0.341659541337965	0.397	0.244	1.72147502800945e-127	Epi
Snx25	1.04980674670646e-131	0.395309557676186	0.308	0.165	2.48898681576634e-127	Epi
Atp5h	7.66739831386708e-131	0.345760749824484	0.455	0.299	1.81786346623475e-126	Epi
Prss27	3.16754534476116e-130	1.35054255821195	0.474	0.336	7.50993325789425e-126	Epi
Metap2	3.64764823299099e-129	0.280905446832029	0.385	0.239	8.64820919559833e-125	Epi
Pcyt2	5.59110398242673e-129	0.276759336067638	0.305	0.172	1.32559484319355e-124	Epi
Lima1	8.59220987704859e-129	0.464108968005851	0.485	0.325	2.03712703974945e-124	Epi
Ywhaq	8.67071408837828e-129	0.268691714562302	0.346	0.21	2.05573960321361e-124	Epi
Cox6b1	1.07146305928776e-128	0.381770159609446	0.348	0.205	2.54033176726535e-124	Epi
Eef1g	1.29453732870211e-128	0.324540929295982	0.372	0.227	3.06921855261984e-124	Epi
Sumo2	1.66742727157719e-128	0.295558290644729	0.398	0.252	3.95330331818236e-124	Epi
Itpr3	3.04615593192359e-127	0.309063594709506	0.372	0.227	7.22213109899763e-123	Epi
Ppip5k1	3.93382730294053e-127	0.299228291949466	0.313	0.177	9.32671115254169e-123	Epi
Mill2	9.1215364721152e-127	0.269633211883204	0.314	0.182	2.16262508217379e-122	Epi
Chchd2	2.39793176877567e-126	0.401292207303924	0.499	0.34	5.68525643059025e-122	Epi
Elf1	3.07269293078526e-126	0.395980810141811	0.49	0.328	7.28504766959877e-122	Epi
Serbp1	1.53869110364344e-124	0.348195559562329	0.517	0.357	3.64808273762824e-120	Epi
Hnrnpk	2.33078710138936e-124	0.329653141012618	0.513	0.355	5.52606313868402e-120	Epi
Lrrc1	8.24751458238307e-124	0.328299830915279	0.318	0.18	1.9554032323372e-119	Epi
Specc1	1.37194303070694e-123	0.393026015259253	0.317	0.179	3.25273973150308e-119	Epi
Srsf2	7.33039430545262e-123	0.435130728520162	0.567	0.412	1.73796318587976e-118	Epi
Cmip	1.1625599656038e-122	0.256944885366193	0.373	0.236	2.75631342245005e-118	Epi
Itgav	2.52532085961582e-122	0.315111356602744	0.347	0.21	5.98728322606314e-118	Epi
Gtpbp2	3.84636335429182e-122	0.6265418468816	0.322	0.182	9.11934287669048e-118	Epi
Far1	5.41828202353944e-121	0.280687519626149	0.336	0.201	1.28462048496097e-116	Epi
Atp6v1e1	9.70739600819118e-121	0.32602336635733	0.552	0.394	2.30152651958205e-116	Epi
Clpx	3.38721789256665e-120	0.334281019348897	0.362	0.22	8.03075490148628e-116	Epi
Micu1	7.67802343179467e-120	0.33481903909344	0.418	0.269	1.8203825754442e-115	Epi
Cux1	8.39683469116875e-120	0.443097359236998	0.59	0.449	1.9908055369292e-115	Epi
Phlpp1	2.09323539772377e-119	0.560215119297006	0.444	0.29	4.96285180446328e-115	Epi
Nucks1	4.81671494795675e-119	0.255216334844824	0.317	0.189	1.14199494701107e-114	Epi
Osbpl8	1.88452137486649e-118	0.294316385889166	0.376	0.235	4.46801172767096e-114	Epi
Oga	3.48116105429502e-118	0.348217582773044	0.504	0.347	8.25348474362806e-114	Epi
Pebp1	7.92409597976978e-117	0.260770277353726	0.32	0.194	1.87872391584362e-112	Epi
Arhgap32	1.81166561431381e-116	0.548692890257968	0.473	0.322	4.29527800497661e-112	Epi
Cox8a	2.49982588620564e-116	0.362873822212145	0.385	0.242	5.92683719360495e-112	Epi
Ppp1cb	6.87770034826466e-116	0.255857872641602	0.377	0.243	1.63063397557007e-111	Epi
Atp5f1	1.06839569801004e-115	0.267903489985513	0.331	0.203	2.53305936041201e-111	Epi
Eif3a	2.4247008530529e-115	0.305616244762694	0.458	0.309	5.74872325250312e-111	Epi
Mprip	1.35674293073209e-114	0.440335251486315	0.603	0.455	3.21670181447271e-110	Epi
Tmem59	1.86372328753015e-114	0.373214937225214	0.568	0.412	4.41870154240522e-110	Epi
Ldha	3.08762576594445e-114	0.306142745084111	0.399	0.259	7.32045192847769e-110	Epi
Gak	5.59165186240296e-114	0.295421318606831	0.325	0.194	1.32572474005712e-109	Epi
Pfdn1	5.38801747881508e-113	0.3042357521767	0.334	0.204	1.27744506405227e-108	Epi
Map4k5	8.06923424731913e-113	0.359706171110998	0.428	0.28	1.91313474769689e-108	Epi
Kdm5b	1.27995998781913e-111	0.347865544888704	0.449	0.3	3.03465713512038e-107	Epi
Hook3	7.81109620866468e-111	0.395343092119876	0.474	0.323	1.85193280011231e-106	Epi
Immp1l	1.54739418012751e-109	0.326407722703214	0.348	0.214	3.66871686166432e-105	Epi
Wwc1	2.44079671365898e-109	0.394520942838047	0.492	0.342	5.78688492841408e-105	Epi
Hspa8	7.76228932314352e-109	0.322549852344185	0.388	0.252	1.8403611756241e-104	Epi
Ube2r2	1.51396006685508e-108	0.31579091336786	0.401	0.263	3.58944792250672e-104	Epi
Osbpl2	1.9529408655512e-108	0.252583538830108	0.318	0.194	4.63022749813535e-104	Epi
Gapdh	1.70670787368748e-106	0.36106943970711	0.485	0.338	4.04643369772565e-102	Epi
Cdv3	5.03736461829122e-105	0.286626357599608	0.315	0.19	1.19430877735066e-100	Epi
Gpcpd1	1.67897993288067e-104	0.819867558282866	0.438	0.3	3.98069352286678e-100	Epi
Oaz1	3.42004744737629e-104	0.309782491445658	0.463	0.321	8.10859049298444e-100	Epi
Mat2a	3.97857468834625e-104	0.264286970348083	0.37	0.243	9.43280272860013e-100	Epi
Ywhae	5.54050550875435e-104	0.299190022978787	0.474	0.332	1.31359845107057e-99	Epi
Rreb1	1.60929242482225e-103	0.420138314201701	0.513	0.373	3.81547141001107e-99	Epi
Atp5j	7.85974942162787e-103	0.262121551427633	0.314	0.196	1.86346799037375e-98	Epi
Hectd1	1.6127867736893e-102	0.328938138002682	0.526	0.379	3.82375616173997e-98	Epi
Cpeb4	2.59196903931849e-102	0.798876963544827	0.381	0.254	6.14529939532021e-98	Epi
Eps8l2	1.05834326233884e-101	0.682528404932022	0.541	0.403	2.50922604067916e-97	Epi
Ermp1	1.59983444320829e-101	0.348550821621479	0.317	0.19	3.79304748140253e-97	Epi
Kif13a	1.00294876346116e-100	0.486371422785212	0.444	0.308	2.37789122329007e-96	Epi
Gfpt1	1.87476718660011e-100	0.807683141995814	0.36	0.232	4.4448855227102e-96	Epi
Mcu	2.89733945374027e-99	0.39158617632027	0.46	0.318	6.8693021108728e-95	Epi
Mapkap1	4.4657137812942e-99	0.416945786062842	0.522	0.385	1.05877608040704e-94	Epi
Rbx1	9.66530819697558e-99	0.250694804597035	0.312	0.197	2.29154792042094e-94	Epi
Resf1	1.49376314749468e-98	0.332315088807853	0.311	0.19	3.54156304639514e-94	Epi
Fcho2	2.43370928411127e-97	0.433252005794195	0.537	0.397	5.77008134169942e-93	Epi
Cdc42	2.40295716519414e-96	0.259117227823945	0.495	0.36	5.6971711429588e-92	Epi
Plekha7	2.00595303365933e-95	0.522664115691277	0.426	0.289	4.75591404750289e-91	Epi
Mid1	2.77212959341184e-95	0.55516236225572	0.351	0.225	6.57244205302013e-91	Epi
Clu	9.95755869075466e-94	0.295553601442176	0.464	0.33	2.36083758999102e-89	Epi
Mt1	1.21301214924506e-93	0.362933078697203	0.427	0.292	2.87593050464511e-89	Epi
Tpm2	5.37995424678524e-92	0.332470000123911	0.424	0.293	1.27553335237031e-87	Epi
Atp5l	6.05853197862499e-92	0.335899153976163	0.339	0.219	1.4364173468122e-87	Epi
Rps6ka3	7.12403156117762e-91	0.275246952499424	0.403	0.275	1.6890366428396e-86	Epi
Aldoa	3.64131075810527e-88	0.278026877661718	0.413	0.289	8.63318367639179e-84	Epi
Psca	4.17724890461797e-88	1.29450557589338	0.858	0.828	9.90383942795874e-84	Epi
Nxn	1.08818941653796e-87	0.479245916786967	0.547	0.43	2.57998828766984e-83	Epi
Clint1	4.89395683954211e-87	0.332675413859642	0.416	0.287	1.16030822708704e-82	Epi
Usp53	1.0316979614208e-86	0.560569141082596	0.424	0.295	2.44605269673257e-82	Epi
Prkci	1.81569270179632e-84	0.332987329694454	0.373	0.251	4.30482582668889e-80	Epi
Prss22	4.65231886554782e-84	1.33072888647933	0.444	0.342	1.10301827983273e-79	Epi
Huwe1	4.93238139953736e-84	0.395353554905588	0.654	0.54	1.16941830601631e-79	Epi
Nrg2	3.21502316165795e-83	0.459080134778141	0.317	0.202	7.62249841397484e-79	Epi
Braf	5.25626958362341e-80	0.375774552199651	0.474	0.348	1.24620895558127e-75	Epi
Babam2	1.24455280799795e-79	0.281112980572644	0.504	0.375	2.95071025248235e-75	Epi
Usp25	4.36205191768771e-79	0.331831727702605	0.439	0.313	1.03419888916458e-74	Epi
Srgap2	4.042097028652e-78	0.341408913419707	0.459	0.334	9.58340784523102e-74	Epi
Lpin2	1.53608230120228e-75	1.38753838628066	0.31	0.248	3.64189752792048e-71	Epi
Ier3	5.45205290208122e-73	0.593165158775538	0.303	0.195	1.29262722255444e-68	Epi
Ly6a	2.68481371217136e-70	0.961500882526998	0.372	0.273	6.36542483018707e-66	Epi
Pbx3	2.68686844244391e-69	0.329154693826763	0.402	0.287	6.37029639019028e-65	Epi
Gsk3b	2.88888716342747e-69	0.277457205277002	0.515	0.395	6.84926257577019e-65	Epi
Ppp1r12a	5.17204569508673e-67	0.482748689798391	0.597	0.493	1.22624031384811e-62	Epi
Gm16599	5.4210171398694e-67	0.419797251558911	0.331	0.224	1.28526895369164e-62	Epi
Ptma	1.27718216235658e-66	0.355565566736237	0.501	0.383	3.02807118873121e-62	Epi
Dennd1b	1.65975470495983e-63	0.507763761439237	0.419	0.31	3.93511242998926e-59	Epi
Mpp7	4.19350761319076e-63	0.276816214557353	0.373	0.267	9.94238720011396e-59	Epi
Phf14	6.92808447814119e-59	0.286201841438551	0.505	0.395	1.64257954892249e-54	Epi
Hmgb1	1.19856486961041e-58	0.253234393084548	0.554	0.444	2.84167744935932e-54	Epi
Ptprk	5.02306365056519e-52	0.253630020047174	0.506	0.403	1.1909181609125e-47	Epi
Gls	2.12583985911279e-50	0.323202031930702	0.617	0.523	5.04015372197052e-46	Epi
Epb41	7.92651994984436e-48	0.385198373056416	0.423	0.326	1.8792986149086e-43	Epi
Aff1	2.46084303049271e-46	0.253010137222543	0.468	0.37	5.83441274099517e-42	Epi
Arhgef12	8.45221928616388e-45	0.260906680165527	0.621	0.549	2.00393667055659e-40	Epi
Syne1	1.00972216231773e-43	0.270023285995958	0.429	0.337	2.39395027463911e-39	Epi
Rock2	3.09764051227857e-30	0.275928443123734	0.61	0.549	7.34419589056126e-26	Epi
Ube2h	5.08256230796745e-25	0.341940643743692	0.487	0.415	1.205024697596e-20	Epi
Lce3a	3.53039718263904e-21	0.767499270830988	0.373	0.337	8.3702186803189e-17	Epi
AY036118	0.00742352939453601	0.253861723353618	0.79	0.774	1	Epi
Lrrc7	0	4.34932758799594	0.815	0.018	0	Fibro
Chsy3	0	4.31220377354467	0.908	0.13	0	Fibro
Spon1	0	3.95611874237752	0.783	0.039	0	Fibro
Col5a2	0	3.9271538676811	0.828	0.04	0	Fibro
Tmem132c	0	3.89972469310327	0.762	0.023	0	Fibro
C1qtnf7	0	3.83253284056847	0.789	0.083	0	Fibro
Col6a3	0	3.82012690368811	0.872	0.112	0	Fibro
Erbb4	0	3.7808342776168	0.729	0.059	0	Fibro
A2m	0	3.59441	0.864	0.233	0	Fibro
Cpne7	0	3.54270270994171	0.782	0.046	0	Fibro
Col1a2	0	3.52015786887448	0.824	0.132	0	Fibro
Ntrk2	0	3.49822175432479	0.699	0.019	0	Fibro
Dkk2	0	3.43805295315012	0.783	0.124	0	Fibro
Abca8a	0	3.35027580942145	0.682	0.021	0	Fibro
Bmper	0	3.32348567989259	0.613	0.012	0	Fibro
Col1a1	0	3.25070585894446	0.671	0.055	0	Fibro
Meg3	0	3.19548117512939	0.636	0.023	0	Fibro
Slit3	0	3.13782287146557	0.73	0.088	0	Fibro
Pde7b	0	3.03246760717736	0.752	0.15	0	Fibro
Col6a1	0	3.03151717778297	0.675	0.028	0	Fibro
Sgip1	0	3.02159	0.655	0.036	0	Fibro
Cemip	0	2.99629699996606	0.603	0.067	0	Fibro
Adgrl3	0	2.99212729970224	0.589	0.017	0	Fibro
Dcn	0	2.9598766952385	0.831	0.296	0	Fibro
Sema3c	0	2.95484431830882	0.579	0.019	0	Fibro
Slc26a7	0	2.92009983356265	0.564	0.04	0	Fibro
Klra8	0	2.91356941453135	0.534	0.01	0	Fibro
Nav1	0	2.90112509674522	0.755	0.211	0	Fibro
Abca8b	0	2.89784897647823	0.58	0.023	0	Fibro
Cacna2d3	0	2.79278992083772	0.53	0.028	0	Fibro
Sema3a	0	2.75531682772738	0.664	0.105	0	Fibro
Ccbe1	0	2.71258277350917	0.516	0.006	0	Fibro
Col5a1	0	2.69010103135976	0.591	0.032	0	Fibro
Matn4	0	2.6883167258449	0.548	0.02	0	Fibro
Angptl7	0	2.66188298784701	0.429	0.033	0	Fibro
Hs3st5	0	2.64442014691942	0.628	0.099	0	Fibro
Ntng1	0	2.64440190215479	0.481	0.011	0	Fibro
Erg	0	2.61503123561862	0.658	0.101	0	Fibro
Apod	0	2.55405114636715	0.548	0.1	0	Fibro
Gria1	0	2.54237656634478	0.418	0.006	0	Fibro
Camk2d	0	2.53269445050699	0.705	0.285	0	Fibro
Gm28175	0	2.52948154278795	0.544	0.049	0	Fibro
Lama2	0	2.51270045932665	0.561	0.034	0	Fibro
Col12a1	0	2.49003581782884	0.852	0.251	0	Fibro
Ntn4	0	2.4582995003224	0.661	0.28	0	Fibro
Col6a2	0	2.44061293770749	0.519	0.021	0	Fibro
Colgalt2	0	2.43621744453698	0.501	0.046	0	Fibro
Cped1	0	2.4315841567067	0.873	0.18	0	Fibro
Sh3rf3	0	2.42089641249969	0.518	0.039	0	Fibro
Peg3	0	2.41060768426506	0.53	0.053	0	Fibro
Apbb2	0	2.36015971771371	0.63	0.135	0	Fibro
Dlc1	0	2.35692929357297	0.561	0.045	0	Fibro
Pdzrn3	0	2.35413558318126	0.691	0.131	0	Fibro
Cyp2f2	0	2.34960554093946	0.531	0.049	0	Fibro
Mamdc2	0	2.32582380921784	0.411	0.014	0	Fibro
Gpm6b	0	2.3132440589222	0.526	0.119	0	Fibro
Rgl1	0	2.30696290748957	0.522	0.064	0	Fibro
Zeb1	0	2.29008373726809	0.559	0.082	0	Fibro
Lmx1b	0	2.27668136035746	0.642	0.147	0	Fibro
Cadps	0	2.24274378028882	0.338	0.005	0	Fibro
Opcml	0	2.23356590790525	0.397	0.011	0	Fibro
Atg10	0	2.23289913944757	0.577	0.208	0	Fibro
Zfp521	0	2.22962095822204	0.64	0.116	0	Fibro
Exoc3l2	0	2.2138453065048	0.412	0.008	0	Fibro
Pde3a	0	2.21124100190389	0.414	0.007	0	Fibro
Lum	0	2.20086583853851	0.369	0.027	0	Fibro
Ltbp1	0	2.17661395870041	0.431	0.02	0	Fibro
Tmeff2	0	2.17007514672473	0.338	0.015	0	Fibro
Gli3	0	2.1558659667185	0.552	0.124	0	Fibro
Fndc3b	0	2.1515641093148	0.714	0.261	0	Fibro
Mrc2	0	2.11030352887758	0.499	0.076	0	Fibro
Adamtsl1	0	2.10363616923966	0.627	0.169	0	Fibro
Prrx1	0	2.09348743431494	0.603	0.117	0	Fibro
Kera	0	2.08681437671305	0.336	0.024	0	Fibro
Klra4	0	2.08312934685084	0.358	0.006	0	Fibro
Rbpjl	0	2.0527308551688	0.386	0.006	0	Fibro
Wipf1	0	2.05009113510369	0.433	0.018	0	Fibro
Zfhx3	0	2.04636422835754	0.886	0.555	0	Fibro
Fat3	0	2.04526673080285	0.363	0.008	0	Fibro
Col16a1	0	2.02973088923542	0.465	0.061	0	Fibro
Wnt5a	0	2.02664933185662	0.478	0.087	0	Fibro
Cdh11	0	2.01033201400246	0.505	0.12	0	Fibro
Ror2	0	2.0024448629027	0.43	0.054	0	Fibro
Nrxn1	0	2.0017089905413	0.467	0.151	0	Fibro
Adk	0	2.00045749598401	0.566	0.196	0	Fibro
Magi2	0	1.99356042554355	0.506	0.133	0	Fibro
Gsg1l	0	1.99086849201053	0.384	0.005	0	Fibro
Nupr1	0	1.98396980025907	0.401	0.058	0	Fibro
Mkx	0	1.98332052195544	0.38	0.017	0	Fibro
Bicc1	0	1.98122706484979	0.423	0.029	0	Fibro
Pcsk2	0	1.97556524827976	0.32	0.006	0	Fibro
Hmcn1	0	1.95559319749299	0.399	0.042	0	Fibro
Zdhhc14	0	1.95274260369368	0.457	0.091	0	Fibro
Atrnl1	0	1.9489862535578	0.551	0.205	0	Fibro
Fbxl7	0	1.94335120284631	0.451	0.075	0	Fibro
Prex2	0	1.93784148745601	0.391	0.017	0	Fibro
Ephb1	0	1.93406632615473	0.347	0.005	0	Fibro
Aff3	0	1.92847271154583	0.41	0.059	0	Fibro
Adam33	0	1.9045889270812	0.402	0.018	0	Fibro
Aff2	0	1.90073204260532	0.344	0.026	0	Fibro
Lztfl1	0	1.89158224831271	0.442	0.143	0	Fibro
Ptprm	0	1.86774656036882	0.704	0.151	0	Fibro
Lhfp	0	1.8535531598566	0.399	0.053	0	Fibro
Ddb2	0	1.85184228329076	0.576	0.204	0	Fibro
Npas3	0	1.83135967679446	0.675	0.142	0	Fibro
Nav2	0	1.81969906846056	0.359	0.054	0	Fibro
Thbs4	0	1.81541101182623	0.327	0.013	0	Fibro
Smoc2	0	1.81313209063025	0.329	0.015	0	Fibro
Ccser1	0	1.8054264100028	0.506	0.156	0	Fibro
Cdk14	0	1.7527379279633	0.401	0.057	0	Fibro
Plod1	0	1.75211574051414	0.371	0.037	0	Fibro
Lhfpl2	0	1.73756755975752	0.367	0.046	0	Fibro
Tcf4	0	1.73665172804126	0.759	0.329	0	Fibro
Rbms3	0	1.72543625408253	0.599	0.212	0	Fibro
Igfbp2	0	1.72505498082882	0.496	0.219	0	Fibro
Mme	0	1.71642818312777	0.325	0.017	0	Fibro
Ssbp2	0	1.70758648034118	0.682	0.437	0	Fibro
Sgcd	0	1.70380256522973	0.355	0.043	0	Fibro
Clmp	0	1.69241161606571	0.335	0.028	0	Fibro
Lrmda	0	1.67311138966513	0.466	0.156	0	Fibro
Mir99ahg	0	1.67163938931347	0.6	0.245	0	Fibro
Anks1b	0	1.65942180571353	0.313	0.064	0	Fibro
Arhgap28	0	1.65633438360261	0.439	0.087	0	Fibro
Slc4a4	0	1.64860186043342	0.756	0.184	0	Fibro
Ror1	0	1.64289060860209	0.464	0.11	0	Fibro
Itga11	0	1.6380133009674	0.327	0.019	0	Fibro
Rpgrip1l	0	1.63636196302116	0.397	0.132	0	Fibro
Klf7	0	1.63547081131892	0.386	0.125	0	Fibro
Mir100hg	0	1.63335561970391	0.548	0.194	0	Fibro
Zeb2	0	1.61749535097126	0.344	0.023	0	Fibro
Aebp1	0	1.6086334693327	0.329	0.057	0	Fibro
Gm4258	0	1.60505897710627	0.452	0.195	0	Fibro
Sulf1	0	1.60498926530068	0.394	0.077	0	Fibro
Antxr1	0	1.58522870718457	0.762	0.42	0	Fibro
Ddr2	0	1.57135334725802	0.457	0.121	0	Fibro
Pdgfra	0	1.55602020501486	0.301	0.023	0	Fibro
Fgfr1	0	1.54767982922976	0.406	0.085	0	Fibro
C1s1	0	1.53626439286405	0.352	0.055	0	Fibro
Setbp1	0	1.5257986378716	0.669	0.423	0	Fibro
Cacna1c	0	1.51207474440969	0.394	0.104	0	Fibro
Pdgfrb	0	1.50947683854099	0.333	0.041	0	Fibro
Focad	0	1.49478627000179	0.441	0.183	0	Fibro
Runx2	0	1.47986224610187	0.354	0.094	0	Fibro
Plcb4	0	1.47373835337915	0.474	0.15	0	Fibro
Xdh	0	1.47230587009437	0.386	0.136	0	Fibro
Plcb1	0	1.45797727930342	0.476	0.122	0	Fibro
4930402H24Rik	0	1.45035666766221	0.406	0.142	0	Fibro
Epb41l2	0	1.44174339064085	0.412	0.112	0	Fibro
Peak1	0	1.43914735768768	0.494	0.168	0	Fibro
Nfia	0	1.4390825528288	0.749	0.537	0	Fibro
Gabbr1	0	1.41937498617358	0.318	0.082	0	Fibro
Fstl1	0	1.41098633986447	0.319	0.051	0	Fibro
Farp1	0	1.40199543185314	0.333	0.07	0	Fibro
Tfap2b	0	1.39879774836939	0.562	0.182	0	Fibro
Zbtb7c	0	1.39495851786586	0.615	0.428	0	Fibro
Zfhx4	0	1.39301494860654	0.608	0.171	0	Fibro
Ust	0	1.39150678247838	0.302	0.053	0	Fibro
Ttc28	0	1.39020936982508	0.478	0.222	0	Fibro
Plpp3	0	1.38132318238073	0.687	0.315	0	Fibro
Prdm5	0	1.36891756645277	0.307	0.044	0	Fibro
Sparc	0	1.36222520899058	0.335	0.117	0	Fibro
Asap1	0	1.3616602084902	0.647	0.448	0	Fibro
Tns1	0	1.34085014233593	0.333	0.07	0	Fibro
Lamc1	0	1.33286579350791	0.351	0.149	0	Fibro
Rora	0	1.30991312818132	0.899	0.692	0	Fibro
Itsn1	0	1.2554153430221	0.372	0.174	0	Fibro
Fto	0	1.2421098097915	0.527	0.356	0	Fibro
Tenm3	0	1.22608624558048	0.562	0.149	0	Fibro
Zfp618	0	1.21971325580288	0.452	0.272	0	Fibro
Reps2	0	1.20197196254477	0.424	0.264	0	Fibro
Rabgap1l	0	1.19258070796521	0.387	0.211	0	Fibro
Nfix	0	1.15691385122423	0.385	0.217	0	Fibro
Zbtb20	0	1.15685252822614	0.845	0.642	0	Fibro
Lsamp	0	1.15132267137232	0.889	0.686	0	Fibro
Macf1	0	1.0917118432331	0.727	0.597	0	Fibro
Atxn1	0	1.06715007474678	0.572	0.458	0	Fibro
Pitpnc1	0	1.06639547002291	0.608	0.487	0	Fibro
Lrp1	0	1.04806523480087	0.508	0.39	0	Fibro
Bcl2l13	0	1.04129096985525	0.457	0.365	0	Fibro
Dst	0	1.01915257438628	0.73	0.603	0	Fibro
Kat6b	0	1.01263887810254	0.464	0.367	0	Fibro
Rbfox2	0	1.01099692499591	0.485	0.362	0	Fibro
Aopep	0	0.965848167387648	0.691	0.558	0	Fibro
Smad3	9.88131291682493e-324	1.03906547755112	0.376	0.275	2.34276047945002e-319	Fibro
Ncam1	7.25919141704995e-317	1.16614040683136	0.489	0.144	1.72108169306837e-312	Fibro
Gfod1	1.85823217802297e-316	1.16305825459327	0.333	0.196	4.40568267087465e-312	Fibro
Anapc5	1.03488139028754e-314	1.04608428156663	0.427	0.291	2.45360028823272e-310	Fibro
Cachd1	1.12533690647293e-313	1.20664320497165	0.483	0.293	2.66806127155668e-309	Fibro
Btbd11	4.66790364682602e-312	1.05797764822846	0.363	0.258	1.10671327562598e-307	Fibro
Efna5	2.60462567264541e-311	1.02647564811385	0.723	0.596	6.175307007275e-307	Fibro
Son	6.67663360790605e-305	0.798198501843929	0.68	0.618	1.58296306209845e-300	Fibro
Notch2	2.46826505962058e-299	0.988764211882159	0.388	0.279	5.85200962985442e-295	Fibro
Naaladl2	8.4189124110845e-295	1.23546941235151	0.473	0.297	1.99603994354402e-290	Fibro
Sdc2	3.29261130896759e-294	1.34447820889549	0.353	0.111	7.80645215243127e-290	Fibro
Lpar1	2.70786757970736e-292	1.19682868191282	0.346	0.157	6.42008324472817e-288	Fibro
Fnbp1	1.48713949153984e-281	0.926095516082631	0.492	0.386	3.52585902049181e-277	Fibro
Ankrd28	3.70438451759768e-280	0.968191996901566	0.366	0.254	8.78272525277233e-276	Fibro
Robo1	2.34355282717961e-277	1.1608042158305	0.343	0.178	5.55632939796013e-273	Fibro
Fmnl2	1.42479517861158e-269	1.25725331608257	0.334	0.123	3.3780468889702e-265	Fibro
Ghr	5.70534258976498e-269	0.952517991633043	0.696	0.578	1.35267967460738e-264	Fibro
Msi2	1.12784367866075e-268	0.899380718735115	0.724	0.59	2.67400457773677e-264	Fibro
Tnrc6c	8.94336605814761e-268	0.878113605006519	0.454	0.37	2.12038265872622e-263	Fibro
Kmt2a	5.69351733394745e-266	0.822476718968081	0.445	0.393	1.3498760247056e-261	Fibro
Pard3b	1.66620931056594e-265	0.976787787118361	0.6	0.451	3.95041565442079e-261	Fibro
Rrbp1	6.30486647599448e-265	0.811506186189651	0.605	0.519	1.49482079279353e-260	Fibro
Stk3	6.80067011994068e-264	0.879889241615279	0.388	0.311	1.61237087873674e-259	Fibro
Ppm1l	5.56001549425272e-259	0.95371614511171	0.353	0.26	1.31822407353238e-254	Fibro
Cpq	8.01431249908901e-258	0.972859775764452	0.435	0.331	1.90011335040901e-253	Fibro
Foxn3	3.2444284590073e-257	0.854921870461155	0.557	0.472	7.6922154334604e-253	Fibro
Eps15	6.44192354072588e-257	0.853267506940099	0.334	0.264	1.5273156522707e-252	Fibro
Gab2	1.58941999076068e-255	1.27753540138711	0.315	0.087	3.7683558560945e-251	Fibro
Rsrc1	6.58774383141786e-255	0.844746601701792	0.404	0.336	1.56188818499086e-250	Fibro
Arhgap21	4.16786219036414e-251	0.925784637068292	0.352	0.25	9.88158446713433e-247	Fibro
Rab30	7.29772790647265e-251	1.08546832677611	0.332	0.155	1.7302183093456e-246	Fibro
Stag1	1.37335479279269e-248	0.80366053342374	0.483	0.42	3.25608687823219e-244	Fibro
Fam129a	2.03781282795905e-247	0.954054553593315	0.325	0.216	4.83145043380811e-243	Fibro
Lncpint	1.3080242897351e-245	0.811902463542516	0.588	0.519	3.10119478853295e-241	Fibro
Dync2h1	4.35980479923767e-245	0.814459998950295	0.35	0.298	1.03366611985126e-240	Fibro
Dnajc1	8.67014569429747e-245	0.827711014402202	0.391	0.323	2.05560484266099e-240	Fibro
Ext1	1.79308549836057e-240	1.11843164373465	0.516	0.309	4.25122640806309e-236	Fibro
Slc22a23	4.84364456001188e-240	0.882132192778617	0.3	0.219	1.14837968873322e-235	Fibro
Sptbn1	1.06815480195469e-239	0.842420040870549	0.564	0.453	2.53248821995438e-235	Fibro
Ankrd12	9.5290950637791e-235	0.740584820136549	0.527	0.483	2.25925314867139e-230	Fibro
Rhoj	4.0494841077985e-225	1.09403214746844	0.373	0.111	9.60092187117945e-221	Fibro
Rev3l	4.73772673823941e-225	0.932537021325775	0.357	0.241	1.12326763236918e-220	Fibro
Ldlrad3	6.19865634309864e-224	1.15813344315287	0.375	0.159	1.46963943238526e-219	Fibro
Tnrc6a	1.07907458545941e-220	0.748387070763523	0.485	0.426	2.55837793466572e-216	Fibro
Phf21a	3.7913944495908e-220	0.748063004752154	0.514	0.448	8.98901710053483e-216	Fibro
Mllt3	5.32665661792008e-220	0.8204254607687	0.43	0.373	1.26289701754267e-215	Fibro
Dock4	7.35056790775869e-216	1.13811335284987	0.405	0.146	1.74274614525051e-211	Fibro
Herc1	3.25047023050573e-214	0.702802063504064	0.39	0.361	7.70653986950605e-210	Fibro
Prickle1	5.66193023516178e-214	1.12398779526264	0.464	0.242	1.34238703945451e-209	Fibro
Prkn	3.40424666810919e-211	0.816308022142636	0.406	0.353	8.07112842542007e-207	Fibro
Nktr	1.07787676890169e-209	0.648375758784024	0.497	0.469	2.55553803138901e-205	Fibro
Rab11fip2	1.72046791573259e-209	0.796190081583125	0.32	0.249	4.07905738141041e-205	Fibro
Aqp1	4.87928873789546e-207	1.19156086319118	0.378	0.151	1.15683056686763e-202	Fibro
Akt3	6.01142496659847e-205	0.849181809880527	0.422	0.322	1.42524874533083e-200	Fibro
Ldlrad4	6.12667954672663e-205	1.14146477033961	0.353	0.145	1.45257445373342e-200	Fibro
Add3	7.84239533197063e-204	0.701659353711085	0.368	0.333	1.85935350925692e-199	Fibro
Nedd4	1.26539561508488e-202	0.673700611717849	0.629	0.566	3.00012646380475e-198	Fibro
Hdac4	8.64009753371707e-202	0.72377765449435	0.327	0.269	2.04848072426898e-197	Fibro
Med13l	8.5861668664162e-201	0.584858019971498	0.365	0.366	2.03569430235862e-196	Fibro
Lncppara	1.32551491582504e-200	0.648711362225399	0.327	0.303	3.14266331392958e-196	Fibro
Mpdz	3.87196788955798e-196	1.02115867090999	0.317	0.12	9.180048669353e-192	Fibro
Exoc6b	1.4535693803839e-194	0.656746139352732	0.431	0.399	3.44626764395219e-190	Fibro
Brwd1	6.38395555733067e-193	0.550163058541748	0.341	0.361	1.51357202308753e-188	Fibro
Trio	2.11477450948768e-191	0.728380605211649	0.32	0.263	5.01391888454433e-187	Fibro
Sik3	1.48966832431651e-190	0.597245174237775	0.408	0.396	3.531854630122e-186	Fibro
Tcf12	1.34178718712239e-189	0.61747888744945	0.581	0.557	3.18124324194847e-185	Fibro
Rnf213	7.50795158002825e-188	0.818911066190609	0.309	0.226	1.7800602401089e-183	Fibro
Pcnx	2.80962652857209e-186	0.728537769328345	0.335	0.27	6.66134353659157e-182	Fibro
Ttc3	9.38810488684605e-186	0.632403514708198	0.494	0.479	2.22582578762233e-181	Fibro
Pde4d	1.63596314071179e-185	0.918406626380056	0.583	0.429	3.87870501031359e-181	Fibro
Dlg1	4.41117107338946e-184	0.525154353692551	0.481	0.493	1.04584454978991e-179	Fibro
Ncoa1	5.33100581876165e-182	0.568284875039261	0.369	0.372	1.2639281695702e-177	Fibro
Parva	6.40556669703142e-182	0.768790648620449	0.46	0.369	1.51869580819918e-177	Fibro
Dennd1a	8.61176395050634e-181	0.947586896755491	0.448	0.265	2.04176311502555e-176	Fibro
Cpne8	4.72623242625138e-180	0.602173566792085	0.353	0.367	1.12054244593994e-175	Fibro
Trim2	3.12784537320306e-178	0.649365692692986	0.416	0.392	7.41580859532714e-174	Fibro
Nfat5	2.07937602835887e-174	0.567124503712395	0.575	0.563	4.92999262563605e-170	Fibro
Srpk2	4.997852115615e-174	0.558606125172057	0.469	0.466	1.18494075809116e-169	Fibro
Ddx17	1.93170807532304e-173	0.523416740703422	0.477	0.484	4.5798866757834e-169	Fibro
Ptk2	2.29191970486521e-173	0.667571294159352	0.336	0.286	5.43391242826493e-169	Fibro
Snrnp70	4.05642125176693e-173	0.512740829650092	0.518	0.531	9.61736914581421e-169	Fibro
Adgrg6	3.55941533629414e-171	0.878205057734337	0.354	0.122	8.43901782081978e-167	Fibro
Gng12	4.6990507730303e-170	0.528419231067333	0.32	0.337	1.11409794777775e-165	Fibro
Ccnl2	1.41945277685457e-169	0.470604532807735	0.299	0.33	3.36538058864451e-165	Fibro
Sbf2	3.33879594919874e-169	0.603293322973178	0.418	0.395	7.91595131595529e-165	Fibro
Srrm2	3.31272660929602e-168	0.503552754386378	0.619	0.631	7.85414351797993e-164	Fibro
Pik3r1	3.51168561978e-168	0.739683958304472	0.301	0.243	8.3258554359364e-164	Fibro
Pten	4.14100087271058e-165	0.410462888005534	0.332	0.377	9.81789896910952e-161	Fibro
Fbxo11	6.9274860136841e-165	0.409091764833224	0.336	0.386	1.64243765898436e-160	Fibro
Nr3c1	4.62206747079204e-163	0.549912722509793	0.367	0.363	1.09584597665008e-158	Fibro
Spag9	6.35548034098701e-163	0.49558811349177	0.406	0.417	1.50682083404461e-158	Fibro
Dock7	4.17908368672413e-162	0.513573633363596	0.36	0.371	9.90818951285425e-158	Fibro
Copa	7.41536479955736e-162	0.502197476034418	0.323	0.331	1.75810884032705e-157	Fibro
Tasor	3.11866028191832e-161	0.474357645304402	0.328	0.356	7.39403166240016e-157	Fibro
Tulp4	3.67599983566969e-161	0.433213065264722	0.372	0.411	8.71542801038928e-157	Fibro
Prpf39	9.19380010435654e-160	0.488676587652629	0.295	0.308	2.17975806674189e-155	Fibro
Eif4g3	4.04304938681722e-159	0.39883130518137	0.353	0.407	9.58566579120495e-155	Fibro
Trpm7	4.85487419207187e-157	0.565169110086607	0.343	0.325	1.15104212219832e-152	Fibro
Srsf11	2.14728633724613e-156	0.385832741968078	0.401	0.454	5.09100117697685e-152	Fibro
Cald1	4.5957780207605e-156	0.7786870870245	0.353	0.13	1.08961301094211e-151	Fibro
Setd5	6.72914847462128e-156	0.431419480469627	0.417	0.451	1.59541381184796e-151	Fibro
Crebbp	1.08112936457748e-155	0.38307198132877	0.404	0.459	2.56324961047674e-151	Fibro
Rabep1	1.292300955634e-155	0.750085594406739	0.318	0.237	3.06391633571265e-151	Fibro
Nbeal1	4.94393616233364e-155	0.412533608746892	0.393	0.437	1.17215782472768e-150	Fibro
Clip1	4.21906438996248e-152	0.58435904714631	0.315	0.3	1.0002979762162e-147	Fibro
Atf7	1.23326713785392e-151	0.46127527607175	0.295	0.319	2.92395305713786e-147	Fibro
Osbpl9	7.15663307736015e-151	0.410260887619954	0.383	0.428	1.69676613631132e-146	Fibro
Ubn2	1.85289137467096e-150	0.440920297477819	0.388	0.42	4.39302016020738e-146	Fibro
Snd1	2.42426079402002e-150	0.486687942759272	0.313	0.326	5.74767991654206e-146	Fibro
Ogt	2.03870898586188e-149	0.617619194124269	0.466	0.418	4.83357513457994e-145	Fibro
Atp8a1	5.09969624706131e-149	0.356107818533404	0.328	0.392	1.20908698321577e-144	Fibro
Trip11	5.16464128954818e-148	0.39454609462134	0.292	0.339	1.22448480333898e-143	Fibro
Smarca2	6.87701548918085e-148	0.584928844841636	0.395	0.369	1.63047160232989e-143	Fibro
Bptf	5.46827062629713e-146	0.357386106883616	0.336	0.391	1.29647228278879e-141	Fibro
Xrn1	1.80838113124649e-145	0.342044976012884	0.271	0.332	4.2874908240723e-141	Fibro
Rtn3	1.28737773757676e-144	0.292799412673384	0.36	0.441	3.05224387802075e-140	Fibro
Aff4	1.07330438169982e-143	0.339722807261947	0.34	0.405	2.5446973585721e-139	Fibro
Cul1	1.62578499856612e-143	0.311866102419889	0.404	0.478	3.85457365310041e-139	Fibro
Fbxl17	2.80883092707235e-143	0.530390461540461	0.481	0.472	6.65945724499582e-139	Fibro
Rbm6	4.97009591401692e-143	0.377178212287972	0.391	0.437	1.17836004025427e-138	Fibro
Fam172a	5.5310995864228e-143	0.525037517553011	0.403	0.401	1.31136840094498e-138	Fibro
Cdk12	3.16437953685632e-142	0.267592736042932	0.336	0.419	7.50242744393264e-138	Fibro
Fnbp4	5.21912369157453e-142	0.36171257349587	0.273	0.324	1.2374020360354e-137	Fibro
Med13	1.00793478384839e-141	0.3381717160779	0.296	0.36	2.38971257902615e-137	Fibro
Tom1l2	1.34231321361139e-141	0.424611523586496	0.28	0.311	3.18249039815124e-137	Fibro
Diaph2	3.59749602168369e-141	0.843046514591393	0.372	0.24	8.52930331780986e-137	Fibro
Bcas3	4.21306519566613e-141	0.435083036332861	0.377	0.41	9.98875627240484e-137	Fibro
Ppp2r3a	8.39018273123645e-141	0.445764053009277	0.329	0.355	1.98922842374885e-136	Fibro
Ehbp1	8.78667147135832e-141	0.530775607753988	0.405	0.393	2.08323193914434e-136	Fibro
Clk1	1.38632022344497e-139	0.267179238500584	0.41	0.504	3.28682661776568e-135	Fibro
Nisch	3.91799232423608e-139	0.561455627024857	0.434	0.423	9.28916800153131e-135	Fibro
Tcf25	5.49859766105178e-139	0.315975273259837	0.323	0.39	1.30366251945877e-134	Fibro
Pnisr	3.33174638537597e-138	0.361117153671834	0.365	0.421	7.89923750508788e-134	Fibro
Emx2os	8.37095736790233e-137	0.455749462178555	0.292	0.307	1.98467028235596e-132	Fibro
Ubr2	1.2784632889592e-136	0.279365644971695	0.346	0.427	3.03110861179337e-132	Fibro
Rbm5	3.72577860321926e-136	0.258969623535635	0.415	0.504	8.83344849037253e-132	Fibro
Herc2	7.23088890472983e-136	0.306151010833415	0.249	0.312	1.7143714504224e-131	Fibro
Birc6	1.57010112570159e-135	0.44651241441138	0.45	0.463	3.7225527589259e-131	Fibro
Airn	1.3907142155082e-134	0.587598102151614	0.325	0.323	3.29724433354839e-130	Fibro
Spred1	5.90538446255085e-134	0.493314551295313	0.301	0.297	1.40010760222618e-129	Fibro
Dock9	7.35285595918746e-134	0.522645204019555	0.383	0.367	1.74328861936376e-129	Fibro
Ascc3	7.76472261533906e-134	0.397092507426215	0.274	0.309	1.84093808487074e-129	Fibro
Elf2	8.15682003415224e-134	0.418902850975595	0.278	0.318	1.93390046189715e-129	Fibro
Arid2	1.87637031638088e-133	0.262046587103113	0.262	0.341	4.44868638310743e-129	Fibro
Ehmt1	5.3005711581977e-133	0.303343203827326	0.276	0.339	1.25671241589709e-128	Fibro
Srek1	9.75022442279565e-133	0.403609879992281	0.393	0.418	2.31168070840062e-128	Fibro
Ecpas	1.01610142421326e-132	0.367239078430535	0.382	0.418	2.40907486666721e-128	Fibro
Eif4a2	3.2131614239577e-132	0.358021128044304	0.329	0.375	7.6180844200613e-128	Fibro
Cuedc1	5.7461515376911e-132	0.278803705172378	0.234	0.301	1.36235506807118e-127	Fibro
Prpf4b	6.65872330640627e-132	0.394146558776729	0.369	0.413	1.57871670871586e-127	Fibro
Lrch3	1.08424132499638e-131	0.367058040558928	0.272	0.306	2.57062775743393e-127	Fibro
Atrx	1.41170819757746e-131	0.400485929170825	0.438	0.474	3.34701896563639e-127	Fibro
Rictor	2.63718529453829e-131	0.292914604363042	0.253	0.312	6.25250261482083e-127	Fibro
Wwc2	1.49077445215555e-129	0.536988697440247	0.35	0.329	3.53447714861559e-125	Fibro
Glg1	1.81559176299699e-129	0.278415892722223	0.271	0.334	4.30458651088956e-125	Fibro
Wwox	1.84951304540629e-129	0.736273173373764	0.405	0.355	4.38501047935378e-125	Fibro
Setd2	2.08118612669148e-129	0.250746995249389	0.262	0.339	4.93428418777282e-125	Fibro
Zfp950	5.79573405171177e-129	0.494275055631141	0.301	0.299	1.37411058632034e-124	Fibro
Dmxl1	8.7183749274703e-129	0.286645525232054	0.306	0.374	2.06703951155393e-124	Fibro
Zfp292	1.74782475902571e-128	0.319965986915802	0.26	0.313	4.14391772117405e-124	Fibro
Nfib	7.02416222945778e-127	0.616600604531995	0.41	0.363	1.66535862298214e-122	Fibro
Gm26917	8.25956472151133e-127	0.437157144597638	0.421	0.48	1.95826019982312e-122	Fibro
R3hdm2	1.12388465538765e-126	0.272416877262548	0.264	0.334	2.66461812945858e-122	Fibro
Atxn2	4.32164894149802e-126	0.272361546104043	0.276	0.345	1.02461974753976e-121	Fibro
Mbd5	1.71983337383341e-125	0.36299695284666	0.362	0.406	4.07755294602163e-121	Fibro
Uvrag	3.52397901709601e-125	0.383834203760388	0.297	0.331	8.35500185163292e-121	Fibro
Tnrc6b	7.39812084482995e-125	0.451105057472945	0.495	0.498	1.75402047110073e-120	Fibro
Hivep2	7.42726254957888e-125	0.381086402425338	0.364	0.418	1.76092967787966e-120	Fibro
Chd8	1.03499233669832e-124	0.270050948441606	0.236	0.312	2.45386333107805e-120	Fibro
Syn3	1.21740960242611e-124	0.686548370318032	0.307	0.256	2.88635642639207e-120	Fibro
Acap2	1.51181038235065e-124	0.263166891463281	0.347	0.421	3.58435123551515e-120	Fibro
Susd6	6.96557085052952e-124	0.32805553825285	0.271	0.321	1.65146719295204e-119	Fibro
Rock1	2.57265991196109e-123	0.263825313673481	0.359	0.435	6.09951938526856e-119	Fibro
Ssh2	2.94503969499461e-122	0.376560184124751	0.363	0.399	6.98239461286272e-118	Fibro
Nipbl	6.9232575902928e-122	0.267928718667551	0.487	0.565	1.64143514208252e-117	Fibro
Nfkb1	7.66762715998805e-122	0.268107003542584	0.293	0.362	1.81791772336157e-117	Fibro
Bclaf1	1.85504026938164e-121	0.283959910975376	0.32	0.395	4.39811497467692e-117	Fibro
Akap8l	2.32300224245331e-120	0.487542909310226	0.301	0.301	5.50760601663255e-116	Fibro
Smg6	9.20471262561105e-120	0.301683968518189	0.359	0.421	2.18234531640612e-115	Fibro
Vps13b	1.68009092070839e-119	0.309245403119787	0.409	0.469	3.98332756390751e-115	Fibro
Ranbp2	2.46118908987322e-119	0.267952626752229	0.247	0.308	5.83523321318042e-115	Fibro
Lonp2	2.6795132086831e-119	0.281337931585605	0.252	0.31	6.35285786646675e-115	Fibro
Cox16	7.02384645729423e-119	0.463868573451306	0.325	0.339	1.66528375655989e-114	Fibro
Tef	1.67499720637707e-118	0.353738020630488	0.357	0.402	3.9712508765994e-114	Fibro
Pcm1	3.00449162879029e-118	0.286543402068915	0.36	0.424	7.1233492026989e-114	Fibro
Ncoa3	6.26888996710495e-118	0.298637934171663	0.281	0.335	1.48629112230091e-113	Fibro
Rdx	1.85958422640212e-117	0.269841069626261	0.251	0.322	4.40888824237679e-113	Fibro
Rsrp1	8.1648968999823e-117	0.281108480872059	0.555	0.631	1.9358154060168e-112	Fibro
Ncor1	4.67612298551246e-115	0.290515902833485	0.453	0.518	1.10866199863515e-110	Fibro
Smurf2	2.27295885185907e-114	0.280306701923339	0.271	0.324	5.38895814187267e-110	Fibro
Tra2a	7.56203812622238e-114	0.27687570701846	0.34	0.402	1.79288361934606e-109	Fibro
Chd9	4.15093785623101e-113	0.360157763593756	0.453	0.489	9.8414585633381e-109	Fibro
Zfp638	4.40223689189479e-113	0.293996229741807	0.353	0.409	1.04372634469934e-108	Fibro
Tnpo1	5.1896313888357e-113	0.280914909391029	0.276	0.328	1.23040970597906e-108	Fibro
Hnrnph1	5.76422014803524e-110	0.282347552176684	0.403	0.46	1.36663895489768e-105	Fibro
Plekha5	7.99190472677986e-110	0.381792352350707	0.349	0.381	1.89480069167224e-105	Fibro
Pabpn1	1.09317902819608e-109	0.317886445517771	0.257	0.3	2.59181815795009e-105	Fibro
Etv6	4.51482859485139e-106	0.267056822417954	0.397	0.459	1.07042071155332e-101	Fibro
Rtn4	5.56618254600421e-106	0.267068513374608	0.299	0.366	1.31968621983214e-101	Fibro
Lrig1	2.75976476394869e-105	0.395062107082965	0.473	0.496	6.54312627884595e-101	Fibro
Ptprs	8.95556062731242e-105	0.385697121799656	0.333	0.353	2.1232738691295e-100	Fibro
Kansl1	2.05605489640426e-104	0.33284002999356	0.477	0.512	4.87470055388485e-100	Fibro
Stim1	8.41186663502918e-104	0.282956132980626	0.302	0.36	1.99436946049907e-99	Fibro
Rapgef2	7.87890886530874e-103	0.371662857082714	0.356	0.382	1.86801050287605e-98	Fibro
Rbms1	8.16909073647431e-103	0.292131298073623	0.515	0.576	1.93680972271069e-98	Fibro
Ttc14	9.258625845536e-103	0.25814347467019	0.341	0.395	2.19512760171813e-98	Fibro
Gnas	1.10472024243896e-101	0.304770232459894	0.427	0.481	2.61918122279853e-97	Fibro
Snx291	4.05219304327529e-101	0.444191316236605	0.453	0.44	9.60734448630137e-97	Fibro
Aldh1a1	7.55860908474458e-101	0.366446399456783	0.318	0.36	1.79207062790209e-96	Fibro
Rbm39	8.32117419119557e-100	0.317841999340711	0.656	0.686	1.97286718899056e-95	Fibro
Wwtr1	2.83281505516203e-98	0.580379781804369	0.346	0.284	6.71632121428366e-94	Fibro
Nf1	2.39633180766956e-97	0.328711373041977	0.348	0.382	5.68146308280376e-93	Fibro
Gtf2i	4.3649149788929e-97	0.266273631448394	0.267	0.323	1.03487769234572e-92	Fibro
Tmpo	1.0270775812965e-96	0.315847995944682	0.286	0.325	2.43509823749588e-92	Fibro
Igf1r	2.41351046300898e-94	0.383029221241712	0.551	0.558	5.722191956748e-90	Fibro
Lrrk1	1.26277680196292e-91	0.55693467048273	0.449	0.365	2.9939175197739e-87	Fibro
Ptprg	1.09309212564737e-89	0.301351271328278	0.463	0.501	2.59161212069735e-85	Fibro
Cmss1	1.65184215821719e-88	0.400102666731358	0.875	0.888	3.91635257291714e-84	Fibro
Large1	4.77771635085728e-82	0.570409884675483	0.352	0.284	1.13274876962475e-77	Fibro
AC149090.1	1.24799161160993e-78	0.355731892712249	0.538	0.552	2.95886331196597e-74	Fibro
Dlg2	1.55808355354232e-78	0.338583235593002	0.476	0.522	3.69406029709348e-74	Fibro
Sntb2	2.27451136157829e-78	0.393729975187753	0.316	0.318	5.39263898716597e-74	Fibro
Adgrl21	6.91005522574531e-78	0.278334224722012	0.381	0.423	1.63830499347195e-73	Fibro
Prickle2	2.79585099820867e-77	0.297201247583253	0.4	0.448	6.62868313165295e-73	Fibro
Exoc4	1.54641343323255e-76	0.259286143238783	0.377	0.417	3.66639160885106e-72	Fibro
Tshz2	1.78798977357092e-75	0.441879897159729	0.696	0.659	4.23914495415929e-71	Fibro
Itpr1	2.98356746809533e-74	0.42918949433876	0.315	0.159	7.07374011010723e-70	Fibro
Plpp1	1.57782418397412e-70	0.460808930262879	0.385	0.235	3.74086335778424e-66	Fibro
Fam169a	6.2301245538817e-64	0.343210831058006	0.52	0.522	1.47710023047981e-59	Fibro
Svil	1.70079314253374e-63	0.487761735297454	0.321	0.274	4.03241046163325e-59	Fibro
Pam	6.14179234444652e-63	0.27254222058591	0.36	0.385	1.45615754694482e-58	Fibro
Sema5a1	1.03629939932778e-57	0.477892570439897	0.35	0.302	2.45696224586622e-53	Fibro
Trpm31	6.56941482000754e-36	0.333313300712461	0.793	0.697	1.55754255967559e-31	Fibro
Auts2	1.06337704659898e-33	0.270166846082299	0.763	0.676	2.52116063978152e-29	Fibro
Col4a3	0	5.13032987437185	0.961	0.089	0	Endo
Grm8	0	4.86644272133489	0.942	0.08	0	Endo
Car3	0	4.86044725159082	0.951	0.131	0	Endo
Col8a1	0	4.76662563370832	0.914	0.081	0	Endo
Prkg1	0	4.57876066518708	0.94	0.106	0	Endo
Col4a4	0	4.43884095474628	0.941	0.082	0	Endo
Svep1	0	4.03808385909117	0.897	0.073	0	Endo
Fgf10	0	4.00756933770762	0.868	0.042	0	Endo
Mapk4	0	3.95728515285041	0.868	0.028	0	Endo
Slit2	0	3.74434597012988	0.882	0.063	0	Endo
Unc13c	0	3.67045489870783	0.838	0.022	0	Endo
Lrp1b	0	3.65367937778051	0.721	0.038	0	Endo
Slc4a11	0	3.60439659098447	0.885	0.118	0	Endo
Slc4a41	0	3.59923501267374	0.925	0.129	0	Endo
Col4a6	0	3.34851692880128	0.838	0.085	0	Endo
Npnt	0	3.30524412575619	0.836	0.051	0	Endo
Fry	0	3.24397842807981	0.849	0.161	0	Endo
Tenm31	0	3.2389571245514	0.879	0.082	0	Endo
Zfhx41	0	3.17266889726413	0.881	0.109	0	Endo
Clstn2	0	3.13085238414318	0.716	0.043	0	Endo
Plpp31	0	3.12471227979891	0.904	0.264	0	Endo
Clvs1	0	3.06229689550785	0.747	0.042	0	Endo
Adamtsl3	0	3.01692104471897	0.744	0.023	0	Endo
Npas31	0	2.92854242531692	0.864	0.086	0	Endo
Cped11	0	2.91016529910744	0.919	0.135	0	Endo
Itpr11	0	2.88821134800181	0.823	0.08	0	Endo
Tenm2	0	2.87487553285328	0.944	0.465	0	Endo
Cdh2	0	2.86366050098772	0.718	0.022	0	Endo
Ncam11	0	2.85691578684079	0.84	0.076	0	Endo
Ptprm1	0	2.83985301034779	0.868	0.097	0	Endo
Timp3	0	2.82882339845645	0.754	0.146	0	Endo
Dpysl3	0	2.7972723267055	0.752	0.057	0	Endo
Wdr17	0	2.78707668252653	0.618	0.017	0	Endo
Tfap2b1	0	2.73553624892625	0.819	0.125	0	Endo
Chn2	0	2.69625974512848	0.718	0.045	0	Endo
Map4k3	0	2.68895289356037	0.895	0.392	0	Endo
Cald11	0	2.63040167803108	0.778	0.059	0	Endo
Fgf1	0	2.62379656065988	0.703	0.018	0	Endo
Gm15283	0	2.61746934241996	0.697	0.127	0	Endo
Tcf41	0	2.61061662184617	0.899	0.285	0	Endo
Col4a5	0	2.59175879158926	0.831	0.254	0	Endo
Plcb11	0	2.57620987485045	0.775	0.061	0	Endo
Glis1	0	2.57505819431049	0.679	0.012	0	Endo
Adgrg61	0	2.55641527030959	0.752	0.054	0	Endo
Nrg1	0	2.55390076403042	0.794	0.317	0	Endo
Smoc1	0	2.53912184525123	0.681	0.025	0	Endo
Rab3ip	0	2.52165032134855	0.758	0.144	0	Endo
Col8a2	0	2.48897449353251	0.743	0.066	0	Endo
Ednrb	0	2.48293574869929	0.621	0.023	0	Endo
Dync1i1	0	2.4523679251696	0.646	0.03	0	Endo
Slc14a1	0	2.4471068214639	0.62	0.019	0	Endo
Cdc42bpa	0	2.44387994527748	0.862	0.35	0	Endo
Col4a2	0	2.44335414190916	0.674	0.03	0	Endo
Col4a1	0	2.44307317053269	0.669	0.032	0	Endo
Col12a11	0	2.41855	0.896	0.211	0	Endo
Slc38a1	0	2.41486095632732	0.679	0.028	0	Endo
Cldn10	0	2.41486039561081	0.714	0.047	0	Endo
Rhoj1	0	2.4097316713252	0.671	0.054	0	Endo
C430014B12Rik	0	2.39620844688844	0.566	0.011	0	Endo
Cxadr	0	2.34112000232923	0.818	0.311	0	Endo
Pcdh7	0	2.33792508637152	0.785	0.231	0	Endo
Kynu	0	2.32798808889897	0.408	0.008	0	Endo
Pip5k1b	0	2.31842958181923	0.639	0.039	0	Endo
Hif1a	0	2.31803821896137	0.789	0.228	0	Endo
Gpc6	0	2.31633430341889	0.629	0.035	0	Endo
Gm43824	0	2.30704461347718	0.484	0.014	0	Endo
Zfp697	0	2.29721052177091	0.679	0.042	0	Endo
Maf	0	2.29536135569788	0.68	0.051	0	Endo
Lrrk11	0	2.29503311539049	0.821	0.308	0	Endo
Pdgfd	0	2.29082760323828	0.614	0.017	0	Endo
Plekhh2	0	2.28430765833049	0.63	0.023	0	Endo
Fli1	0	2.27448336770503	0.629	0.021	0	Endo
Atg4a	0	2.25355949562868	0.365	0.047	0	Endo
Arhgap24	0	2.2485322719653	0.737	0.172	0	Endo
Pdzrn31	0	2.22821079869244	0.785	0.087	0	Endo
Gpc4	0	2.18625125548444	0.59	0.071	0	Endo
Atp1b1	0	2.18039	0.644	0.048	0	Endo
2700069I18Rik	0	2.1065365932289	0.57	0.022	0	Endo
Tpm1	0	2.10219353743993	0.639	0.05	0	Endo
Prickle11	0	2.09989316787658	0.747	0.19	0	Endo
St5	0	2.09330091008817	0.684	0.108	0	Endo
Svil1	0	2.08383059948693	0.735	0.214	0	Endo
Pitx2	0	2.07264069909666	0.632	0.036	0	Endo
Ntrk3	0	2.06668616989915	0.573	0.021	0	Endo
Prrx11	0	2.05978885953292	0.718	0.074	0	Endo
Zbtb201	0	2.0535419341224	0.941	0.617	0	Endo
Zfhx31	0	2.03752815656886	0.918	0.532	0	Endo
Tmem178	0	1.98934113171933	0.495	0.012	0	Endo
Spata13	0	1.98430097514643	0.564	0.071	0	Endo
Cnmd	0	1.97204412852852	0.532	0.03	0	Endo
Gm4876	0	1.94754807638692	0.534	0.02	0	Endo
Grk5	0	1.94480955605433	0.601	0.066	0	Endo
Thsd4	0	1.90093161919781	0.625	0.101	0	Endo
Ldlrad31	0	1.8964006010639	0.633	0.111	0	Endo
Slc35f3	0	1.88856721384784	0.489	0.008	0	Endo
Ror11	0	1.88622851415955	0.628	0.068	0	Endo
Peak11	0	1.88184283729588	0.681	0.124	0	Endo
Aqp11	0	1.87732657240784	0.63	0.103	0	Endo
Msi21	0	1.85398087823112	0.903	0.557	0	Endo
Ext11	0	1.82714664406054	0.762	0.264	0	Endo
Pkhd1	0	1.82133882419129	0.474	0.025	0	Endo
Gm15155	0	1.82109715372653	0.45	0.013	0	Endo
Wdpcp	0	1.81938073244604	0.705	0.277	0	Endo
Apoe	0	1.81282185385922	0.785	0.413	0	Endo
Sntb21	0	1.80267874587653	0.711	0.263	0	Endo
Shroom4	0	1.79795230863066	0.557	0.077	0	Endo
Slc7a8	0	1.79654008036145	0.516	0.041	0	Endo
Sobp	0	1.78991614809636	0.522	0.022	0	Endo
Mpp6	0	1.78101664142863	0.673	0.227	0	Endo
Ripor2	0	1.77520526145578	0.554	0.083	0	Endo
Dock41	0	1.77247012262998	0.654	0.097	0	Endo
Lmx1b1	0	1.77173627378186	0.689	0.113	0	Endo
Vav3	0	1.77150758774629	0.642	0.181	0	Endo
Nuak1	0	1.76190093222391	0.531	0.062	0	Endo
Arhgef3	0	1.76034077706605	0.814	0.455	0	Endo
Samd4	0	1.75477291057909	0.522	0.042	0	Endo
Tgfbr3	0	1.74751118664808	0.791	0.361	0	Endo
Dock5	0	1.73698985189605	0.585	0.099	0	Endo
Kcnh5	0	1.73303730423977	0.425	0.007	0	Endo
Gsdme	0	1.73262524011305	0.528	0.111	0	Endo
Pde4d1	0	1.71797487987018	0.831	0.386	0	Endo
Mir100hg1	0	1.71512643844563	0.694	0.154	0	Endo
Zfp5211	0	1.71221567539196	0.679	0.081	0	Endo
Ablim1	0	1.70970702180038	0.901	0.546	0	Endo
Plcb41	0	1.70761515950667	0.651	0.107	0	Endo
Lrmda1	0	1.70175856661352	0.627	0.116	0	Endo
Hunk	0	1.69386283237119	0.565	0.113	0	Endo
Arhgap281	0	1.67981571237398	0.574	0.049	0	Endo
Srpx2	0	1.66923091650671	0.45	0.015	0	Endo
Rtn1	0	1.66752596727038	0.457	0.01	0	Endo
Mir99ahg1	0	1.66543808279409	0.732	0.207	0	Endo
Gfra1	0	1.66047803321673	0.462	0.025	0	Endo
Igfbp21	0	1.65831896388275	0.693	0.177	0	Endo
Adamtsl11	0	1.65458651624052	0.707	0.133	0	Endo
Hs3st51	0	1.64959573240901	0.624	0.07	0	Endo
Egflam	0	1.64943483565428	0.5	0.026	0	Endo
Best3	0	1.63868372510019	0.438	0.007	0	Endo
Fndc3b1	0	1.63792149976654	0.755	0.23	0	Endo
Grip1	0	1.62236506691323	0.551	0.146	0	Endo
Npy	0	1.61909409757226	0.504	0.077	0	Endo
Fras1	0	1.6091628198657	0.77	0.366	0	Endo
Lrrc8d	0	1.60787132172259	0.539	0.11	0	Endo
Kirrel	0	1.5717596197983	0.505	0.036	0	Endo
Cacnb4	0	1.57022734975154	0.394	0.014	0	Endo
Stox2	0	1.56623160928533	0.615	0.177	0	Endo
Pcsk5	0	1.56411995319778	0.416	0.028	0	Endo
Rgs6	0	1.56170333229288	0.363	0.008	0	Endo
Btg3	0	1.5616675070976	0.457	0.067	0	Endo
Myo1b	0	1.55871513323429	0.469	0.021	0	Endo
A330023F24Rik	0	1.55273913319856	0.596	0.139	0	Endo
Erg1	0	1.54200468800877	0.638	0.072	0	Endo
Met	0	1.53660529400605	0.671	0.376	0	Endo
Rai14	0	1.53388870575839	0.571	0.165	0	Endo
Cav1	0	1.52506550639339	0.452	0.09	0	Endo
Samd5	0	1.52332280466963	0.431	0.011	0	Endo
Ldlrad41	0	1.52284038679039	0.558	0.105	0	Endo
Actn1	0	1.5209743074038	0.447	0.026	0	Endo
Id3	0	1.51508795503552	0.479	0.063	0	Endo
9530026P05Rik	0	1.51269487555386	0.453	0.035	0	Endo
Dennd1a1	0	1.51078739884946	0.689	0.222	0	Endo
Thrb	0	1.50578150964835	0.659	0.266	0	Endo
Dzip1	0	1.5002523050998	0.488	0.078	0	Endo
Anxa3	0	1.4986065299581	0.593	0.111	0	Endo
Diaph21	0	1.48929063061771	0.627	0.197	0	Endo
Ptgis	0	1.48876736747843	0.456	0.023	0	Endo
Ttc281	0	1.48860906828028	0.632	0.187	0	Endo
Map2	0	1.48506224665428	0.547	0.142	0	Endo
Cachd11	0	1.48047680122934	0.624	0.263	0	Endo
Abcc5	0	1.47742894545127	0.522	0.101	0	Endo
Sh3kbp1	0	1.46953652535921	0.428	0.02	0	Endo
Pam1	0	1.46512548712615	0.735	0.335	0	Endo
Nrp2	0	1.46411635445217	0.469	0.04	0	Endo
Stk39	0	1.4619696892446	0.471	0.05	0	Endo
Ptpn14	0	1.46000062994316	0.581	0.168	0	Endo
Mical3	0	1.45999702871157	0.719	0.336	0	Endo
Mpdz1	0	1.45918348811565	0.52	0.08	0	Endo
Npr3	0	1.45909562506579	0.512	0.144	0	Endo
Gria3	0	1.45219982003823	0.356	0.006	0	Endo
Cacna1c1	0	1.44309397326683	0.512	0.072	0	Endo
Sdc21	0	1.43924825869892	0.504	0.077	0	Endo
Adamts10	0	1.43906758933279	0.478	0.04	0	Endo
Rap1gap	0	1.43738331724623	0.471	0.089	0	Endo
Cdc42ep3	0	1.43577189484512	0.511	0.113	0	Endo
Spats2l	0	1.42867565076473	0.439	0.027	0	Endo
Chst5	0	1.42706274814069	0.427	0.029	0	Endo
Wwox1	0	1.42705710155186	0.693	0.312	0	Endo
Csad	0	1.42450227202578	0.611	0.209	0	Endo
Ptprd	0	1.42442847272337	0.863	0.492	0	Endo
Nrp1	0	1.42001588794098	0.437	0.066	0	Endo
E330013P04Rik	0	1.4138274194865	0.427	0.044	0	Endo
Magi21	0	1.41231895426307	0.54	0.108	0	Endo
Grik5	0	1.41208493749023	0.467	0.063	0	Endo
Pde1c	0	1.40249120069726	0.382	0.015	0	Endo
Rbms31	0	1.39321404804858	0.677	0.18	0	Endo
Focad1	0	1.3928518017155	0.571	0.151	0	Endo
Fbxl71	0	1.39150280021966	0.445	0.055	0	Endo
Musk	0	1.36726446688256	0.365	0.009	0	Endo
Ddb21	0	1.36678705612128	0.623	0.177	0	Endo
Arhgap20	0	1.36595936379811	0.367	0.011	0	Endo
Zfp6181	0	1.35902253626378	0.607	0.24	0	Endo
Ogn	0	1.35482176441342	0.42	0.041	0	Endo
Ccdc39	0	1.35396143174497	0.387	0.014	0	Endo
Sorcs3	0	1.35196569366636	0.315	0.003	0	Endo
Exoc41	0	1.3494684408271	0.725	0.371	0	Endo
Pde7b1	0	1.34642001328494	0.676	0.127	0	Endo
Gm11149	0	1.3443165491828	0.336	0.01	0	Endo
Fst	0	1.34379145425703	0.325	0.013	0	Endo
Thbs1	0	1.34231110591172	0.429	0.068	0	Endo
Mospd2	0	1.34190164581707	0.426	0.096	0	Endo
Gnas1	0	1.34156048969487	0.755	0.438	0	Endo
Maml2	0	1.33842525482972	0.865	0.563	0	Endo
D7Ertd443e	0	1.33468840132421	0.419	0.067	0	Endo
Chka	0	1.33020609080093	0.497	0.136	0	Endo
Actn2	0	1.32410691152747	0.346	0.007	0	Endo
Rcan2	0	1.32360360628003	0.376	0.013	0	Endo
Setbp11	0	1.32268833164767	0.767	0.396	0	Endo
Pou3f3	0	1.32034835054917	0.439	0.035	0	Endo
Igfbp7	0	1.31781280750723	0.401	0.038	0	Endo
Gm49969	0	1.31629073017474	0.306	0.007	0	Endo
Nalcn	0	1.30599108604978	0.34	0.011	0	Endo
Ogt1	0	1.29220677528051	0.722	0.38	0	Endo
Snx30	0	1.28436464795991	0.433	0.079	0	Endo
Kcnq1ot1	0	1.2833007264799	0.593	0.267	0	Endo
Tgfb2	0	1.27991434868481	0.352	0.02	0	Endo
Sulf11	0	1.27093119035705	0.454	0.051	0	Endo
Hsph1	0	1.2685468949088	0.4	0.06	0	Endo
Peli1	0	1.26483172162269	0.52	0.179	0	Endo
Tmem108	0	1.26435095786504	0.331	0.024	0	Endo
Rora1	0	1.25842495856354	0.935	0.676	0	Endo
Dkk21	0	1.25580611899098	0.672	0.102	0	Endo
Syn31	0	1.25546512438602	0.474	0.23	0	Endo
Ddr21	0	1.24992362159576	0.518	0.094	0	Endo
Dnajc6	0	1.2465436980355	0.502	0.17	0	Endo
Fgfr11	0	1.24436323191821	0.486	0.056	0	Endo
Rbfox1	0	1.24254414113935	0.414	0.123	0	Endo
Arhgap6	0	1.24149187668699	0.417	0.033	0	Endo
Plxdc2	0	1.24081395431491	0.838	0.551	0	Endo
Prr5l	0	1.23768219573796	0.337	0.01	0	Endo
Swap70	0	1.2340137792129	0.401	0.055	0	Endo
Angpt2	0	1.23233082371476	0.357	0.039	0	Endo
Tnik	0	1.22865059485559	0.478	0.152	0	Endo
Pip4p2	0	1.22213312027133	0.469	0.125	0	Endo
Foxn31	0	1.22084286062665	0.745	0.441	0	Endo
Ebf1	0	1.21380567858426	0.406	0.024	0	Endo
Plxna2	0	1.2085941492553	0.507	0.293	0	Endo
Ccdc68	0	1.20850019954063	0.374	0.039	0	Endo
P4ha1	0	1.20805055323228	0.479	0.13	0	Endo
Dcn1	0	1.20184238932765	0.765	0.275	0	Endo
Abi3bp	0	1.19804904308755	0.725	0.371	0	Endo
Nuak2	0	1.19644748279684	0.493	0.255	0	Endo
Efna51	0	1.19238923996707	0.847	0.571	0	Endo
Cemip1	0	1.19007036003078	0.386	0.067	0	Endo
2210408F21Rik	0	1.18604006958327	0.481	0.155	0	Endo
Gpm6a	0	1.18002790945748	0.317	0.007	0	Endo
Spock2	0	1.17869030740874	0.336	0.015	0	Endo
Esrrg	0	1.17330256429357	0.305	0.008	0	Endo
Slc1a3	0	1.17270732862633	0.368	0.05	0	Endo
Alcam	0	1.16765279458218	0.911	0.686	0	Endo
Arhgap29	0	1.16170515589691	0.385	0.051	0	Endo
Dpp4	0	1.15513810796612	0.348	0.051	0	Endo
Elovl7	0	1.15236501106333	0.326	0.02	0	Endo
Pkp2	0	1.14391279610447	0.344	0.025	0	Endo
Akap8l1	0	1.14294711855778	0.598	0.26	0	Endo
Nfib1	0	1.14027535352104	0.667	0.325	0	Endo
Arl15	0	1.13503645856141	0.802	0.496	0	Endo
Smarca21	0	1.1303156824218	0.646	0.333	0	Endo
Man2a1	0	1.12430378285076	0.369	0.084	0	Endo
Runx1t1	0	1.11771763055913	0.378	0.035	0	Endo
Rab301	0	1.11516463479034	0.465	0.127	0	Endo
Tjp1	0	1.10808422371201	0.782	0.444	0	Endo
L3mbtl3	0	1.10540902105532	0.434	0.144	0	Endo
Pla2g4a	0	1.1053244419805	0.501	0.226	0	Endo
Cemip2	0	1.09034988042338	0.487	0.209	0	Endo
Zfp9501	0	1.0892020178368	0.56	0.262	0	Endo
Stx16	0	1.08814839315085	0.531	0.221	0	Endo
Gm35188	0	1.08445073796717	0.506	0.244	0	Endo
Crim1	0	1.08196074659343	0.821	0.583	0	Endo
Akt31	0	1.07609650173729	0.618	0.289	0	Endo
Snx24	0	1.07604801015341	0.444	0.133	0	Endo
Catspere2	0	1.07513	0.354	0.071	0	Endo
Arnt2	0	1.07080666717071	0.3	0.017	0	Endo
Cpq1	0	1.06788541469172	0.604	0.302	0	Endo
Rabep11	0	1.06767022517715	0.517	0.205	0	Endo
Epb41l21	0	1.06660256689824	0.469	0.087	0	Endo
Cacna1a	0	1.06585901066988	0.36	0.072	0	Endo
Amotl2	0	1.06163530004169	0.563	0.248	0	Endo
Gab1	0	1.05993654795802	0.65	0.366	0	Endo
Gab21	0	1.0584206144761	0.413	0.061	0	Endo
Aopep1	0	1.05723211318946	0.81	0.534	0	Endo
Gli2	0	1.05577974933632	0.337	0.02	0	Endo
Kcnk5	0	1.05492851941119	0.417	0.133	0	Endo
Tnfrsf19	0	1.05300387442941	0.305	0.015	0	Endo
Kank1	0	1.05227169939364	0.402	0.121	0	Endo
Dennd5b	0	1.05106786988069	0.319	0.033	0	Endo
Flrt2	0	1.0478986436739	0.319	0.033	0	Endo
Hip1	0	1.04382908120644	0.343	0.031	0	Endo
Jam2	0	1.04243926997741	0.328	0.02	0	Endo
Lrrk2	0	1.03873789595483	0.311	0.016	0	Endo
Setd7	0	1.03636391110456	0.588	0.32	0	Endo
Bsg	0	1.03565535239783	0.728	0.529	0	Endo
Nckap5	0	1.03289945520924	0.306	0.046	0	Endo
Gnao1	0	1.02810291627155	0.324	0.025	0	Endo
Rarb	0	1.02643313459766	0.322	0.033	0	Endo
Scel	0	1.01984076019273	0.839	0.501	0	Endo
Usp48	0	1.01319948073536	0.505	0.228	0	Endo
Agpat4	0	1.01086968349025	0.324	0.024	0	Endo
Dock6	0	1.01048095550048	0.378	0.097	0	Endo
Msrb3	0	1.00807126872635	0.319	0.029	0	Endo
Lncpint1	0	1.00152487739762	0.753	0.492	0	Endo
Rgs11	0	0.997532854065407	0.303	0.032	0	Endo
Eml4	0	0.996600285830966	0.51	0.216	0	Endo
A2m1	0	0.99652931850071	0.723	0.218	0	Endo
Sptbn11	0	0.988242067544965	0.703	0.428	0	Endo
Kctd1	0	0.984454307294997	0.42	0.172	0	Endo
Pik3c2a	0	0.982388991370027	0.493	0.212	0	Endo
Tns3	0	0.981634443028296	0.423	0.124	0	Endo
Dennd4a	0	0.981003676226529	0.394	0.115	0	Endo
Rnf150	0	0.980410230747567	0.335	0.038	0	Endo
Slc22a17	0	0.979255085758375	0.317	0.031	0	Endo
Zfp943	0	0.964938561645915	0.35	0.09	0	Endo
Ttc141	0	0.96430389133208	0.633	0.357	0	Endo
Mrps6	0	0.962031483393789	0.307	0.044	0	Endo
Limch1	0	0.959640528668602	0.303	0.024	0	Endo
Chsy31	0	0.957833492240182	0.699	0.116	0	Endo
2610008E11Rik	0	0.956782184171603	0.379	0.104	0	Endo
Apbb21	0	0.955325176524628	0.522	0.123	0	Endo
Macf11	0	0.954784213269992	0.82	0.577	0	Endo
Uaca	0	0.94883543980659	0.833	0.57	0	Endo
Fam214a	0	0.94828252252891	0.417	0.152	0	Endo
Jph4	0	0.948098676536697	0.303	0.024	0	Endo
Arhgap5	0	0.946304830733297	0.608	0.367	0	Endo
Gfod11	0	0.944153053629076	0.432	0.174	0	Endo
Sema3d	0	0.938754945023749	0.398	0.165	0	Endo
Uvrag1	0	0.934980353260539	0.555	0.297	0	Endo
Mical2	0	0.934517705847221	0.354	0.107	0	Endo
Gli31	0	0.931080567914876	0.457	0.114	0	Endo
Pde4b	0	0.926797173138094	0.405	0.153	0	Endo
Iqsec2	0	0.924519222825583	0.371	0.12	0	Endo
Pard3b1	0	0.921800077120969	0.729	0.425	0	Endo
Etl4	0	0.919678937839107	0.821	0.553	0	Endo
Cpeb1	0	0.919583102335388	0.345	0.062	0	Endo
Tns11	0	0.914148497371871	0.365	0.051	0	Endo
Phldb2	0	0.912520967064802	0.484	0.216	0	Endo
Abca1	0	0.912306169264539	0.367	0.098	0	Endo
Shroom3	0	0.911489150553021	0.401	0.124	0	Endo
Tnrc6a1	0	0.911244411689932	0.666	0.398	0	Endo
Eml6	0	0.910643671715038	0.367	0.103	0	Endo
Vav2	0	0.910305434584855	0.373	0.115	0	Endo
Pantr1	0	0.909904429653094	0.3	0.026	0	Endo
C130021I20Rik	0	0.905339835062084	0.318	0.036	0	Endo
Nr3c2	0	0.904928571088388	0.352	0.094	0	Endo
Stau2	0	0.904046279568089	0.314	0.072	0	Endo
Ltbp3	0	0.899495599749041	0.383	0.132	0	Endo
Adgrl1	0	0.899185694122514	0.315	0.066	0	Endo
Dnmt3a	0	0.893398221038826	0.419	0.172	0	Endo
Cblb	0	0.888725324038194	0.467	0.215	0	Endo
Afap1l2	0	0.886908379444176	0.457	0.222	0	Endo
Ago3	0	0.886246750722792	0.467	0.229	0	Endo
Strbp	0	0.885439721632573	0.719	0.439	0	Endo
Lpar11	0	0.881397502647249	0.407	0.138	0	Endo
Asap11	0	0.874350053437881	0.718	0.427	0	Endo
Prkcz	0	0.873634502988035	0.399	0.169	0	Endo
Sema3a1	0	0.873600078673294	0.496	0.098	0	Endo
Ahr	0	0.872176076871877	0.331	0.069	0	Endo
Homer1	0	0.869504900523947	0.323	0.077	0	Endo
Nfia1	0	0.867457077296922	0.786	0.52	0	Endo
Stim11	0	0.860823317634919	0.574	0.325	0	Endo
Wwc21	0	0.854087923563193	0.557	0.299	0	Endo
Ttc31	0	0.852970978843051	0.702	0.449	0	Endo
Ocrl	0	0.851822564211028	0.425	0.183	0	Endo
Gpm6b1	0	0.834134079057185	0.42	0.111	0	Endo
Zeb11	0	0.827414430555434	0.442	0.072	0	Endo
Stx18	0	0.824765088842722	0.347	0.119	0	Endo
Pkd2	0	0.823467532698253	0.363	0.121	0	Endo
Phf21a1	0	0.820993518795804	0.67	0.422	0	Endo
Malat1	0	0.813345141840026	1	1	0	Endo
Ano6	0	0.812387913112688	0.313	0.043	0	Endo
4930402H24Rik1	0	0.811629826987325	0.401	0.128	0	Endo
Spaca6	0	0.777192468014779	0.309	0.076	0	Endo
Wnt5a1	0	0.726129185484389	0.347	0.083	0	Endo
Slit31	0	0.718597716560128	0.449	0.091	0	Endo
Cdk141	0	0.710487193008338	0.307	0.05	0	Endo
Frmd4a	0	0.631841605108599	0.731	0.409	0	Endo
Cgnl1	0	0.622256358779276	0.531	0.212	0	Endo
Gm281751	0	0.615394490376113	0.31	0.053	0	Endo
Rgl11	0	0.519855376347738	0.302	0.069	0	Endo
C1qtnf71	0	0.505374876019451	0.446	0.092	0	Endo
Col6a31	0	0.343989878001824	0.521	0.119	0	Endo
Nisch1	6.61059834135588e-321	0.816563247842037	0.655	0.392	1.56730676075207e-316	Endo
Emx2	2.71206718813823e-316	0.867326885092007	0.445	0.214	6.43004009635693e-312	Endo
Mllt31	2.1464914934277e-307	0.85498503719134	0.595	0.347	5.08911668176773e-303	Endo
Pld1	2.73128128959776e-304	0.813647840633721	0.369	0.14	6.47559480950733e-300	Endo
Pcca	3.35340907233997e-303	0.815983494076287	0.425	0.189	7.95059756961084e-299	Endo
Rab11fip21	4.02842607091937e-299	0.826279246445358	0.462	0.225	9.55099537154275e-295	Endo
Son1	8.22106843202845e-298	0.706438909175767	0.8	0.598	1.94913311454962e-293	Endo
Cadm1	2.74869603873846e-292	0.744033484526937	0.738	0.495	6.516883438245e-288	Endo
Rapgef3	1.77300655833672e-291	0.752925692389734	0.33	0.104	4.20362124916054e-287	Endo
Afap1	2.49739663697308e-291	0.798209352666466	0.369	0.147	5.92107768659947e-287	Endo
Sptan1	1.62753371372536e-290	0.768452218948756	0.707	0.499	3.85871968187146e-286	Endo
Nme7	2.33848561233584e-290	0.811968400052712	0.358	0.147	5.54431553828704e-286	Endo
Qk	8.24433418027945e-286	0.75750760998687	0.636	0.417	1.95464919080246e-281	Endo
Tmem164	7.16911281150167e-285	0.873896289197471	0.486	0.265	1.69972495647893e-280	Endo
Lsamp1	1.00734529467509e-280	0.540509849748056	0.905	0.673	2.38831495914517e-276	Endo
Fmnl21	2.69532509020007e-280	0.641294732019756	0.342	0.11	6.39034625635534e-276	Endo
Arhgap17	3.20880339071769e-280	0.775975705501414	0.443	0.217	7.60775195905256e-276	Endo
Arhgap211	3.47734335115376e-276	0.774061545495563	0.47	0.228	8.24443335125046e-272	Endo
AC149090.11	1.5500175554794e-265	0.716714004469597	0.754	0.523	3.67493662228612e-261	Endo
Tanc1	7.06903461719054e-265	0.750918510713819	0.589	0.366	1.67599741738971e-260	Endo
Arhgap18	1.12619970900755e-264	0.778187234451892	0.422	0.207	2.67010689008599e-260	Endo
Nsd1	2.60350214169236e-264	0.705157156002104	0.706	0.496	6.17264322773843e-260	Endo
Wls	3.02683015475873e-263	0.752121472225541	0.616	0.376	7.17631161391748e-259	Endo
Trps1	3.50998439025983e-262	0.760538604598075	0.624	0.387	8.32182199086704e-258	Endo
Sparc1	7.76058428703521e-261	0.621906034924902	0.326	0.106	1.83995692861318e-256	Endo
Ppm1b	1.34078436242644e-259	0.744473802266088	0.425	0.216	3.17886564487684e-255	Endo
Cers5	2.08488095052919e-257	0.757459796555445	0.423	0.213	4.94304424560967e-253	Endo
Cdon	1.25686714958905e-256	0.790307811170439	0.467	0.231	2.97990632496068e-252	Endo
Prkce	1.50160875820626e-256	0.759833574863594	0.48	0.254	3.56016420483122e-252	Endo
Ddx5	7.2401657879923e-255	0.521925664661612	0.921	0.838	1.71657090667509e-250	Endo
Zfp462	1.53425746920065e-253	0.750561356822742	0.603	0.352	3.63757103372783e-249	Endo
Hivep3	3.7129604947708e-248	0.734537235597729	0.336	0.142	8.8030580370521e-244	Endo
Auts21	4.76424966171713e-247	0.438731282728969	0.884	0.654	1.12955595229651e-242	Endo
Sbf21	3.34697930240702e-246	0.74410960763977	0.583	0.371	7.93535322807679e-242	Endo
Arid5b	1.92688987951928e-245	0.700336258577692	0.709	0.493	4.56846321535227e-241	Endo
Ryk	1.22850432589877e-241	0.731598612764378	0.396	0.193	2.91266090627339e-237	Endo
Rev3l1	1.45225722624461e-241	0.721447909484337	0.457	0.22	3.44315665770334e-237	Endo
Fbxl171	1.7906690626261e-240	0.708955133317703	0.666	0.446	4.24549728058022e-236	Endo
Nhsl1	2.8100224720342e-238	0.7424193396044	0.691	0.466	6.66228227894589e-234	Endo
Foxp1	4.62055843284152e-238	0.615367999150695	0.81	0.639	1.0954881988424e-233	Endo
Itsn11	9.09108915502601e-237	0.687001261239366	0.38	0.162	2.15540632776512e-232	Endo
Bbs9	3.30753797595413e-233	0.683875442496668	0.323	0.12	7.84184178718966e-229	Endo
Slc25a12	1.08135279077416e-231	0.698076018409326	0.385	0.188	2.56377933164645e-227	Endo
Agap1	2.67321659180192e-231	0.705530040811473	0.491	0.283	6.33792921750316e-227	Endo
Fam110b	2.12760434472779e-230	0.745823072924753	0.401	0.2	5.04433714091513e-226	Endo
Nfyc	5.89414078891778e-230	0.712434529441422	0.409	0.218	1.39744183964452e-225	Endo
Hnrnph11	8.54471716958993e-228	0.699482294846205	0.631	0.431	2.02586699373808e-223	Endo
Epn2	2.1177165011311e-225	0.690393059031018	0.422	0.218	5.02089405253172e-221	Endo
Pcolce	2.86383128676221e-225	0.638475055699964	0.32	0.116	6.78985759778453e-221	Endo
Ankrd121	1.26143566028542e-222	0.67136591859768	0.659	0.462	2.9907378069707e-218	Endo
Pabpn11	9.11565907374781e-219	0.690445765544206	0.477	0.271	2.16123160979487e-214	Endo
Rcn2	2.69972699607077e-218	0.678759145091046	0.322	0.137	6.4007827349842e-214	Endo
Ubr5	2.99360217362319e-218	0.655249128433848	0.614	0.43	7.09753139344321e-214	Endo
Tcf7l1	1.31067810335347e-210	0.714571966688718	0.541	0.351	3.10748671524074e-206	Endo
Mtmr3	1.46354640335896e-209	0.663605011250971	0.543	0.361	3.46992216772376e-205	Endo
Tnrc6c1	1.57700612331005e-209	0.661871009322762	0.562	0.351	3.73892381775581e-205	Endo
Ctnnal1	1.71664489095599e-209	0.668328876301844	0.347	0.147	4.06999337196755e-205	Endo
Rnpc3	2.03120049793824e-208	0.648084769521921	0.305	0.122	4.81577326056177e-204	Endo
Plce1	2.84582196213238e-205	0.708837117221061	0.546	0.329	6.74715929001966e-201	Endo
Bbx	2.14391190751415e-203	0.673731895529757	0.408	0.217	5.08300074152529e-199	Endo
Ptprg1	6.60864110647313e-202	0.585977630931716	0.68	0.473	1.56684271993371e-197	Endo
Rev1	1.89342110389012e-201	0.655296246318923	0.373	0.18	4.48911209521307e-197	Endo
Nedd41	2.27511864560464e-201	0.583464347741609	0.746	0.546	5.39407879686404e-197	Endo
Rufy3	2.85195274779598e-201	0.639635436579215	0.305	0.137	6.76169476974948e-197	Endo
Slc12a6	1.38118926501636e-200	0.675449566721134	0.509	0.32	3.27466162842729e-196	Endo
Exoc2	3.05976321853657e-199	0.666602631615049	0.414	0.239	7.25439261482836e-195	Endo
Gtf2i1	3.68144878310594e-199	0.654354000139656	0.496	0.294	8.72834691986587e-195	Endo
Wwtr11	5.68720737739609e-199	0.590784268422488	0.489	0.26	1.34837999710684e-194	Endo
Myo1d	8.95319004852454e-199	0.400578232015044	0.636	0.392	2.12271182860468e-194	Endo
Ddx171	1.00061720705062e-196	0.612393225849772	0.645	0.461	2.37236333619632e-192	Endo
Arhgap35	7.74324196062743e-195	0.635000062108315	0.389	0.201	1.83584523644516e-190	Endo
Emx2os1	1.56545346183532e-193	0.671506775825984	0.468	0.283	3.71153361266537e-189	Endo
Slc2a1	5.66310800789372e-191	0.63546374746732	0.325	0.155	1.34266627759152e-186	Endo
Mcc	6.39322167966772e-190	0.686759071881548	0.599	0.407	1.51576892803242e-185	Endo
Srrm21	1.21416556037447e-189	0.562551460828245	0.774	0.61	2.87866512709183e-185	Endo
Mast2	1.49665986995237e-187	0.654118888965605	0.364	0.181	3.54843088567006e-183	Endo
Me3	2.68991328226015e-186	0.67321548414298	0.414	0.235	6.37751540091059e-182	Endo
Rin2	2.59859976379202e-185	0.650677444965437	0.451	0.275	6.16102017997449e-181	Endo
Magi1	2.6866527724951e-185	0.655151649711952	0.548	0.353	6.36978505830863e-181	Endo
4632427E13Rik	2.18852038029898e-184	0.622308626249663	0.413	0.251	5.18876296965085e-180	Endo
Ivd	1.65882742704884e-183	0.620450776346576	0.347	0.179	3.9329139467901e-179	Endo
Sh3d19	1.71637565413825e-183	0.598891783496274	0.712	0.53	4.06935503839638e-179	Endo
Ext2	4.85962898038024e-183	0.620614355916018	0.332	0.166	1.15216943495835e-178	Endo
Hs2st1	3.45591974399105e-182	0.639377170913296	0.318	0.152	8.19364012102839e-178	Endo
Rmdn1	9.0934675386145e-182	0.631428458811934	0.382	0.209	2.15597021873011e-177	Endo
Pcgf5	3.74812505993972e-181	0.65145588010132	0.366	0.186	8.88642970461109e-177	Endo
Emsy	7.1551130190554e-181	0.630878346232434	0.356	0.19	1.69640574568785e-176	Endo
Mtss1	4.33034001175187e-180	0.648512556786649	0.484	0.308	1.02668031338625e-175	Endo
Dock71	1.15595990144687e-179	0.614576334191558	0.532	0.347	2.74066533034038e-175	Endo
Phf20l1	3.26388773914749e-179	0.610725189458559	0.552	0.374	7.73835144074479e-175	Endo
Clasp2	8.67882840920259e-178	0.619803212518602	0.429	0.239	2.05766342753784e-173	Endo
Gm20275	7.92376096748118e-174	0.748060876765333	0.308	0.139	1.87864448778011e-169	Endo
Pogz	1.10587459801372e-173	0.601086541091142	0.336	0.168	2.62191808443073e-169	Endo
Lrp6	1.54231522717841e-173	0.607762848650828	0.445	0.275	3.65667517211728e-169	Endo
Hdac41	8.89495881106951e-171	0.609384440214762	0.429	0.251	2.10890578451647e-166	Endo
Fut8	1.05990075497181e-170	0.586815604852049	0.326	0.153	2.51291869996266e-166	Endo
Ubr1	3.54725198256458e-170	0.607549572830659	0.365	0.196	8.41017972546237e-166	Endo
Camk2d1	1.30009748311326e-169	0.418544093692543	0.508	0.289	3.08240112271323e-165	Endo
Ube2e2	4.48100233105301e-169	0.53991881863295	0.798	0.617	1.06240084266936e-164	Endo
Nav11	1.17576906701088e-168	0.336098973828121	0.436	0.225	2.7876308809761e-164	Endo
Hmg20a	1.70119815714897e-168	0.607204825171126	0.393	0.233	4.0333707107845e-164	Endo
Tef1	2.08921219698986e-168	0.591906586662756	0.566	0.375	4.95331319784325e-164	Endo
Slc16a12	3.20300943390946e-164	0.607597672833132	0.413	0.239	7.59401506685593e-160	Endo
Cplane1	2.95489237892045e-162	0.561609994245474	0.304	0.133	7.0057543411825e-158	Endo
Parp8	1.03332527491934e-159	0.544672009776726	0.311	0.139	2.44991089430627e-155	Endo
Igf1r1	1.49057526569577e-159	0.540160178339844	0.717	0.535	3.53400489743811e-155	Endo
Map4k4	9.82814716976123e-159	0.580736134295103	0.474	0.312	2.33015541247869e-154	Endo
Cox161	2.45892656398855e-158	0.606412252626076	0.502	0.315	5.82986899056046e-154	Endo
Arhgap26	1.65227909782928e-157	0.581167450401788	0.326	0.175	3.91738851304344e-153	Endo
Ttc19	2.16755984833121e-157	0.573764737860211	0.34	0.185	5.13906764440847e-153	Endo
Pnisr1	2.91741125334797e-157	0.557074539660112	0.572	0.395	6.91689034056269e-153	Endo
Hnrnpr	3.63665933606173e-157	0.571165646358883	0.52	0.345	8.62215561986875e-153	Endo
Immp2l	6.73498377027613e-156	0.644624236458556	0.344	0.163	1.59679730209477e-151	Endo
Rerg	6.8220810280649e-155	0.630209980820349	0.399	0.243	1.61744719094391e-150	Endo
Tnrc6b1	7.90656330085467e-155	0.539841515079245	0.655	0.476	1.87456709299963e-150	Endo
Tut4	4.99912403320428e-154	0.57657033385412	0.518	0.353	1.1852423170324e-149	Endo
Ankrd281	1.67021280244356e-153	0.568129672743037	0.42	0.24	3.95990753331345e-149	Endo
Nbea	2.3901950023611e-153	0.554841483624787	0.613	0.439	5.66691333109794e-149	Endo
Phf20	9.00031728901375e-153	0.587170006187581	0.383	0.214	2.13388522605227e-148	Endo
Vcl	5.55773771229753e-152	0.579413071929548	0.434	0.276	1.31768403420862e-147	Endo
Gnaq	2.30239356330536e-151	0.495617305318289	0.718	0.55	5.45874489924068e-147	Endo
Reps1	3.81331409287624e-149	0.579593225185989	0.432	0.289	9.04098638280027e-145	Endo
6720427I07Rik	9.78090045764953e-149	0.547319461201385	0.3	0.157	2.31895368950413e-144	Endo
Mecp2	1.5048654310351e-148	0.587006961578001	0.347	0.193	3.56788545044112e-144	Endo
Trp53bp1	2.9832396151643e-148	0.537385982745498	0.343	0.185	7.07296280359304e-144	Endo
Tsc22d1	1.38779787813773e-146	0.543672676172678	0.313	0.151	3.29032998927674e-142	Endo
Clasp1	3.0895117146717e-146	0.561284122904748	0.416	0.259	7.32492332431514e-142	Endo
Vezt	4.7678915077054e-146	0.553043370349928	0.381	0.228	1.13041939756187e-141	Endo
Rbm391	1.4899294478249e-145	0.454571326691754	0.806	0.667	3.53247372784806e-141	Endo
Gprasp1	2.34045951947818e-145	0.561728356221991	0.301	0.157	5.54899547473083e-141	Endo
Rere	1.39859007165636e-144	0.450999451801812	0.786	0.614	3.31591720089007e-140	Endo
Nr3c11	4.35125875541274e-144	0.551958432804418	0.508	0.343	1.03163993832081e-139	Endo
Myo9a	5.25440864157126e-143	0.588130099685699	0.434	0.274	1.24576774483013e-138	Endo
Smyd3	1.60582350184402e-142	0.578129515030243	0.487	0.311	3.807246940522e-138	Endo
Adk1	1.13727699943356e-141	0.415445920473913	0.387	0.2	2.69637003795702e-137	Endo
Parva1	6.46228341377425e-139	0.499472213708916	0.548	0.352	1.53214277457174e-134	Endo
Sik2	1.18953485408201e-138	0.552270917830564	0.402	0.253	2.82026818554303e-134	Endo
Nfix1	1.83767275057775e-138	0.514865275260555	0.382	0.208	4.35693832434478e-134	Endo
5330438D12Rik	2.03763891446877e-138	0.621437669938015	0.445	0.275	4.831038102314e-134	Endo
Fat1	2.25876055284666e-138	0.562484672896306	0.531	0.377	5.35529539474414e-134	Endo
Ewsr1	1.21761165647957e-137	0.525748518707371	0.626	0.455	2.88683547634742e-133	Endo
5031425E22Rik	3.24872355325704e-136	0.539316302667348	0.348	0.202	7.7023986724171e-132	Endo
Map7	5.85085947315695e-136	0.529541513302216	0.59	0.452	1.38718027249078e-131	Endo
Tmpo1	7.47635138044526e-136	0.554956971718525	0.469	0.301	1.77256814878977e-131	Endo
Tsc22d2	1.62023136256426e-134	0.559785959581915	0.419	0.269	3.8414065375036e-130	Endo
Srek11	1.28921841226364e-133	0.52305932697365	0.558	0.396	3.05660793363586e-129	Endo
Fam168a	3.14679709327149e-131	0.538274543180444	0.376	0.224	7.46074122843738e-127	Endo
Pja2	7.77002988241036e-131	0.52956117835277	0.368	0.222	1.84219638482067e-126	Endo
Zfp467	3.52187399272214e-129	0.526553291691533	0.384	0.237	8.35001104934492e-125	Endo
Cited2	9.37953687500088e-129	0.550012006627956	0.336	0.188	2.22379439769396e-124	Endo
Asph	2.37846045567059e-127	0.499249672641386	0.702	0.529	5.63909189434941e-123	Endo
Arhgef11	4.21158814838073e-127	0.515872307154872	0.456	0.309	9.98525434099588e-123	Endo
Snrnp48	2.36100297127409e-125	0.517647084435568	0.342	0.197	5.59770194459373e-121	Endo
Shroom2	2.80354030985729e-125	0.515277627025409	0.31	0.175	6.64691372064064e-121	Endo
AW554918	3.27490144258611e-125	0.519791432249904	0.406	0.245	7.76446383022742e-121	Endo
Elf21	3.48735079837893e-125	0.549784736257549	0.443	0.297	8.26816000787661e-121	Endo
Osbpl91	1.67712457085304e-124	0.490012397073052	0.552	0.407	3.97629464503548e-120	Endo
Rbms11	1.71885700916412e-124	0.474560200219336	0.684	0.556	4.07523808302722e-120	Endo
Dip2c	1.2726908821469e-123	0.505176087706957	0.574	0.412	3.01742281248207e-119	Endo
Sh3rf1	2.57506765975727e-123	0.424072429576461	0.664	0.498	6.10522791451852e-119	Endo
Sipa1l1	1.53012009051306e-120	0.490539724126868	0.598	0.437	3.62776172259741e-116	Endo
Suclg2	5.2497235813992e-120	0.516614827674488	0.399	0.259	1.24465696391394e-115	Endo
Wdfy3	2.76940949787802e-118	0.481647009780052	0.55	0.41	6.565992978519e-114	Endo
Usp9x	1.41382372691495e-117	0.49469995879425	0.527	0.384	3.35203467414265e-113	Endo
Pds5b	2.26911448435621e-117	0.502548587501209	0.32	0.175	5.37984353096014e-113	Endo
Tia1	3.06408749256721e-117	0.499650608976376	0.39	0.254	7.26464503612759e-113	Endo
Mbd51	4.75135291317355e-115	0.484501529929852	0.536	0.384	1.12649826218432e-110	Endo
Nf11	6.00853785413699e-115	0.466507858032838	0.531	0.359	1.42456423983734e-110	Endo
1700025G04Rik	7.00615168694659e-115	0.524168096151238	0.425	0.279	1.66108850345817e-110	Endo
Zfand3	8.53552364052529e-115	0.47167301867115	0.574	0.428	2.02368729993214e-110	Endo
Senp7	2.56289334442087e-113	0.496508062447112	0.368	0.228	6.07636383028744e-109	Endo
Fnbp11	4.05710071707363e-113	0.4489835218401	0.537	0.374	9.61898009010987e-109	Endo
Kansl11	1.6326387685153e-112	0.465089276312156	0.648	0.49	3.87082325627293e-108	Endo
Ncoa11	2.26987500231131e-112	0.487126932432661	0.502	0.353	5.38164664297989e-108	Endo
Hivep21	1.5599222804486e-111	0.477039353300585	0.541	0.396	3.69841973471558e-107	Endo
Usp3	8.96158179834786e-111	0.495697252311706	0.41	0.278	2.12470142857029e-106	Endo
Prkn1	9.183538556768e-111	0.49408246399957	0.496	0.338	2.17732515642413e-106	Endo
Acadsb	1.78794565987219e-110	0.482340074584072	0.302	0.17	4.23904036499097e-106	Endo
Tra2a1	2.61066276311223e-110	0.483579898864305	0.52	0.38	6.18962034506279e-106	Endo
Tmcc1	5.48222280568981e-110	0.439222631103727	0.609	0.462	1.299780205001e-105	Endo
Eif4g31	5.74238122753033e-109	0.467384863427864	0.522	0.386	1.36146116523517e-104	Endo
Tmem245	9.05512418759439e-109	0.476133649563395	0.466	0.343	2.14687939363675e-104	Endo
Btrc	1.47464264221279e-107	0.468626669220208	0.358	0.222	3.49623024042232e-103	Endo
Asb3	6.69631621903009e-105	0.477100483990044	0.326	0.198	1.58762961236984e-100	Endo
Jak1	7.40020635597485e-105	0.461634029117274	0.554	0.419	1.75451492493808e-100	Endo
Tom1l21	2.95851472604854e-103	0.469357540267983	0.423	0.293	7.01434256398849e-99	Endo
Stard13	1.8755731157534e-102	0.453312178432886	0.314	0.179	4.44679630013975e-98	Endo
Slc25a3	4.69560685734854e-102	0.472802727388759	0.583	0.447	1.11328142980877e-97	Endo
Sned1	5.22578035787944e-101	0.250992525391779	0.479	0.306	1.23898026504964e-96	Endo
Hdac8	1.23753990861425e-100	0.494891797658946	0.394	0.261	2.93408336933352e-96	Endo
Picalm	3.30243926478624e-100	0.451921804227106	0.415	0.282	7.8297532528817e-96	Endo
Lonp21	5.24643068368262e-100	0.455305710526108	0.426	0.289	1.24387625079431e-95	Endo
Smad2	1.37207062276888e-99	0.46013693346849	0.365	0.242	3.25304223952274e-95	Endo
Tiam2	6.62207391752632e-99	0.508937592389472	0.381	0.254	1.57002750510632e-94	Endo
Kdm4c	2.8819158911562e-98	0.446239609714685	0.377	0.254	6.83273438634224e-94	Endo
Stxbp3	7.33782345521504e-98	0.45892924732112	0.376	0.252	1.73972456299693e-93	Endo
Acox1	1.82665913131698e-96	0.443597388130916	0.319	0.195	4.33082613443943e-92	Endo
Hipk2	1.18761720829442e-95	0.455248426222856	0.442	0.31	2.81572163914525e-91	Endo
Med131	1.39180293575606e-94	0.425420949242888	0.463	0.341	3.29982558038403e-90	Endo
Airn1	2.31500418436713e-94	0.497677354471094	0.436	0.307	5.48864342071603e-90	Endo
Fchsd2	7.15955515683779e-94	0.441995938968058	0.42	0.279	1.69745893213467e-89	Endo
Lats2	3.03479180737396e-93	0.372725261171715	0.308	0.168	7.19518789610293e-89	Endo
Gbe1	6.29249229402019e-93	0.478376885579536	0.327	0.212	1.49188699798925e-88	Endo
Trpm71	9.56199092475934e-93	0.428045068193023	0.449	0.309	2.26705242835119e-88	Endo
Rbfox21	1.39247644243477e-92	0.413632558595839	0.502	0.352	3.3014223973686e-88	Endo
Zfp644	5.11289084585259e-92	0.441640351303788	0.427	0.3	1.21221529064319e-87	Endo
Fam172a1	5.69936012079164e-92	0.417580369485225	0.534	0.383	1.35126129103849e-87	Endo
Zfp2921	6.29960287334101e-92	0.431098159601451	0.416	0.294	1.49357284524042e-87	Endo
Frs2	8.76496096100096e-92	0.421416144492768	0.37	0.259	2.07808459424372e-87	Endo
Thada	1.0188524580189e-91	0.444624745070965	0.376	0.25	2.41559729271701e-87	Endo
Phkb	4.93772467473312e-91	0.44193683981584	0.498	0.369	1.17068514313248e-86	Endo
Phactr2	1.0705629969573e-90	0.440423967006153	0.389	0.273	2.53819780948606e-86	Endo
Tulp41	1.26061951312004e-89	0.423730756472066	0.517	0.393	2.98880280365631e-85	Endo
Rai1	1.75753747881958e-89	0.421946288820541	0.303	0.187	4.16694560853333e-85	Endo
Vwa8	2.05526849770076e-89	0.439872482624496	0.406	0.281	4.87283608119874e-85	Endo
Setd51	3.26437220655104e-89	0.415900711180002	0.564	0.433	7.73950006451185e-85	Endo
Clk11	3.27044790374319e-89	0.401471920358044	0.611	0.481	7.75390493498474e-85	Endo
Ctnnd1	3.54599675252981e-89	0.412671839916601	0.637	0.492	8.40720370057293e-85	Endo
Ecpas1	5.63537881204995e-89	0.417067817053254	0.534	0.399	1.33609196254892e-84	Endo
Rbpms	4.16753413267277e-88	0.420892361718804	0.321	0.199	9.88080667515386e-84	Endo
Lrig3	1.31883112714773e-87	0.423489780203513	0.323	0.207	3.12681671935456e-83	Endo
Sik31	2.01517995936533e-87	0.423614844468794	0.509	0.381	4.77779016565925e-83	Endo
Uty	4.20364955738578e-87	0.424037006859779	0.476	0.353	9.96643273560594e-83	Endo
Zfp609	7.24159269422787e-87	0.431928966252798	0.341	0.224	1.71690921187448e-82	Endo
Dmxl11	9.86011033859027e-87	0.425949857665977	0.48	0.354	2.33773356017637e-82	Endo
Araf	1.48447226036296e-86	0.426352889229285	0.305	0.195	3.51953528209455e-82	Endo
Vps13a	6.37198914322128e-86	0.386335605401877	0.639	0.485	1.51073490596633e-81	Endo
Cnot2	9.10502032778519e-86	0.421873355803647	0.418	0.294	2.15870926951459e-81	Endo
Dync2h11	1.47923837411465e-85	0.429122331122648	0.414	0.286	3.50712626118841e-81	Endo
Pibf1	2.24173411260881e-85	0.423542007033999	0.306	0.194	5.31492740758423e-81	Endo
Nbeal11	3.04750781398023e-85	0.412374614781157	0.542	0.419	7.22533627616574e-81	Endo
Psd3	1.31837928510218e-84	0.40093571798408	0.407	0.265	3.12574544704875e-80	Endo
Zfr	2.13347733998339e-84	0.392127936736632	0.539	0.41	5.05826142536662e-80	Endo
Ptk21	3.16131889945342e-84	0.408351227586125	0.406	0.274	7.49517097871411e-80	Endo
Kat6b1	8.02690113569405e-84	0.4077931238742	0.483	0.359	1.9030979902617e-79	Endo
Reps21	8.40713125456071e-83	0.403236787971221	0.4	0.259	1.9932467491438e-78	Endo
Atrx1	1.22525693852175e-82	0.404344626113346	0.59	0.455	2.90496167554121e-78	Endo
Scai	2.14776921338491e-82	0.400091324320892	0.311	0.196	5.09214602801429e-78	Endo
Scmh1	3.2643653761017e-82	0.414054480028788	0.452	0.317	7.73948387019952e-78	Endo
Atrnl11	4.00311885094686e-81	0.271375969706884	0.353	0.213	9.49099448370991e-77	Endo
Prpf4b1	1.60485333455899e-80	0.419675395311814	0.523	0.394	3.80494677090591e-76	Endo
Srsf5	3.58588453139505e-79	0.360354398992336	0.708	0.594	8.50177363548451e-75	Endo
Bclaf11	5.88596723987958e-79	0.40542100485795	0.498	0.375	1.39550397290305e-74	Endo
Lncppara1	6.4785266937692e-79	0.40461325346266	0.414	0.289	1.53599389382574e-74	Endo
Ncor11	8.24515906324972e-79	0.368381054883792	0.632	0.496	1.95484476230588e-74	Endo
Mnat1	1.0720465843433e-78	0.411525300265548	0.332	0.221	2.54171524681954e-74	Endo
R3hdm1	6.55417295492202e-78	0.392451654331654	0.473	0.344	1.55392886588246e-73	Endo
Pias2	8.66040676841137e-78	0.390024510522157	0.306	0.196	2.05329584072265e-73	Endo
Trim44	2.18283161900213e-77	0.389683413876927	0.393	0.268	5.17527548549215e-73	Endo
Arglu1	3.8899354987227e-77	0.38910476758915	0.623	0.491	9.22264807392165e-73	Endo
Stag11	6.36575436955819e-77	0.377825699931578	0.542	0.409	1.50925670347855e-72	Endo
Susd4	2.13713729777031e-76	0.409468200011915	0.314	0.206	5.06693881928364e-72	Endo
Usp34	6.73259531697435e-76	0.33295883583718	0.695	0.556	1.59623102370145e-71	Endo
Srgap3	1.51030968560018e-75	0.382250793746107	0.446	0.322	3.58079323358947e-71	Endo
Celf1	2.89494860586582e-75	0.390700711432962	0.422	0.297	6.86363364964727e-71	Endo
Zfp445	1.30272389405297e-73	0.384384022732131	0.32	0.217	3.08862808041019e-69	Endo
Zranb2	2.18262517825802e-73	0.393997823509532	0.335	0.222	5.17478603513194e-69	Endo
Lpp	4.31745919518098e-73	0.343722037800937	0.656	0.527	1.02362640058546e-68	Endo
Rock11	4.73658344151119e-73	0.37530491671132	0.541	0.414	1.12299656814789e-68	Endo
Zmym4	7.53230276311532e-73	0.381161948496599	0.454	0.331	1.78583366210701e-68	Endo
Fxr1	7.6319160623788e-73	0.378389537814422	0.334	0.22	1.80945097922939e-68	Endo
Bptf1	1.02058656674676e-72	0.382132163720508	0.488	0.373	2.41970869109989e-68	Endo
Nfat51	1.10481492946024e-72	0.318625019816327	0.686	0.547	2.61940571625728e-68	Endo
Fto1	2.50245622603365e-72	0.339828962376985	0.49	0.352	5.93307346630318e-68	Endo
Dnajc11	5.51601633557677e-72	0.375573917988299	0.436	0.313	1.3077923130019e-67	Endo
Mapre2	9.03864650940938e-72	0.371424411450441	0.3	0.196	2.14297270091587e-67	Endo
Htt	8.83593011237999e-71	0.375682991143578	0.364	0.26	2.09491067034417e-66	Endo
Hnrnph3	3.65587311638351e-70	0.380226942761785	0.392	0.288	8.66770957163366e-66	Endo
Kansl1l	1.21129394116203e-69	0.398015132969839	0.523	0.402	2.87185680510105e-65	Endo
Luzp1	1.26376179704137e-68	0.392700921381678	0.371	0.27	2.99625284460538e-64	Endo
AU040320	1.85536868319121e-68	0.371351323113888	0.309	0.218	4.39889361097804e-64	Endo
Tent2	2.92457497222493e-68	0.369155260583928	0.32	0.222	6.93387480164809e-64	Endo
Ccny	1.76000118519331e-67	0.368318001864897	0.35	0.249	4.17278680997481e-63	Endo
Atxn21	3.41061227804971e-67	0.366806677486069	0.436	0.327	8.08622065002806e-63	Endo
Nr2c2	3.57255745900779e-66	0.368061396788978	0.349	0.248	8.47017647956157e-62	Endo
Rsf1	5.08224008695927e-66	0.35609428501048	0.398	0.298	1.20494830221717e-61	Endo
Scaper	6.14286179694488e-66	0.367218829269476	0.485	0.37	1.45641110343766e-61	Endo
Ptbp2	9.14648584884418e-66	0.359146027401906	0.33	0.222	2.16854032990247e-61	Endo
Atrn	1.16769727791241e-65	0.365169852072034	0.307	0.213	2.76849347620254e-61	Endo
Cyfip2	1.46161413504599e-65	0.366003163537227	0.303	0.201	3.46534095278053e-61	Endo
Lrp11	4.42629808396141e-65	0.353872143020497	0.5	0.384	1.04943101272641e-60	Endo
Kmt2a1	1.96796261875522e-64	0.360082549336365	0.493	0.383	4.66584257280675e-60	Endo
Irf3	9.8570628082613e-64	0.347328226811931	0.308	0.211	2.33701102121067e-59	Endo
Plekhg1	4.36428950229845e-63	0.340765735464812	0.622	0.486	1.03472939809994e-58	Endo
Fn1	6.84647953463371e-63	0.373195273484147	0.539	0.413	1.62323183286631e-58	Endo
Dlg21	1.01880979690708e-62	0.374237398847328	0.636	0.502	2.41549614748699e-58	Endo
Eri3	3.13347926703884e-62	0.348556825619967	0.314	0.209	7.42916599422239e-58	Endo
Leng8	4.22225665569944e-62	0.348096607642364	0.3	0.204	1.00105483049978e-57	Endo
Ifi27	7.10612607491936e-61	0.376738970905591	0.369	0.262	1.68479143110263e-56	Endo
Zhx2	2.68521429317988e-60	0.354344853151614	0.353	0.257	6.36637456770017e-56	Endo
Sat1	3.15551151753825e-60	0.340366924316705	0.499	0.387	7.48140225693144e-56	Endo
[truncated: 475 more rows]
