# Supplementary material for: A Viscous DES‐AAV‐Foxo1 Delivery System With High Transfection Efficiency for the Treatment of Corneal Endothelial Dysfunction by Restoring Mitochondria‐ER Contacts
Source: Adv Sci (Weinh). 2026 May 3;13(41):e75464. doi: 10.1002/advs.75464 (PMC13335468; doi:10.1002/advs.75464)
Supplement: Supplementary file 2 — Supporting File 2: advs75464‐sup‐0002‐Data.zip. [file ADVS-13-e75464-s002.zip › advs75464-sup-0002-Data/Dataset S2.xlsx]

## Sheet: Sheet1
Dataset S2. Differentially expressed genes (DEGs) of corneal endothelium between Ctrl and T1DM mice in snRNA-seq data.
gene	p_val	avg_log2FC	pct.1	pct.2	p_val_adj		regulation
Wdr17	4.64421707090772e-322	2.30731619588072	0.859	0.365	1.10109742534151e-317		Up
AY036118	0	2.12744023385587	0.95	0.544	0		Up
Gm15283	6.347619148174e-271	1.85286271396405	0.899	0.57	1.50495702384057e-266		Up
C430014B12Rik	7.90928440888217e-217	1.78709843438941	0.792	0.358	1.87521224050187e-212		Up
Atg4a	4.06125222856048e-62	1.69030226055958	0.469	0.269	9.62882290869404e-58		Up
Gm35188	7.43217916565885e-162	1.6415316920979	0.698	0.315	1.76209535838606e-157		Up
5330438D12Rik	2.66576371506604e-157	1.58859974644733	0.641	0.231	6.32025919205008e-153		Up
Gsdme	2.89018910029062e-145	1.51612869658799	0.711	0.346	6.85234933787904e-141		Up
Gm15261	2.85174027503474e-95	1.43699490449028	0.419	0.119	6.76119101807986e-91		Up
Syn3	4.11007322236484e-96	1.43532976240869	0.611	0.349	9.74457260290479e-92		Up
Malat1	0	1.26438870392171	1	1	0		Up
Gm37240	2.2339216818058e-98	1.22926526171301	0.613	0.318	5.29640491539337e-94		Up
Gm49969	7.92943521922468e-80	1.22830528205954	0.43	0.149	1.87998979612598e-75		Up
Btg3	1.53206244436277e-97	1.21353349471288	0.607	0.318	3.63236684933969e-93		Up
Cmss1	4.43146427861018e-276	1.21050963628074	0.981	0.883	1.05065586581569e-271		Up
Gm10974	1.00911829429227e-86	1.20537951472336	0.399	0.098	2.39251856393753e-82		Up
Gm11149	3.82997222311101e-83	1.16933065868207	0.478	0.186	9.0804811437739e-79		Up
1700061H18Rik	7.08837501200597e-79	1.11151662814962	0.354	0.085	1.6805828315965e-74		Up
Gm48321	4.68422691733062e-62	1.06838364228996	0.309	0.079	1.11058335982992e-57		Up
Gm11817	3.28932178328612e-53	1.04285	0.358	0.147	7.79865301599306e-49		Up
Pard3bos1	2.23759368632489e-70	1.03814362642007	0.298	0.051	5.30511087090768e-66		Up
Gm48678	3.92415271370155e-64	1.03447752057513	0.327	0.097	9.30377366891501e-60		Up
Filip1l	1.05748621198562e-64	1.03324354266865	0.338	0.097	2.5071940599967e-60		Up
Camk1d	5.63431289344229e-173	1.03288626974117	0.958	0.806	1.33583924390623e-168		Up
Lrrc4	3.20955152577566e-68	1.03062297060035	0.366	0.118	7.60952571246151e-64		Up
Gm16599	6.20155180551253e-69	1.00937733938467	0.416	0.167	1.47032591756897e-64		Up
9630028H03Rik	2.51940026534832e-59	1.00293736938619	0.313	0.086	5.97324608911434e-55		Up
Gm47167	9.37262200257726e-64	0.982070285222231	0.301	0.065	2.22215495059104e-59		Up
Gm26749	6.4521591102359e-68	0.954487468556901	0.303	0.066	1.52974240344583e-63		Up
Gm9968	1.70946379749296e-67	0.934554309732461	0.283	0.046	4.05296771747606e-63		Up
Gm26672	5.2438882628305e-57	0.932373428341787	0.363	0.144	1.24327346823448e-52		Up
Gm15563	2.27941180339873e-54	0.870005193717425	0.283	0.075	5.40425744467805e-50		Up
Gm5820	2.05220151778467e-51	0.859592630446639	0.3	0.093	4.86556457851568e-47		Up
Gm43824	2.91387511777205e-59	0.855973717267094	0.634	0.346	6.90850651672575e-55		Up
Usp50	9.43689607373489e-49	0.853283027338454	0.266	0.077	2.2373936901218e-44		Up
Gm13919	9.99515683135318e-44	0.852889509421085	0.371	0.18	2.36975173314553e-39		Up
Fgfr2	9.26868005691146e-79	0.843992489300372	0.765	0.597	2.19751135469314e-74		Up
Gm20275	1.40618971478694e-45	0.84325604851966	0.417	0.189	3.33393519478835e-41		Up
Gm15581	5.61245830673484e-38	0.834266448249947	0.364	0.202	1.33065773994376e-33		Up
9130019P16Rik	4.71229355986656e-41	0.821291020040909	0.26	0.079	1.11723768010876e-36		Up
Gm19710	5.43141554747988e-48	0.818620396096681	0.295	0.089	1.28773431215201e-43		Up
Gm42439	2.6492450127522e-40	0.782786940943058	0.255	0.073	6.28109500073419e-36		Up
Prpf4b	6.86969625317875e-56	0.762850224831428	0.622	0.448	1.62873628466615e-51		Up
Brip1os	1.312424481482e-39	0.756261131435269	0.321	0.145	3.11162720314568e-35		Up
Gm47271	8.07052795843853e-40	0.755364056904113	0.186	0.04	1.91344147366619e-35		Up
Gm19522	2.99215490186671e-43	0.75473917435875	0.289	0.118	7.09410005683579e-39		Up
6530409C15Rik	7.12859449300198e-43	0.750939065414413	0.326	0.154	1.69011846834584e-38		Up
Gsta4	9.33736237101868e-132	0.744316015906489	0.998	0.969	2.21379524454482e-127		Up
1600010M07Rik	9.09641227353878e-37	0.728231010166657	0.299	0.152	2.15666838593331e-32		Up
Gm49179	6.45308413312699e-42	0.707676206862377	0.32	0.163	1.52996171712308e-37		Up
Insyn2a	7.64124363180074e-39	0.695735199693056	0.215	0.051	1.81166245266364e-34		Up
Gm15866	4.5196912686702e-31	0.688388752550481	0.213	0.077	1.07157360288902e-26		Up
Gnasas1	5.4645669150116e-34	0.68375583108069	0.294	0.144	1.2955941698801e-29		Up
Gm43948	7.15439742808163e-35	0.683021824797913	0.204	0.057	1.69623608622387e-30		Up
Ggact	3.58751298637361e-32	0.67855560514779	0.251	0.105	8.50563453939319e-28		Up
Rsf1os1	4.71896666141745e-37	0.675378506475292	0.204	0.053	1.11881980575546e-32		Up
Gm26911	1.87865407537204e-32	0.671678869856378	0.209	0.066	4.45410094729957e-28		Up
1500004A13Rik	8.36898358939835e-34	0.664075877972482	0.251	0.106	1.98420231921045e-29		Up
Lce3a	6.54406009207973e-32	0.663968379925013	0.384	0.247	1.55153120723118e-27		Up
A430090L17Rik	9.54516844113047e-36	0.661667267378067	0.182	0.049	2.26306398570762e-31		Up
Gm15614	5.23220202616219e-32	0.657141103088786	0.215	0.072	1.24050277838279e-27		Up
Hnrnpa2b1	1.61464874352901e-78	0.65003121089898	0.85	0.781	3.82817070603294e-74		Up
Gm46367	1.73939267679997e-34	0.648633098291033	0.227	0.078	4.12392609742505e-30		Up
Gm48749	2.54363160477907e-32	0.647507194843016	0.186	0.05	6.0306961717707e-28		Up
Gm42620	3.5597891326582e-33	0.638375126362583	0.204	0.06	8.43990405461932e-29		Up
Gm14211	2.06056933713967e-31	0.636422498833458	0.188	0.049	4.88540384142443e-27		Up
4933424G05Rik	1.48078389017168e-29	0.632756895736217	0.212	0.077	3.51079052520804e-25		Up
Gsta3	1.13404728002066e-24	0.632497810381797	0.343	0.208	2.68871269620097e-20		Up
Arglu1	2.26397431490387e-55	0.632291099031942	0.697	0.593	5.3676567032056e-51		Up
Plk5	2.56823766136312e-24	0.625239530006879	0.304	0.18	6.08903467132583e-20		Up
Gm17106	3.84968695261664e-30	0.621972991076375	0.214	0.084	9.12722279595878e-26		Up
Gm32250	6.11558342983708e-30	0.61474480862288	0.199	0.06	1.44994367538007e-25		Up
Cdk8	2.10782208682052e-43	0.612347101777846	0.719	0.601	4.99743538564277e-39		Up
4921534H16Rik	2.93687674740762e-25	0.609674024859271	0.213	0.085	6.96304108042873e-21		Up
Gm20721	1.10935822339792e-31	0.605689390891088	0.217	0.072	2.63017741185413e-27		Up
Gm43713	2.83615849546673e-27	0.604048361079389	0.224	0.087	6.72424817690206e-23		Up
Fez2	1.70009994845282e-25	0.596599955841849	0.299	0.193	4.03076696778678e-21		Up
Gm26827	1.19270365171853e-31	0.595239527123938	0.153	0.033	2.82778108785946e-27		Up
Gm15738	1.87081432549868e-29	0.591695854092784	0.184	0.053	4.43551368432481e-25		Up
4930512B01Rik	2.2155258976412e-35	0.590330516800787	0.161	0.029	5.25279035071753e-31		Up
Gm43915	1.38516715356158e-24	0.582848115710135	0.199	0.073	3.28409280437915e-20		Up
Gm9925	1.28252083267204e-29	0.582025753096849	0.28	0.157	3.04072864218213e-25		Up
Otulin	1.23494401005433e-28	0.58151471781047	0.285	0.169	2.92792875343781e-24		Up
Slc38a2	2.0963649242472e-37	0.571192113148109	0.687	0.598	4.97027159889769e-33		Up
Tmem243	1.69728284204612e-30	0.570619908191845	0.332	0.206	4.02408789020715e-26		Up
Gm15418	7.75589124563698e-26	0.566175094975108	0.122	0.023	1.83884425542807e-21		Up
Gm15511	7.9193425183107e-32	0.565264303824635	0.148	0.028	1.87759691766628e-27		Up
H3f3b	7.35140002394014e-36	0.564206899510097	0.672	0.57	1.74294343167597e-31		Up
Ate1	2.42827359669243e-27	0.560978189697118	0.334	0.198	5.75719387039809e-23		Up
4930444A19Rik	4.89664172494755e-27	0.560374856230086	0.156	0.039	1.16094478656781e-22		Up
Ranbp3l	2.88330566276895e-19	0.553856332499431	0.148	0.055	6.83602939585891e-15		Up
Rsrp1	1.09553795497737e-48	0.548915384805617	0.792	0.716	2.59741093745585e-44		Up
Gm10785	1.84210413957516e-21	0.544763801855378	0.235	0.112	4.36744470451875e-17		Up
A830036E02Rik	7.08235702694792e-22	0.537031790259515	0.128	0.033	1.67915602751908e-17		Up
Lysmd4	1.57344987102587e-22	0.535911286942638	0.178	0.067	3.73049229921524e-18		Up
Gm13561	4.48204013314169e-21	0.524406482097319	0.149	0.045	1.06264689516656e-16		Up
Cd9	1.08211946950719e-27	0.524113817948969	0.611	0.517	2.56559705025459e-23		Up
Gm29114	1.38366250390333e-29	0.519124332112744	0.135	0.021	3.28052543050441e-25		Up
Tes	1.09161440264611e-23	0.518985184534437	0.152	0.051	2.58810858723365e-19		Up
3110021N24Rik	3.91380779722034e-25	0.517924111812142	0.244	0.155	9.2792469064297e-21		Up
Gm20404	9.06225584883759e-29	0.516321828208239	0.161	0.035	2.1485702392009e-24		Up
H2afz	4.40324516630896e-21	0.513356754010759	0.391	0.277	1.04396539648019e-16		Up
Rsf1os2	7.2873789201337e-28	0.511593463721535	0.148	0.035	1.7277646681745e-23		Up
Gm16541	4.05808163941178e-25	0.510096019738766	0.134	0.037	9.6213057588814e-21		Up
2610020C07Rik	1.27392148375759e-18	0.509818972296545	0.223	0.111	3.02034044584088e-14		Up
1700016K05Rik	1.31383091163398e-24	0.505461381804517	0.142	0.037	3.114961708393e-20		Up
Pnn	1.67398510221357e-28	0.497665897940498	0.371	0.276	3.96885127883816e-24		Up
Rpl15	7.16624897087136e-28	0.497234374959752	0.508	0.452	1.69904596850389e-23		Up
Gm20616	9.49811996781648e-22	0.497002606279134	0.153	0.051	2.25190926316961e-17		Up
4930500A05Rik	1.42094372346352e-30	0.494087626880788	0.134	0.021	3.36891547395967e-26		Up
Chchd2	2.07502495782654e-22	0.491943903197366	0.373	0.279	4.91967667251094e-18		Up
Maf	3.34052961508447e-31	0.491394167314953	0.768	0.708	7.92006166440378e-27		Up
Hspb1	3.21104080346521e-27	0.487980522495765	0.71	0.654	7.61305664093566e-23		Up
Calml3	6.98894812119145e-32	0.484744413199319	0.782	0.728	1.65700971005328e-27		Up
Slc7a5	2.35644820800736e-18	0.481247682673072	0.307	0.231	5.58690305636465e-14		Up
Ddx5	2.00316233005478e-59	0.480052185628325	0.969	0.96	4.74929756832688e-55		Up
Lncbate1	3.12421859252587e-19	0.479966193046888	0.137	0.047	7.40720986101958e-15		Up
Gm28375	3.58693889369608e-20	0.479963047103741	0.162	0.063	8.50427342306403e-16		Up
Ppia	7.26917018601496e-33	0.476177784969599	0.787	0.731	1.72344755940229e-28		Up
Tmsb4x	1.97900331593309e-55	0.476045936027335	0.998	0.989	4.69201896174575e-51		Up
Cenpp	6.24439351096693e-21	0.471963619394589	0.175	0.064	1.48048325751515e-16		Up
Gm16552	3.43195570503062e-24	0.470786104409927	0.132	0.032	8.13682378105709e-20		Up
Drg1	1.02291619610898e-19	0.469170997791852	0.342	0.236	2.42523200935478e-15		Up
Far1os	6.6383257036156e-23	0.464243019622189	0.13	0.031	1.57388064107022e-18		Up
Gsta2	1.06035034652867e-16	0.463045093054216	0.241	0.156	2.51398463658483e-12		Up
1500015L24Rik	3.27872175118591e-22	0.462778144614199	0.13	0.039	7.77352139988667e-18		Up
Dusp1	1.73714169634227e-16	0.458515150997902	0.201	0.112	4.11858924785788e-12		Up
Chmp2a	2.10688868978026e-18	0.454707484836076	0.321	0.228	4.99522239460002e-14		Up
Dstn	1.27352054935549e-27	0.453342741202979	0.453	0.389	3.01938987046693e-23		Up
Sfn	2.47649262769118e-19	0.453052682052705	0.471	0.386	5.87151637099302e-15		Up
Rpl6	2.86294266119354e-26	0.452836368895572	0.631	0.573	6.78775075542377e-22		Up
Rufy2	1.81786369728647e-20	0.452271021078643	0.287	0.192	4.30997303989649e-16		Up
Gm44686	3.39127952833542e-21	0.451930036920434	0.161	0.057	8.04038463373046e-17		Up
4930484I04Rik	1.76753687517363e-22	0.451714832656061	0.123	0.028	4.19065317734917e-18		Up
Gm31224	4.36909672068519e-21	0.451248077527839	0.137	0.049	1.03586914150725e-16		Up
Fndc9	5.98318848119551e-19	0.451090890027939	0.164	0.069	1.41855415700664e-14		Up
Gm34907	5.67461660850493e-16	0.446067717015406	0.167	0.088	1.34539485171043e-11		Up
Rpl24	3.80675645343531e-21	0.444269862791568	0.528	0.464	9.02543887544979e-17		Up
Fbxl2	9.57210183298025e-18	0.441473637289145	0.161	0.067	2.26944962358129e-13		Up
4930557K07Rik	7.64842293280303e-24	0.440488108700265	0.131	0.038	1.81336459313827e-19		Up
Sdcbp	5.89027320967048e-21	0.440282067261224	0.212	0.125	1.39652487528077e-16		Up
Gm28379	4.21795004204606e-23	0.438836191684805	0.12	0.025	1.0000337754687e-18		Up
Fancc	2.09470581124727e-20	0.438723440114132	0.285	0.205	4.96633800788616e-16		Up
S100a6	1.41900198444004e-13	0.431275897426781	0.986	0.989	3.36431180490889e-09		Up
Lgals3	3.92079013878494e-22	0.430153167190762	0.57	0.521	9.29580134004521e-18		Up
H3f3a	9.20418505466038e-24	0.429100342807422	0.67	0.595	2.18222023460943e-19		Up
Rpl8	1.10340208668468e-27	0.427718400837361	0.53	0.487	2.61605600732072e-23		Up
Gm36975	2.15723623187216e-18	0.427339480295909	0.113	0.03	5.1145913821457e-14		Up
Gm12353	6.63985750700935e-13	0.425267250882883	0.234	0.156	1.57424381633685e-08		Up
Gm39214	6.00253311100938e-22	0.418008019319713	0.113	0.022	1.42314057528922e-17		Up
Gm36198	3.84608053943279e-18	0.416347937987841	0.14	0.05	9.1186723509412e-14		Up
Gm38604	3.15084415841039e-16	0.415875197662356	0.112	0.033	7.4703364151752e-12		Up
Gm10135	6.48160931634442e-20	0.415464457093477	0.11	0.027	1.5367247528121e-15		Up
Dapl1	3.2868420625067e-20	0.412659289019397	0.727	0.66	7.79277384599714e-16		Up
Gm16189	6.60623784828711e-19	0.410990174529848	0.117	0.03	1.56627293145039e-14		Up
Gm15886	3.36593953366012e-19	0.410985141539089	0.128	0.044	7.98030604035479e-15		Up
Xrcc6	5.31889492688603e-17	0.410961425967837	0.152	0.085	1.26105679821541e-12		Up
Rorc	2.18822507990325e-15	0.410708840784869	0.266	0.173	5.18806284194261e-11		Up
Gm48765	1.01215054790922e-16	0.410131699083949	0.123	0.041	2.39970773403798e-12		Up
E530011L22Rik	1.64698004352232e-18	0.410075201604433	0.133	0.041	3.90482498518706e-14		Up
Nr6a1	9.64510158316008e-19	0.40981151549771	0.538	0.463	2.28675713435142e-14		Up
Gm50232	4.50365003560782e-20	0.408334862183863	0.115	0.028	1.06777038694226e-15		Up
Gm14798	2.57033469142863e-18	0.408224512389391	0.121	0.036	6.09400651990815e-14		Up
Atg16l2	2.1168673746379e-18	0.40744379384436	0.265	0.191	5.01888085852899e-14		Up
Gm5089	1.11021557031664e-17	0.402077180404281	0.109	0.032	2.63221009566373e-13		Up
Man2c1os	4.48746666524253e-14	0.399355296160471	0.181	0.091	1.06393347166235e-09		Up
Gm15402	1.45888368228778e-20	0.399104832619778	0.109	0.022	3.45886732233609e-16		Up
NUpr1	1.06707519370973e-13	0.398097478132715	0.281	0.256	2.52992857676639e-09		Up
Gm28198	1.46135070930987e-16	0.396565878571224	0.142	0.061	3.46471639670277e-12		Up
Tle4	2.90944268646887e-23	0.396461878177563	0.626	0.599	6.89799766534904e-19		Up
Gm43376	5.02898896590964e-16	0.395304620202045	0.109	0.03	1.19232299392752e-11		Up
Gm19951	1.21432996796795e-17	0.393817273082566	0.258	0.182	2.87905492105522e-13		Up
Gm43190	7.29218649509113e-17	0.393134111506339	0.117	0.036	1.72890449612116e-12		Up
Mcph1	1.81270711884776e-15	0.392613049022911	0.205	0.133	4.29774730807614e-11		Up
Hmgb1	4.66633015907171e-23	0.392065570077704	0.478	0.438	1.10634021741431e-18		Up
1810034E14Rik	6.10119425935781e-17	0.391716765263761	0.16	0.095	1.44653214695114e-12		Up
Manf	6.24667769132377e-19	0.391302747864038	0.191	0.14	1.48102481383595e-14		Up
Gm14858	6.76478109057809e-19	0.390036971517596	0.115	0.031	1.60386194876516e-14		Up
Anxa1	7.93992493817216e-24	0.389215374827951	0.571	0.537	1.88247680359124e-19		Up
Cldn7	2.8182163216176e-16	0.389133225270087	0.332	0.266	6.68170907692317e-12		Up
4930556J24Rik	3.89473694555592e-13	0.388575641146106	0.146	0.075	9.23403182421854e-09		Up
Gm48228	1.15882507054179e-16	0.386053018633235	0.103	0.027	2.74745835974753e-12		Up
D730045A05Rik	5.76293535192262e-16	0.385191852385395	0.112	0.034	1.36633434258733e-11		Up
Gm50013	2.58135320528228e-21	0.380849582094114	0.111	0.03	6.12013031440376e-17		Up
Eaf2	2.94861253311525e-15	0.38038314742567	0.148	0.072	6.99086545476296e-11		Up
B230206H07Rik	1.97753101539463e-25	0.37903386564141	0.101	0.014	4.68852828439914e-21		Up
Gm15527	8.03940420019991e-18	0.374720485584343	0.102	0.022	1.9060623418254e-13		Up
Nme7	2.3042338824879e-19	0.373912901961652	0.404	0.342	5.46310811199057e-15		Up
Prdx1	1.96512115107736e-19	0.373907075515195	0.38	0.335	4.65910573708931e-15		Up
Slurp1	1.02591496509954e-07	0.373342964220558	0.954	0.965	0.0024323417907545		Up
S100a11	4.11450358411857e-18	0.372171602710139	0.728	0.71	9.75507654758672e-14		Up
Rpl19	5.37121832895898e-22	0.371978810243377	0.571	0.539	1.27346215361288e-17		Up
Gm26542	2.05662945025376e-13	0.371800858918562	0.138	0.061	4.87606276360664e-09		Up
1700085D07Rik	2.82098899399028e-17	0.371779055320548	0.114	0.037	6.68828280585155e-13		Up
Srpx2	3.47926514665689e-16	0.371715456545465	0.51	0.442	8.24898973620881e-12		Up
Gm47350	1.03611966894812e-15	0.369894405864279	0.106	0.035	2.4565361231091e-11		Up
Gm28501	3.20448506057793e-20	0.369890019858302	0.104	0.02	7.5975136301242e-16		Up
Naca	1.72489853438785e-18	0.369406730369348	0.402	0.358	4.08956193518015e-14		Up
Slc24a5	3.81761612396194e-17	0.368071332537389	0.11	0.033	9.05118606830136e-13		Up
Psip1	3.29991238084921e-16	0.367543301257921	0.243	0.179	7.8237622637554e-12		Up
Smim4	2.9905776529246e-12	0.366540591492535	0.209	0.14	7.09036055731892e-08		Up
Gm15655	6.61938232716608e-20	0.364813634388485	0.103	0.022	1.56938935594781e-15		Up
Bbip1	5.20381636485731e-13	0.364758906416287	0.181	0.116	1.23377282194402e-08		Up
Eif2s2	1.96711094097058e-15	0.363701903032212	0.299	0.248	4.66382332994715e-11		Up
Fth1	2.32109747798285e-18	0.36124931173205	0.531	0.516	5.50309001054955e-14		Up
Gm26797	4.17350180032965e-13	0.360568199043439	0.147	0.082	9.89495541840156e-09		Up
1700084C06Rik	1.04481200388672e-12	0.359474477419868	0.188	0.118	2.47714478001502e-08		Up
Gm42556	4.44064592315429e-12	0.356907900649801	0.13	0.059	1.05283274192065e-07		Up
Krt15	2.1588579726745e-17	0.35581344297402	0.83	0.807	5.11843636741397e-13		Up
Gm16093	2.5101477071809e-16	0.355221572175317	0.106	0.032	5.95130919895519e-12		Up
Mkln1os	1.20617494833942e-16	0.355187783544552	0.11	0.029	2.85972018501794e-12		Up
Fabp5	3.76956675285522e-11	0.355143018209319	0.243	0.183	8.93726581434444e-07		Up
Rps8	7.82710222917757e-16	0.35488840696586	0.673	0.649	1.85572766751571e-11		Up
Nsa2	4.26362747561776e-15	0.354348884755791	0.154	0.091	1.01086343819422e-10		Up
Rp9	1.03315784397348e-16	0.353592020841866	0.354	0.303	2.44951393227673e-12		Up
Immp1l	4.87746636052553e-15	0.348979471545425	0.289	0.235	1.156398499417e-10		Up
A930037H05Rik	1.00010433055943e-12	0.347007383712855	0.2	0.144	2.37114735732336e-08		Up
4921511C10Rik	2.62743879821586e-16	0.346625935453605	0.101	0.034	6.22939464668999e-12		Up
Rps7	5.19426064046102e-16	0.345505562491329	0.501	0.461	1.2315072552469e-11		Up
Dnajc19	4.76703383167069e-12	0.345412984909445	0.218	0.15	1.1302160511508e-07		Up
Rps4x	1.63179843963865e-12	0.340827046484294	0.482	0.433	3.86883092053927e-08		Up
Txn1	1.30244413631729e-12	0.338631736133626	0.445	0.397	3.08796480279465e-08		Up
Gm17227	2.30567052479574e-15	0.338524041521838	0.107	0.035	5.46651424723822e-11		Up
Psma7	4.82174204194539e-14	0.337832941286097	0.25	0.218	1.14318682072483e-09		Up
Dtnbos	8.47376230240737e-13	0.337733994603743	0.127	0.056	2.00904430427776e-08		Up
Mbd1	1.59539393705908e-08	0.337607414579357	0.183	0.174	0.000378251948537336		Up
Tpt1	6.10324385357445e-18	0.336348820703355	0.561	0.525	1.44701808524397e-13		Up
2200002D01Rik	1.56345236301874e-12	0.333973165027086	0.217	0.158	3.70678920748113e-08		Up
Rpl7	1.11189375056539e-17	0.330898230918414	0.483	0.45	2.63618889321548e-13		Up
Rpl14	3.73490565972571e-18	0.330531527764163	0.441	0.424	8.85508782864368e-14		Up
Akap8l	2.18896997513825e-23	0.330423661108918	0.653	0.623	5.18982891405529e-19		Up
Pabpc4	4.86388021006402e-13	0.329532347170208	0.262	0.207	1.15317735900408e-08		Up
Ammecr1	7.55187573657344e-13	0.329236349420149	0.137	0.089	1.7904742183842e-08		Up
Il27	6.38985740284191e-14	0.329023758356125	0.108	0.039	1.51497129163979e-09		Up
Rpl3	2.04191328964404e-17	0.328284434788667	0.411	0.379	4.84117221841706e-13		Up
Tulp2	2.67227927541393e-12	0.327399113142257	0.102	0.038	6.33570693407888e-08		Up
St3gal6	1.1547387225112e-16	0.326106224669171	0.1	0.027	2.7377700372018e-12		Up
Ndufa4	3.15040941910039e-17	0.325311931687322	0.31	0.304	7.46930569174512e-13		Up
Rnpc3	2.34722334812737e-18	0.324804852187265	0.33	0.285	5.56503183607517e-14		Up
Anxa8	2.18609848720713e-16	0.322417061482104	0.308	0.258	5.18302090331938e-12		Up
Gm26724	5.25981885447654e-13	0.321967600979792	0.128	0.064	1.24705045220784e-08		Up
Gm26917	7.90583962104495e-22	0.321770555697646	0.626	0.6	1.87439551575355e-17		Up
Colgalt2	2.50882030504568e-08	0.319166634714145	0.317	0.259	0.000594816206123281		Up
Ap3m1	2.54471838028061e-13	0.318763106147112	0.194	0.135	6.03327280780729e-09		Up
Asb3	3.72399725516241e-15	0.316618965273676	0.362	0.315	8.82922509226457e-11		Up
Coq10b	6.56818398017984e-14	0.316589860999349	0.173	0.123	1.55725073986084e-09		Up
Nme2	9.38879389167848e-16	0.316534772465945	0.255	0.226	2.22598914377805e-11		Up
Plac8	1.26768867268925e-14	0.315650339668693	0.187	0.158	3.00556307407895e-10		Up
Txndc17	5.94642608866712e-11	0.312730533619082	0.296	0.257	1.40983816136209e-06		Up
Btf3	4.99511674326596e-14	0.312594306316786	0.323	0.28	1.18429222866093e-09		Up
Ifi202b	7.11928155680367e-11	0.312333983079432	0.19	0.146	1.68791046430258e-06		Up
Atp5h	1.53309557387139e-13	0.310733859773158	0.318	0.274	3.63481629609168e-09		Up
Paxbp1	5.09922871982974e-16	0.309057927161625	0.291	0.243	1.20897613718443e-11		Up
Tmem216	1.48169433533699e-14	0.308136161889494	0.125	0.068	3.51294909965047e-10		Up
Eif1	1.46268374384052e-17	0.307930753183455	0.519	0.485	3.46787688827149e-13		Up
Rpl13	3.35532485445284e-15	0.306522268626845	0.813	0.806	7.95513969742224e-11		Up
Gm15787	2.72509037757961e-12	0.305512105211225	0.113	0.047	6.46091677620349e-08		Up
Leng9	7.40259467491807e-13	0.305306587929141	0.129	0.066	1.75508117147632e-08		Up
Nuak2	3.70468997300808e-12	0.304918504719972	0.532	0.52	8.78344945700485e-08		Up
Cirbp	2.01361657392157e-12	0.304159750951889	0.294	0.25	4.77408353511064e-08		Up
Mrps6	7.48342175172969e-14	0.303920552457991	0.332	0.303	1.77424446311759e-09		Up
Rps9	3.42963863139617e-16	0.303890919384754	0.484	0.465	8.13133023117717e-12		Up
Dbi	2.00620772269085e-14	0.303868370513441	0.19	0.164	4.75651788972773e-10		Up
Hmgn3	3.91076884171972e-22	0.303084198211196	0.524	0.514	9.27204184683329e-18		Up
Mycbp	2.87036412479106e-10	0.302827592653759	0.119	0.055	6.80534630346712e-06		Up
Rps18	2.9226001270119e-15	0.302437909918425	0.561	0.549	6.92919264113251e-11		Up
Clk4	1.60407976712532e-18	0.300967559783791	0.509	0.474	3.80311271987743e-14		Up
Ubl5	5.1660847033302e-12	0.300318103477035	0.227	0.186	1.22482702231256e-07		Up
Hsp90ab1	3.77259643629329e-21	0.299389957124037	0.56	0.555	8.94444889080776e-17		Up
Acp2	3.70355878104049e-14	0.297610569959111	0.196	0.15	8.78076751396889e-10		Up
Pdcd4	7.41105652084349e-19	0.296515686586358	0.679	0.669	1.75708739052678e-14		Up
A630089N07Rik	9.19848492546468e-12	0.296155040794793	0.279	0.247	2.18086879097842e-07		Up
Igf2r	2.00478163687816e-11	0.295975306326289	0.23	0.192	4.75313678287443e-07		Up
Sf3b6	4.9765938608849e-14	0.295430166033573	0.262	0.227	1.1799006384772e-09		Up
Ly6g6c	1.67749646054717e-10	0.294483936400965	0.235	0.198	3.97717635831129e-06		Up
Gps2	2.27824203759271e-11	0.294206127892744	0.172	0.115	5.40148404692855e-07		Up
Calm1	1.56675089034515e-17	0.290577090024414	0.305	0.282	3.71460968591932e-13		Up
Agrp	4.05790572777547e-14	0.289984761735401	0.106	0.062	9.62088868998286e-10		Up
Commd3	2.64477035868869e-15	0.288186204327133	0.203	0.164	6.27048604341501e-11		Up
Rpl5	2.16712412762956e-09	0.287933279949784	0.459	0.392	5.13803459419693e-05		Up
Ptgr1	2.90080095700065e-10	0.287076014435224	0.301	0.253	6.87750898895284e-06		Up
Nnat	6.15349689790778e-11	0.285857389364301	0.101	0.045	1.45893257952496e-06		Up
Ccdc73	1.8205151092147e-11	0.285381797264237	0.1	0.038	4.31625927243713e-07		Up
Anp32a	1.27625310234942e-15	0.28443101236056	0.25	0.222	3.02586848036023e-11		Up
Rpl30	1.32326933961614e-11	0.284385004791547	0.412	0.385	3.13733927729591e-07		Up
Agrn	4.29775138480815e-15	0.282797912532387	0.357	0.322	1.01895387582417e-10		Up
Srrm2	5.07413130338716e-23	0.282237779930578	0.823	0.827	1.20302579072006e-18		Up
Sfr1	2.99528452682892e-13	0.282184076458801	0.228	0.197	7.1015200846587e-09		Up
Nit1	3.60222341975873e-11	0.281263992087606	0.19	0.145	8.54051150590598e-07		Up
Rps20	9.78576077664921e-13	0.280546737757571	0.519	0.501	2.32010602253576e-08		Up
Smdt1	9.45639475349917e-12	0.280184286531092	0.165	0.135	2.24201663210712e-07		Up
Psmc6	8.16138766868033e-14	0.280101504652667	0.283	0.244	1.93498340236742e-09		Up
Frg1	2.31570110545411e-08	0.279824720574428	0.172	0.13	0.000549029575092116		Up
Asprv1	1.91560358268358e-11	0.279758102087886	0.801	0.787	4.54170453418451e-07		Up
Cstb	6.58095196071348e-11	0.279623946219898	0.261	0.216	1.56027790036556e-06		Up
Gm10353	1.52414569097527e-09	0.278588124143833	0.108	0.06	3.61359701873328e-05		Up
Sgk1	4.37717886064498e-08	0.277892517429386	0.22	0.184	0.00103778533607032		Up
Slc25a5	2.28990292121769e-16	0.276075888122629	0.254	0.234	5.42913083591503e-12		Up
Gm15952	3.50346881375132e-08	0.275832485844075	0.123	0.063	0.000830637421052301		Up
Perp	2.79759083586526e-15	0.275647667148748	0.514	0.511	6.63280811275296e-11		Up
Itgb3bp	3.00342873076781e-10	0.274791212910729	0.191	0.151	7.1208291777774e-06		Up
Fkbp5	1.9451388338606e-07	0.274759427457571	0.116	0.064	0.00461172966120009		Up
6430590A07Rik	3.94470351921556e-12	0.273919912357551	0.16	0.108	9.35249757370817e-08		Up
Zfp950	1.90986977950569e-17	0.272892625133631	0.621	0.604	4.52811026023005e-13		Up
Pde4b	1.57929767244852e-12	0.272855938406113	0.447	0.417	3.7443568516082e-08		Up
Sub1	4.58608866475851e-16	0.272733656305007	0.264	0.249	1.08731576152759e-11		Up
Rnaset2b	1.34928053991471e-12	0.271701691345475	0.15	0.113	3.19900923208378e-08		Up
Actg1	2.23500654247365e-11	0.271166955222158	0.734	0.724	5.29897701155077e-07		Up
Neat1	1.89018680318069e-14	0.270691280705164	0.867	0.861	4.48144389166111e-10		Up
Sik1	1.70008119647483e-09	0.270684733916428	0.12	0.079	4.03072250872218e-05		Up
Hnrnpa3	3.18812877681129e-15	0.270133955893247	0.493	0.458	7.55873451694189e-11		Up
Rps3a1	2.91512276046971e-10	0.270088262890808	0.497	0.466	6.91146455279763e-06		Up
Strbp	3.55754878101565e-17	0.269735549676501	0.802	0.797	8.43459240491e-13		Up
Rbm4b	5.10542063820709e-10	0.268799500014902	0.156	0.115	1.21044417911252e-05		Up
Eef1b2	1.52711197767582e-10	0.26803908971626	0.282	0.254	3.62062978787161e-06		Up
Pts	1.02567528996364e-10	0.267820957286898	0.203	0.16	2.43177354497479e-06		Up
Serpinb5	2.07193609939652e-12	0.267784455559379	0.281	0.26	4.91235329805922e-08		Up
Mif	4.12661387249361e-12	0.267723002038726	0.324	0.299	9.7837888302951e-08		Up
Nphs1	1.79726560400844e-11	0.267048880710344	0.223	0.201	4.26113702054361e-07		Up
Plekhh2	2.40228588566475e-11	0.265912351633616	0.709	0.685	5.69557960632256e-07		Up
Rps12	1.88398647561243e-08	0.264874223598634	0.588	0.55	0.00044667435350295		Up
Cast	2.61934823367763e-19	0.264419918113707	0.343	0.333	6.2102127272263e-15		Up
Sult1a1	7.72691431081774e-15	0.264067295717605	0.325	0.3	1.83197411395178e-10		Up
S100a10	1.67097859769858e-15	0.263620064350701	0.54	0.55	3.96172315728356e-11		Up
Eif3j1	1.00495945690195e-10	0.263242235678061	0.211	0.178	2.38265837636884e-06		Up
Rpl10a	4.25415388709369e-10	0.262038936201817	0.518	0.496	1.00861734509104e-05		Up
Taldo1	1.20678219329216e-11	0.261848890232884	0.298	0.271	2.86115990207637e-07		Up
Nudt5	1.24192458387678e-10	0.261099037679921	0.203	0.163	2.94447899591345e-06		Up
Clic3	2.9442386801224e-09	0.261032286534984	0.143	0.117	6.9804954867022e-05		Up
Eif3j2	1.00666150781389e-12	0.260319086326669	0.111	0.072	2.38669376887594e-08		Up
Zranb2	4.13070301191375e-22	0.260100426732031	0.356	0.349	9.79348377094631e-18		Up
Cox7c	2.00851486962851e-10	0.259324025316258	0.285	0.243	4.76198790440225e-06		Up
Fbl	1.36487215285587e-09	0.258524252611723	0.141	0.105	3.23597538720598e-05		Up
Brd9	3.92982169582106e-09	0.258039724063425	0.193	0.145	9.31721425862214e-05		Up
Hnrnpf	3.59691638785449e-13	0.257710057882036	0.329	0.297	8.52792906396422e-09		Up
Snw1	3.93802478776694e-11	0.256941128127555	0.311	0.278	9.33666296931663e-07		Up
Nccrp1	1.56059728103456e-09	0.256552600634865	0.136	0.094	3.70002009360484e-05		Up
Aqp5	4.37610575337993e-11	0.256490693056353	0.903	0.908	1.03753091306885e-06		Up
Dlg2	3.77281723293172e-09	0.254585827275794	0.706	0.664	8.9449723775578e-05		Up
Rpl17	3.92769102106587e-15	0.254199519346786	0.511	0.511	9.31216264184506e-11		Up
Akap9	8.88574776471532e-18	0.253192284623845	0.531	0.528	2.10672193753635e-13		Up
Ndufaf7	5.88734977338165e-13	0.252577954024627	0.176	0.152	1.39583175777106e-08		Up
Ndst1	2.70311074935835e-16	-0.250266	0.184	0.303	6.40880527565372e-12		Down
Serinc3	1.05934911107283e-17	-0.250632	0.225	0.355	2.51161080744256e-13		Down
Gm3772	2.2145118955454e-12	-0.250795	0.059	0.135	5.25038625314859e-08		Down
Prpf8	1.72479217036592e-20	-0.250912	0.151	0.277	4.08930975672055e-16		Down
Tgfbr3	9.60650425379965e-10	-0.251131	0.849	0.909	2.27760609353336e-05		Down
Sorcs3	5.56595464892279e-06	-0.251194	0.302	0.391	0.13196321877131		Down
Akt3	9.92765579261844e-12	-0.251234	0.637	0.762	2.35374791187191e-07		Down
Mark2	4.70235417271431e-16	-0.251614	0.339	0.485	1.11488115080884e-11		Down
Hdac4	3.00377831214138e-12	-0.251744	0.412	0.545	7.121658000256e-08		Down
Socs2	1.20227249898954e-13	-0.251755	0.191	0.303	2.85046786785429e-09		Down
Met	4.98661612744553e-08	-0.251894	0.704	0.798	0.00118227681765606		Down
Ergic3	8.68006368999505e-12	-0.251953	0.128	0.222	2.05795630026093e-07		Down
Hip1	9.69528826877181e-21	-0.252054	0.308	0.463	2.29865589564311e-16		Down
Mbnl1	1.60515536982568e-14	-0.252412	0.476	0.622	3.8056628663197e-10		Down
Chsy3	5.9203107121931e-06	-0.252414	0.744	0.819	0.140364646675386		Down
Cemip	4.94914376386449e-06	-0.252645	0.375	0.463	0.117339249497463		Down
Rab30	7.60783053223357e-11	-0.253161	0.462	0.591	1.80374054088726e-06		Down
Tulp3	3.2912583165191e-16	-0.253257	0.139	0.25	7.80324434263514e-12		Down
Slc15a2	3.51842421550359e-11	-0.253612	0.077	0.155	8.34183197253747e-07		Down
Add1	1.74433701948345e-22	-0.253679	0.254	0.408	4.1356486394933e-18		Down
Gab1	1.32629236366067e-12	-0.254121	0.675	0.799	3.14450656500307e-08		Down
Cpeb1	6.70883402682569e-11	-0.2546	0.323	0.444	1.5905974594201e-06		Down
Tns1	1.11657512699531e-18	-0.254667	0.336	0.487	2.64728796859318e-14		Down
Plce1	1.97489966884631e-08	-0.254867	0.553	0.664	0.000468228962486771		Down
Dnajc5	4.98343096258029e-14	-0.254924	0.175	0.288	1.18152164691816e-09		Down
Dicer1	2.98040142945098e-18	-0.254943	0.241	0.377	7.06623374908532e-14		Down
Reps1	1.52305185503229e-12	-0.255331	0.418	0.554	3.61100364309605e-08		Down
Atp1b1	1.55521203010733e-11	-0.255407	0.666	0.785	3.68725220218147e-07		Down
Snhg20	1.91955909769866e-22	-0.255524	0.196	0.34	4.55108266473375e-18		Down
Pde4a	1.9683568834629e-09	-0.255528	0.199	0.297	4.6667773350022e-05		Down
Xpo6	7.36261299247153e-19	-0.25579	0.21	0.346	1.74560191438507e-14		Down
Hif1a	1.90514079553708e-11	-0.255896	0.845	0.914	4.51689831213885e-07		Down
Tspan9	8.498499018153e-14	-0.256358	0.277	0.402	2.0149091322139e-09		Down
Lmo7	2.24503194692359e-12	-0.256436	0.496	0.634	5.32274624296113e-08		Down
Wwc1	2.09110724155516e-11	-0.256641	0.506	0.637	4.95780615900312e-07		Down
Magi1	7.19810521279845e-14	-0.256678	0.553	0.696	1.70659876490239e-09		Down
Anxa11	2.85402819927857e-16	-0.256734	0.176	0.295	6.76661545766957e-12		Down
Tmem176b	3.35283108170333e-14	-0.256773	0.11	0.21	7.94922721161042e-10		Down
Il17rd	2.73791604024075e-17	-0.256951	0.144	0.258	6.49132513980681e-13		Down
Atxn1	1.51305345544174e-08	-0.25707	0.575	0.684	0.000358729843750682		Down
Eea1	6.89387717601232e-15	-0.257261	0.221	0.346	1.63446933966076e-10		Down
Bcr	8.64975485279956e-18	-0.25739	0.238	0.376	2.05077037805025e-13		Down
Cyth3	1.48985881567799e-13	-0.25755	0.388	0.526	3.53230626609094e-09		Down
Fam168a	4.03760972776198e-16	-0.257996	0.343	0.489	9.57276890355088e-12		Down
Dock5	1.51581781907716e-11	-0.258029	0.603	0.73	3.59385246725003e-07		Down
Abl1	2.33341664290995e-13	-0.258208	0.263	0.39	5.53229751867519e-09		Down
Sord	8.96750658286668e-13	-0.258227	0.116	0.212	2.12610613573186e-08		Down
Slc12a2	7.85653258413786e-24	-0.258316	0.186	0.329	1.86270531037325e-19		Down
Tnrc6b	3.92104550420281e-14	-0.258662	0.673	0.803	9.29640678591445e-10		Down
Fmod	5.91563339241809e-16	-0.258896	0.065	0.154	1.4025375210084e-11		Down
Sdc4	2.3515751646224e-26	-0.258997	0.257	0.421	5.57534955780326e-22		Down
Cd63	2.57504834064338e-11	-0.259011	0.075	0.155	6.10518211083139e-07		Down
Fto	3.27233373570958e-13	-0.259043	0.483	0.625	7.75837605399385e-09		Down
Srebf1	7.06493811309372e-18	-0.259043	0.08	0.18	1.67502617723339e-13		Down
Dclk2	5.07509743341965e-15	-0.259115	0.12	0.224	1.20325485048946e-10		Down
Brd4	9.53633937407721e-16	-0.259311	0.365	0.511	2.26097070219997e-11		Down
Elf2	2.14274469855468e-17	-0.25949	0.428	0.581	5.0802334058033e-13		Down
Rab11fip1	5.1551102435988e-13	-0.259689	0.171	0.278	1.22222508765484e-08		Down
Nfix	1.82491203353746e-19	-0.260713	0.35	0.505	4.32668394031397e-15		Down
Mgll	3.4555906308971e-10	-0.2609	0.181	0.28	8.19285982679394e-06		Down
Zmynd8	1.20390214359937e-10	-0.261061	0.259	0.373	2.85433159225975e-06		Down
Slc4a11	2.96414624772655e-09	-0.261885	0.919	0.954	7.02769433873488e-05		Down
Rsf1	4.44401416291954e-18	-0.261956	0.373	0.531	1.05363131788659e-13		Down
Tcf7l2	3.38584170777629e-12	-0.262003	0.533	0.669	8.0274921049668e-08		Down
Rnf216	1.05713672794819e-13	-0.26202	0.333	0.469	2.50636546829237e-09		Down
Nedd4l	6.66903965397226e-18	-0.262396	0.231	0.367	1.58116261156028e-13		Down
Uty	5.54223901921206e-18	-0.26261	0.462	0.623	1.31400944906499e-13		Down
Gsn	1.00316763223903e-25	-0.262877	0.345	0.53	2.37841013927553e-21		Down
Hmg20a	4.19282126698033e-19	-0.263385	0.365	0.527	9.94075994188366e-15		Down
Map2k5	1.93306531210413e-14	-0.263631	0.322	0.461	4.58310454846768e-10		Down
Pcgf5	1.56016803826482e-16	-0.263755	0.335	0.485	3.69900240192205e-12		Down
Fbrsl1	4.17411121519942e-13	-0.264237	0.168	0.279	9.89640028011631e-09		Down
Hspa5	1.27272147519414e-20	-0.264332	0.229	0.375	3.01749534553779e-16		Down
Arhgap21	7.10873895828787e-17	-0.264668	0.45	0.608	1.68541091962047e-12		Down
Parva	3.69562855742091e-13	-0.265031	0.546	0.687	8.76196574678924e-09		Down
Strn3	8.23922559713636e-15	-0.265422	0.663	0.8	1.95343799682506e-10		Down
Ddr1	5.33947152235315e-16	-0.265688	0.221	0.349	1.26593530323471e-11		Down
Lrch1	8.63906635934192e-14	-0.265761	0.325	0.461	2.04823624313637e-09		Down
Gpc4	2.71543155541419e-05	-0.265953	0.622	0.698	0.643801667473151		Down
Cables1	1.42540893264325e-12	-0.26616	0.163	0.27	3.37950203840388e-08		Down
4632427E13Rik	1.12353552615012e-12	-0.266174	0.397	0.536	2.66379037894931e-08		Down
Vsig10	4.16513160207666e-19	-0.266318	0.097	0.207	9.87511051536354e-15		Down
Pxn	9.10820267157455e-18	-0.266551	0.201	0.331	2.15946377140361e-13		Down
Arhgap35	2.50929492231132e-15	-0.266648	0.369	0.517	5.94928733130791e-11		Down
Sbf2	8.64506159237526e-12	-0.266699	0.598	0.726	2.04965765293625e-07		Down
Sgms1	1.99555084913147e-13	-0.266713	0.459	0.602	4.73125150820581e-09		Down
Plxna4	1.26614332642991e-12	-0.266726	0.089	0.177	3.00189921263268e-08		Down
Trim2	1.20587656109687e-13	-0.266817	0.214	0.334	2.85901273870457e-09		Down
Aplp2	1.19468563990814e-15	-0.266864	0.51	0.664	2.83248018365821e-11		Down
Pdpn	3.28185247514481e-15	-0.267062	0.259	0.392	7.78094403332082e-11		Down
Wdpcp	1.56859890280312e-14	-0.267543	0.744	0.864	3.71899113865591e-10		Down
Smurf2	1.19610749165478e-16	-0.267638	0.358	0.509	2.83585125196432e-12		Down
Sbno1	1.27998685177649e-14	-0.268044	0.308	0.446	3.03472082687687e-10		Down
Npnt	1.11310117126917e-15	-0.268094	0.884	0.947	2.63905156696208e-11		Down
Actn2	5.11302056967644e-14	-0.268342	0.319	0.457	1.21224604686459e-09		Down
Rasa4	5.0491324663845e-18	-0.268492	0.164	0.287	1.1970988164551e-13		Down
Gprasp1	4.080286883749e-10	-0.26854	0.272	0.383	9.67395217268051e-06		Down
Dab2	3.55592273582367e-11	-0.268904	0.227	0.34	8.43073721436434e-07		Down
Rbm25	4.25339190687686e-19	-0.269081	0.516	0.684	1.00843668720143e-14		Down
Ncoa2	3.69105201309435e-12	-0.269376	0.486	0.623	8.75111521784539e-08		Down
Zfand6	3.5335352010465e-12	-0.269666	0.404	0.539	8.37765860816114e-08		Down
Utrn	4.30210586899451e-15	-0.269743	0.684	0.816	1.01998628047991e-10		Down
Pid1	3.02106332622065e-10	-0.269798	0.401	0.525	7.16263904013654e-06		Down
Arhgef12	9.46970536337674e-16	-0.269809	0.631	0.776	2.24517244460299e-11		Down
Mef2d	2.46252933357968e-18	-0.270123	0.202	0.337	5.83841079698407e-14		Down
1700025G04Rik	5.40368494075283e-10	-0.270337	0.413	0.536	1.28115966260309e-05		Down
Tor1aip1	6.75080145634001e-21	-0.270578	0.222	0.368	1.60054751728365e-16		Down
Gdi1	4.6073518437054e-17	-0.270638	0.14	0.257	1.09235704862411e-12		Down
Itgb5	1.65923598157871e-23	-0.270882	0.101	0.222	3.93388258872496e-19		Down
Ankhd1	5.3025536034739e-19	-0.271218	0.43	0.596	1.25718243384763e-14		Down
Cldn10	1.39813958687064e-12	-0.271303	0.75	0.855	3.31484914651161e-08		Down
Lvrn	1.57706651079868e-06	-0.271375	0.215	0.301	0.0373906699045259		Down
Aass	1.57891536845903e-12	-0.271463	0.107	0.201	3.7434504470795e-08		Down
Napb	1.28557649104029e-10	-0.271605	0.141	0.237	3.04797330260743e-06		Down
Bicra	4.19698758587436e-18	-0.271742	0.147	0.267	9.95063786734951e-14		Down
Ube2e2	4.0698528377963e-11	-0.272194	0.852	0.913	9.64921409313125e-07		Down
Fbln5	3.26788097544988e-11	-0.272441	0.135	0.23	7.74781900469412e-07		Down
Btbd11	1.93044186067029e-08	-0.273016	0.269	0.373	0.00045768846074632		Down
Serpinf1	1.76116409790409e-18	-0.273516	0.046	0.136	4.1755439597208e-14		Down
Tanc1	1.06539926503117e-15	-0.27409	0.588	0.738	2.5259551174624e-11		Down
Tshz2	1.13329677085277e-12	-0.274201	0.773	0.868	2.68693331401482e-08		Down
Dlg1	1.27480283781577e-12	-0.274569	0.583	0.718	3.02243004817741e-08		Down
Jph4	9.35484374647825e-17	-0.274712	0.274	0.416	2.21793990385253e-12		Down
Ntn4	1.07260184114954e-09	-0.274897	0.338	0.456	2.54303170518145e-05		Down
Pde7b	1.7459145774939e-07	-0.275074	0.723	0.802	0.0041393888717803		Down
Ccdc80	2.42162997429749e-17	-0.275188	0.159	0.282	5.74144250606193e-13		Down
Relch	1.18752376389596e-13	-0.275351	0.304	0.436	2.81550009182093e-09		Down
Khdc4	3.17164134424988e-21	-0.275837	0.25	0.405	7.51964446308203e-17		Down
Sap130	2.34768962430406e-18	-0.275863	0.19	0.324	5.56613733026249e-14		Down
Sirpa	7.57091932232595e-17	-0.276379	0.141	0.257	1.79498926213026e-12		Down
Tiam2	7.28806093182233e-16	-0.277006	0.358	0.506	1.72792636632576e-11		Down
Arhgap18	3.10144751685971e-10	-0.277159	0.409	0.534	7.35322191772269e-06		Down
Ttc3	2.01829032170739e-17	-0.277227	0.724	0.858	4.78516452373606e-13		Down
Col8a1	4.80454046433166e-09	-0.277643	0.973	0.987	0.000113910849868839		Down
Heg1	4.81391965267192e-09	-0.27767	0.162	0.254	0.000114133221045199		Down
Sorl1	1.07692365559338e-15	-0.277683	0.213	0.343	2.55327829504635e-11		Down
Usp34	7.27338250647915e-15	-0.277775	0.712	0.836	1.72444625846114e-10		Down
Stxbp1	4.40066514916277e-16	-0.278086	0.148	0.265	1.043353700215e-11		Down
Tef	9.86639107865287e-12	-0.278115	0.563	0.695	2.33922266083781e-07		Down
Xpr1	4.77512180906069e-13	-0.278421	0.179	0.293	1.1321336297102e-08		Down
Rpn2	1.0314699604338e-14	-0.27859	0.109	0.212	2.4455121291925e-10		Down
Grm8	1.64702229135217e-23	-0.279034	0.996	0.998	3.90492515056685e-19		Down
Cblb	1.02639340574675e-19	-0.279226	0.45	0.621	2.43347612568496e-15		Down
Spred2	5.97438049538526e-17	-0.279709	0.245	0.384	1.41646587165089e-12		Down
Macf1	1.96107467083021e-16	-0.279732	0.862	0.936	4.64951193707134e-12		Down
Rreb1	1.14442508662262e-16	-0.280132	0.405	0.562	2.71331743787357e-12		Down
Fbxo11	3.2387607466896e-18	-0.280169	0.351	0.509	7.67877785432636e-14		Down
Sec24d	8.36472369185405e-12	-0.280555	0.201	0.313	1.98319234010168e-07		Down
Ddx3x	9.93782636405057e-20	-0.28066	0.216	0.36	2.35615925265275e-15		Down
Plekhm2	2.182063190358e-14	-0.280871	0.161	0.276	5.17345361801979e-10		Down
Cnot6	1.12529375051329e-18	-0.281214	0.141	0.262	2.66795895309196e-14		Down
Zfp395	1.33772531126761e-23	-0.28128	0.108	0.235	3.17161294048437e-19		Down
Gfod2	2.90981696141366e-14	-0.281568	0.115	0.218	6.89888503381563e-10		Down
Rhod	1.09202234179661e-16	-0.281733	0.125	0.238	2.58907577016559e-12		Down
Efemp1	7.32115586574105e-19	-0.281852	0.102	0.213	1.73577284420855e-14		Down
Wwtr1	2.32520277554748e-13	-0.282127	0.48	0.623	5.51282326054552e-09		Down
Fkbp8	7.52929547920895e-16	-0.282241	0.12	0.231	1.78512066516565e-11		Down
Prickle1	7.59259097539592e-11	-0.282333	0.799	0.882	1.80012739435662e-06		Down
Gigyf2	1.28917830975282e-18	-0.282381	0.336	0.493	3.05651285459296e-14		Down
Fam193a	1.82972107306213e-15	-0.28242	0.407	0.56	4.338085692123e-11		Down
Smg1	1.18834956504397e-17	-0.282494	0.431	0.594	2.81745798376276e-13		Down
Gm12940	2.71824433484369e-21	-0.282967	0.09	0.205	6.4446854934809e-17		Down
Ddi2	1.12406231112276e-20	-0.283085	0.166	0.303	2.66503933344095e-16		Down
Dennd1a	2.72254871245756e-12	-0.283229	0.725	0.832	6.45489074236563e-08		Down
Cst3	4.59943456223439e-18	-0.283242	0.134	0.252	1.09047994036015e-13		Down
Pawr	3.81260715766053e-10	-0.283965	0.193	0.296	9.03931031009736e-06		Down
Xpo7	5.63036250591271e-12	-0.284151	0.293	0.421	1.33490264652684e-07		Down
Clstn2	1.66533705170257e-06	-0.284391	0.759	0.822	0.0394834761588161		Down
Lrp1	4.19581142041948e-20	-0.285536	0.464	0.639	9.94784929667254e-16		Down
Aldh2	2.23989995609059e-22	-0.286236	0.242	0.398	5.31057880589518e-18		Down
Bicral	3.06328340941182e-21	-0.286758	0.222	0.374	7.26273863537449e-17		Down
Tgfbi	2.14460740113267e-16	-0.286823	0.282	0.426	5.08464968734545e-12		Down
Eno1	5.27914496800361e-20	-0.286926	0.139	0.263	1.25163248046398e-15		Down
Setd7	3.80224741468876e-15	-0.287002	0.595	0.742	9.01474839548558e-11		Down
Slc12a6	3.09360480098877e-17	-0.287072	0.495	0.656	7.33462762266429e-13		Down
Prkg1	8.784746767502e-23	-0.287406	0.996	0.995	2.08277561110705e-18		Down
Adk	8.65857892240688e-10	-0.287419	0.373	0.493	2.05286247671345e-05		Down
Cacnb4	2.45939931992452e-12	-0.287929	0.379	0.513	5.83098984760904e-08		Down
Eif4g3	9.82260985176134e-16	-0.288001	0.511	0.667	2.3288425697541e-11		Down
Cadm1	2.82009427668101e-15	-0.288206	0.768	0.879	6.686161520583e-11		Down
Matr3	3.33044248271953e-24	-0.288426	0.206	0.362	7.89614608227972e-20		Down
Arhgap23	1.03068976541947e-18	-0.28859	0.298	0.449	2.44366236483301e-14		Down
Pam	1.54040776172183e-14	-0.288617	0.782	0.884	3.65215276226629e-10		Down
Pum2	1.58931314995219e-19	-0.289953	0.31	0.467	3.76810254722166e-15		Down
Pcbp4	4.17118248595006e-16	-0.290019	0.043	0.127	9.88945655593901e-12		Down
Mbd5	8.22300317038267e-14	-0.290313	0.538	0.683	1.94959182166603e-09		Down
Clvs1	2.55188924135973e-12	-0.291005	0.793	0.882	6.05027420233978e-08		Down
Nckap1	4.38107608317239e-16	-0.291246	0.499	0.656	1.03870932855934e-11		Down
Pbrm1	4.78658955915186e-18	-0.291333	0.361	0.519	1.13485251857931e-13		Down
Tacc1	4.90877438576282e-16	-0.291864	0.256	0.395	1.16382131912051e-11		Down
C130021I20Rik	6.11365183091394e-16	-0.291926	0.287	0.429	1.44948571259139e-11		Down
Slc6a6	3.33405736960401e-21	-0.291958	0.397	0.574	7.90471661759414e-17		Down
Calr	2.87413335740732e-19	-0.292016	0.203	0.344	6.81428277707701e-15		Down
Usp4	3.76183313868642e-17	-0.292053	0.149	0.272	8.91893018851162e-13		Down
Pkm	5.54496920428111e-23	-0.292309	0.347	0.524	1.31465674864301e-18		Down
Arid1a	9.80919665367742e-18	-0.292378	0.297	0.448	2.32566243462038e-13		Down
Chrna7	1.40243966940492e-09	-0.29272	0.093	0.171	3.32504421219211e-05		Down
Zfp462	3.08343741865049e-18	-0.292915	0.606	0.765	7.31052177587845e-14		Down
Lgmn	3.17128963581047e-16	-0.292984	0.148	0.27	7.51881059754305e-12		Down
Wwox	6.82001766991925e-08	-0.293512	0.734	0.796	0.00161695798936116		Down
Gm13986	4.1604374766593e-08	-0.294009	0.263	0.365	0.000986398121341154		Down
Kdm2a	3.35334335339624e-24	-0.294091	0.472	0.663	7.95044175656714e-20		Down
Fgfr3	1.37006699816646e-14	-0.2943	0.109	0.213	3.24829184595285e-10		Down
Irs2	5.39504087284754e-18	-0.2948	0.108	0.224	1.27911024054342e-13		Down
Taok1	1.87348343042994e-12	-0.294803	0.32	0.454	4.44184186520633e-08		Down
Kirrel3	2.70598155871527e-07	-0.295128	0.091	0.158	0.00641561167755804		Down
Qrich1	5.243973773965e-16	-0.295263	0.212	0.344	1.24329374206936e-11		Down
Ski	2.57308359542075e-24	-0.295307	0.246	0.409	6.10052389638306e-20		Down
Gpsm1	1.76885510263462e-19	-0.295583	0.248	0.398	4.19377856283641e-15		Down
Usp13	1.26737804135309e-11	-0.295675	0.135	0.235	3.00482659824403e-07		Down
Rapgef2	3.74736789729295e-19	-0.295864	0.423	0.592	8.88463454769186e-15		Down
Gm9573	2.77730129039708e-19	-0.296278	0.257	0.408	6.58470362940244e-15		Down
Srsf6	2.01057956232296e-20	-0.296732	0.239	0.391	4.76688308431151e-16		Down
Syt9	1.04499305045434e-12	-0.297119	0.2	0.318	2.47757402332218e-08		Down
Kcnq1ot1	8.46284058626622e-12	-0.297315	0.604	0.731	2.00645487459786e-07		Down
Fbxl17	2.85832297549701e-14	-0.297475	0.695	0.817	6.77679794260586e-10		Down
Herc1	2.98870421031868e-17	-0.298019	0.399	0.561	7.08591881224455e-13		Down
Mbd6	1.52418808909219e-26	-0.298307	0.151	0.299	3.61369754042868e-22		Down
Frem2	4.93549183284895e-09	-0.298457	0.107	0.188	0.000117015575865016		Down
Myh9	2.89146660422717e-14	-0.298786	0.376	0.524	6.85537817196219e-10		Down
H2-K1	7.43555576271752e-18	-0.298872	0.211	0.351	1.7628959157827e-13		Down
Spop	1.66506056740476e-14	-0.299169	0.324	0.469	3.94769209925995e-10		Down
Dync1i1	9.26001624973085e-08	-0.299404	0.687	0.77	0.00219545725264869		Down
Rai1	1.65938956374197e-17	-0.299713	0.267	0.413	3.93424671667584e-13		Down
Dtx3	2.44369164555812e-19	-0.299759	0.23	0.378	5.79374852245376e-15		Down
Mau2	1.18073769927159e-20	-0.299904	0.175	0.314	2.79941101120301e-16		Down
Dennd2a	6.80144290701379e-22	-0.299904	0.18	0.323	1.6125540988239e-17		Down
Plcb1	5.19038943747091e-13	-0.299995	0.844	0.909	1.23058943172998e-08		Down
Map2k1	1.65759018535218e-23	-0.300239	0.263	0.428	3.92998057045148e-19		Down
mt-Nd4l	2.66116817762024e-30	-0.300343	0.021	0.118	6.30936363231982e-26		Down
Ror1	1.10471683724696e-13	-0.300388	0.655	0.786	2.61917314942883e-09		Down
Kmt2e	1.76107717977507e-17	-0.301027	0.586	0.745	4.17533788552871e-13		Down
Tcf4	8.73217177172359e-28	-0.301345	0.969	0.983	2.07031060535795e-23		Down
Clstn1	1.79782434578823e-16	-0.301387	0.172	0.3	4.26246174142931e-12		Down
Malt1	8.25291458768051e-24	-0.301411	0.097	0.221	1.95668351959317e-19		Down
Scarf2	2.86035030620777e-19	-0.301476	0.135	0.262	6.781604540988e-15		Down
Zcchc14	9.46371662424168e-22	-0.30156	0.108	0.231	2.24375257444146e-17		Down
Fgf10	6.93103978758427e-12	-0.303961	0.937	0.961	1.64328022323835e-07		Down
Zdhhc14	2.23088868226533e-11	-0.305411	0.274	0.395	5.28921397678287e-07		Down
Ube4b	7.41765262122469e-22	-0.305722	0.272	0.437	1.75865125996616e-17		Down
Itga1	9.16967895300104e-14	-0.306204	0.208	0.333	2.17403918296702e-09		Down
Arntl	7.29788428442041e-10	-0.306217	0.157	0.255	1.73025538499324e-05		Down
Atoh8	1.39075800153946e-18	-0.306256	0.09	0.202	3.29734814584991e-14		Down
Nedd4	2.84566051807341e-17	-0.306355	0.767	0.88	6.74677652230025e-13		Down
Rapgef1	7.38874042253934e-16	-0.306581	0.214	0.349	1.75179646677985e-11		Down
Arid1b	2.06427025878915e-13	-0.306599	0.555	0.695	4.89417835656321e-09		Down
Dnm2	8.77844477373969e-24	-0.306955	0.402	0.589	2.08128147140594e-19		Down
Hunk	2.46817729379834e-10	-0.307517	0.582	0.7	5.85180154586649e-06		Down
Runx1t1	2.82963983307947e-13	-0.307952	0.358	0.5	6.70879308024812e-09		Down
Ubn2	6.49574409517309e-21	-0.30808	0.483	0.662	1.54007596752459e-16		Down
Ptprm	3.30840867853577e-24	-0.30831	0.939	0.977	7.84390613594046e-20		Down
Nlk	3.8489690200541e-17	-0.30843	0.305	0.46	9.12552064964625e-13		Down
Braf	2.90729579096483e-19	-0.308655	0.385	0.554	6.89290759079852e-15		Down
Ubr5	2.17397997581156e-17	-0.308878	0.605	0.759	5.15428912465162e-13		Down
Per3	2.39990380489953e-18	-0.309558	0.294	0.448	5.68993193103629e-14		Down
Rab11fip3	2.21841241731334e-22	-0.310482	0.143	0.281	5.2596340002082e-18		Down
Sgce	9.6834620281228e-13	-0.311173	0.207	0.327	2.29585201224763e-08		Down
Jmjd1c	2.98490808998848e-19	-0.311432	0.514	0.685	7.07691859055369e-15		Down
Aftph	1.39306476927012e-13	-0.311518	0.256	0.389	3.30281726146253e-09		Down
Ambra1	2.6517230485037e-17	-0.311908	0.444	0.607	6.28697017569741e-13		Down
Agap1	2.82425208253954e-18	-0.312126	0.471	0.641	6.69601926249299e-14		Down
Brd3	2.20295822617454e-17	-0.312696	0.211	0.352	5.22299365843722e-13		Down
Erc2	2.38912275084333e-10	-0.31287	0.082	0.164	5.66437112997445e-06		Down
Rerg	8.99247905374883e-11	-0.313926	0.381	0.51	2.13202685885331e-06		Down
Rhoj	6.56405776175404e-14	-0.314345	0.699	0.823	1.55627245473427e-09		Down
Arhgap5	1.56943342752698e-16	-0.314772	0.614	0.765	3.72096971332371e-12		Down
Smad6	2.50753091824673e-15	-0.314881	0.199	0.33	5.94510505407118e-11		Down
Zbtb7c	4.35733588628976e-16	-0.316	0.492	0.65	1.03308076528044e-11		Down
Gaa	8.1683899830023e-22	-0.316257	0.065	0.175	1.93664358107002e-17		Down
App	1.52149637104071e-19	-0.31685	0.847	0.926	3.60731574610042e-15		Down
Sptbn1	1.63820855708639e-18	-0.316882	0.71	0.841	3.88402866799613e-14		Down
Egln1	1.55763917806562e-22	-0.317331	0.077	0.195	3.69300672727578e-18		Down
Nfia	2.44086251834365e-16	-0.317494	0.837	0.911	5.78704094474096e-12		Down
Ablim1	8.36694640937046e-24	-0.318241	0.962	0.974	1.98371932419764e-19		Down
Lrrc8d	8.29036919988992e-13	-0.318713	0.542	0.679	1.9655636336019e-08		Down
Frem3	1.43436515500733e-13	-0.31878	0.248	0.379	3.40073634600688e-09		Down
Ppp2r5c	4.76220256676482e-20	-0.3189	0.302	0.465	1.12907060655427e-15		Down
Itga3	3.01731427276384e-19	-0.319212	0.167	0.304	7.1537504092958e-15		Down
Krit1	1.02344779226594e-18	-0.319231	0.355	0.518	2.42649237068332e-14		Down
Phf21a	1.27424813720615e-14	-0.319459	0.705	0.824	3.02111490850207e-10		Down
Lix1l	1.06163794096903e-13	-0.32039	0.131	0.243	2.51703739424348e-09		Down
Timp2	1.51900600623745e-22	-0.321088	0.14	0.277	3.60141134018836e-18		Down
Cmip	1.05252976736226e-18	-0.321255	0.211	0.355	2.49544282543918e-14		Down
Luc7l2	1.97254243062473e-20	-0.321575	0.699	0.845	4.67670084876818e-16		Down
Tmem178	3.00183074709078e-10	-0.322011	0.494	0.619	7.11704051827753e-06		Down
Man1c1	2.8205704019379e-17	-0.322336	0.186	0.321	6.68729036595457e-13		Down
Rabep1	1.32087558914551e-14	-0.322905	0.519	0.669	3.13166393430509e-10		Down
Hsph1	5.95533744324282e-18	-0.322908	0.369	0.532	1.41195095441844e-13		Down
Pla2g4a	4.7770954048144e-11	-0.323627	0.504	0.632	1.13260154952745e-06		Down
Ahdc1	4.68999142810156e-21	-0.324034	0.221	0.375	1.1119500676886e-16		Down
Nf1	9.91462312574156e-18	-0.324583	0.523	0.688	2.35065799688207e-13		Down
Thbs1	3.39910426084276e-16	-0.324819	0.392	0.55	8.05893629203209e-12		Down
Bcas3	7.745303073711e-16	-0.324856	0.48	0.638	1.83633390574614e-11		Down
Fndc3b	6.77241151004359e-19	-0.325024	0.804	0.9	1.60567104491623e-14		Down
Pde4d	1.76137190052121e-21	-0.32537	0.895	0.954	4.17603663894573e-17		Down
Dnmbp	3.53463265466204e-22	-0.326482	0.166	0.311	8.38026056093823e-18		Down
Asap1	1.18637075820507e-18	-0.326566	0.753	0.873	2.81276643062839e-14		Down
Slit2	4.5361575213922e-18	-0.327384	0.948	0.973	1.07547758674688e-13		Down
Ppm1h	6.07704508097068e-15	-0.32769	0.202	0.331	1.44080661824734e-10		Down
Ptpn9	7.70685701053104e-20	-0.327882	0.219	0.37	1.8272187286268e-15		Down
Tmem259	5.14305185908286e-27	-0.328485	0.111	0.251	1.21936616526995e-22		Down
Apod	3.33505524548086e-11	-0.328514	0.202	0.314	7.90708248151057e-07		Down
Ahcyl2	2.5610828812572e-15	-0.328576	0.217	0.35	6.0720714031727e-11		Down
Tenm3	3.29586973742783e-27	-0.328841	0.956	0.978	7.81417756046764e-23		Down
Mtmr3	2.56478172153805e-19	-0.328903	0.523	0.696	6.08084098359457e-15		Down
Tmprss11a	1.08948226483951e-26	-0.330052	0.223	0.395	2.583053501708e-22		Down
Bcl2	1.36634486374141e-19	-0.330125	0.246	0.402	3.2394670374445e-15		Down
Peli1	1.38981904713483e-14	-0.330486	0.518	0.668	3.29512197885196e-10		Down
Znrf3	4.5631774194896e-16	-0.330741	0.307	0.46	1.08188373438679e-11		Down
Serping1	8.35736417682719e-17	-0.331484	0.139	0.262	1.98144747268396e-12		Down
Pdgfd	2.38844390154048e-12	-0.331625	0.64	0.756	5.66276164616233e-08		Down
Gnaq	2.13507912247591e-19	-0.331954	0.753	0.87	5.06205909147814e-15		Down
Rin2	1.72502281832903e-16	-0.332432	0.429	0.592	4.08985659997629e-12		Down
Clasp2	3.70384631862506e-20	-0.332611	0.404	0.581	8.78144923682816e-16		Down
Nr1d1	9.97993029112227e-22	-0.333006	0.101	0.226	2.36614167272218e-17		Down
Cdon	1.50559675028949e-20	-0.334049	0.441	0.619	3.56961933526134e-16		Down
Tmem245	2.60726488309147e-19	-0.33416	0.446	0.621	6.18156431132158e-15		Down
Pkd2	3.24453676085974e-23	-0.334205	0.326	0.509	7.69247220632235e-19		Down
Fam120a	2.49623719157335e-20	-0.335281	0.359	0.536	5.91832875750125e-16		Down
Prr16	1.89276193483815e-10	-0.335285	0.143	0.24	4.48754927130778e-06		Down
Sobp	3.61809184383069e-14	-0.336123	0.523	0.669	8.57813395253818e-10		Down
Stox2	3.32766796255623e-13	-0.336126	0.63	0.755	7.88956797242458e-09		Down
Gnao1	6.69170902957179e-14	-0.336223	0.295	0.436	1.58653729382118e-09		Down
Gphn	3.98014900905488e-19	-0.336881	0.839	0.926	9.43653528556822e-15		Down
Ror2	1.84675645856836e-14	-0.337083	0.228	0.362	4.37847488761973e-10		Down
Fras1	2.29152264608755e-18	-0.339912	0.821	0.917	5.43297104160898e-14		Down
Odf2	3.34652289117728e-16	-0.340844	0.181	0.314	7.9342711226922e-12		Down
Ctsd	4.23302736456254e-29	-0.342278	0.194	0.371	1.00360845786413e-24		Down
Plekha5	1.09290876517594e-13	-0.342632	0.19	0.315	2.59117739135563e-09		Down
Ptpn13	1.32998240413783e-22	-0.342637	0.836	0.913	3.15325528197037e-18		Down
Dlgap4	4.49244036558266e-23	-0.342779	0.156	0.305	1.06511268627599e-18		Down
Zfp532	4.79311317921408e-21	-0.34301	0.164	0.307	1.13639920365987e-16		Down
Rora	2.50250936246473e-39	-0.343072	0.986	0.995	5.93319944746763e-35		Down
Wdfy3	5.28209232229556e-19	-0.343982	0.536	0.706	1.25233126869306e-14		Down
Map7	2.04366314878598e-17	-0.344422	0.589	0.744	4.84532095945668e-13		Down
Sik3	3.0067673358587e-16	-0.344903	0.497	0.656	7.12874467658738e-12		Down
Ptprg	2.40999882003326e-17	-0.345362	0.701	0.829	5.71386620241686e-13		Down
Fam193b	1.94340139557399e-21	-0.34582	0.146	0.289	4.60761036876638e-17		Down
Tcf12	2.82250653199864e-21	-0.346051	0.677	0.831	6.69188073671558e-17		Down
Angpt2	1.25084204252446e-20	-0.34633	0.319	0.49	2.96562139862125e-16		Down
Svil	2.53448358106616e-14	-0.346618	0.769	0.863	6.00900712234977e-10		Down
Elovl7	3.03460047087592e-14	-0.347004	0.301	0.443	7.19473425639972e-10		Down
Otud7b	2.27163417290829e-18	-0.347804	0.288	0.448	5.38581746054825e-14		Down
Plpp3	1.24230051765779e-18	-0.348503	0.964	0.981	2.94537029731485e-14		Down
Trerf1	9.03975688247638e-16	-0.348785	0.506	0.662	2.14323595926633e-11		Down
Col1a2	1.09535291209152e-15	-0.349718	0.414	0.571	2.5969722192778e-11		Down
Hexb	3.81285592958479e-20	-0.349937	0.129	0.26	9.03990012345258e-16		Down
Sil1	3.87371424582061e-25	-0.350551	0.208	0.379	9.18418910541609e-21		Down
Sfswap	4.31132440501339e-32	-0.351045	0.277	0.478	1.02217190318463e-27		Down
Plxnb2	3.24261925550973e-22	-0.351216	0.178	0.331	7.68792599288803e-18		Down
Pcdh7	4.98297539734554e-19	-0.351395	0.838	0.917	1.18141363695665e-14		Down
Lamb2	5.10184994375877e-21	-0.35173	0.099	0.224	1.20959760316577e-16		Down
Cemip2	4.76781026533365e-18	-0.352826	0.468	0.638	1.13040013580796e-13		Down
Plcl1	3.58499564734222e-11	-0.353228	0.122	0.22	8.49966618028367e-07		Down
Rhoq	1.3665321074708e-21	-0.354603	0.203	0.362	3.23991097360251e-17		Down
Wnk1	4.10811295695395e-18	-0.355184	0.552	0.715	9.73992500964213e-14		Down
Me3	1.28697587738243e-13	-0.355243	0.393	0.539	3.051291107686e-09		Down
Ank	1.96196710125236e-17	-0.356751	0.328	0.489	4.65162780035923e-13		Down
Tcf7l1	6.457912500521e-19	-0.357281	0.526	0.697	1.53110647474852e-14		Down
Nav1	4.80827097973078e-15	-0.358505	0.407	0.562	1.13999296658437e-10		Down
Glis1	3.64422403710625e-21	-0.358721	0.7	0.849	8.64009076957521e-17		Down
Zswim6	7.7222439833694e-16	-0.358787	0.301	0.453	1.83086682601705e-11		Down
Btbd9	3.90678772870282e-17	-0.358971	0.434	0.599	9.26260302598153e-13		Down
Tpi1	4.10198405402851e-21	-0.359149	0.138	0.276	9.72539399369619e-17		Down
Hsp90b1	7.84796531197024e-20	-0.360352	0.282	0.448	1.86067409581502e-15		Down
Ssbp3	4.64728648848469e-23	-0.360481	0.228	0.396	1.10182515355483e-18		Down
Zfp608	1.00892716681574e-14	-0.360572	0.266	0.408	2.39206541980344e-10		Down
Six5	1.26559483550704e-25	-0.362806	0.104	0.245	3.00059879550363e-21		Down
Gfra1	4.42166350635897e-17	-0.3642	0.443	0.608	1.04833220072265e-12		Down
Sh3rf1	9.32058101062303e-20	-0.364621	0.678	0.828	2.20981655180861e-15		Down
mt-Nd5	3.65224246977222e-29	-0.364802	0.074	0.209	8.65910167158296e-25		Down
Gas6	9.5174290467113e-24	-0.36486	0.137	0.285	2.25648725268478e-19		Down
Micu1	6.99698675177766e-21	-0.365727	0.296	0.468	1.65891558897897e-16		Down
Cdc42bpa	3.83257284058786e-33	-0.366215	0.93	0.976	9.08664694774975e-29		Down
Prss23	3.98764571747519e-22	-0.367164	0.263	0.435	9.45430923156193e-18		Down
Rtn3	1.86687911812944e-16	-0.367333	0.446	0.608	4.42618370117308e-12		Down
Foxo1	4.98722239712164e-13	-0.367782	0.377	0.519	1.18242055813357e-08		Down
Pan3	5.11423579531151e-22	-0.368213	0.477	0.664	1.21253416471041e-17		Down
Ppm1l	4.36209552878501e-12	-0.369488	0.298	0.43	1.03420922891964e-07		Down
Smarca2	6.36950459534319e-21	-0.37002	0.66	0.814	1.51014584450992e-16		Down
Ttc28	4.45364262663718e-26	-0.370857	0.636	0.818	1.05591413034941e-21		Down
Flnb	1.36656298743775e-19	-0.371252	0.312	0.482	3.23998418691615e-15		Down
Cnmd	1.5186584853434e-12	-0.371471	0.533	0.665	3.60058740290067e-08		Down
Pgk1	1.37537453158642e-24	-0.372685	0.085	0.217	3.26087547693823e-20		Down
Ptprk	7.82103212870485e-16	-0.37327	0.38	0.538	1.85428850739463e-11		Down
Mical3	1.14448796825417e-24	-0.373633	0.753	0.888	2.71346652393381e-20		Down
Cited2	2.22887524224251e-16	-0.373983	0.294	0.448	5.28444031183276e-12		Down
Tspan6	4.86390527134323e-16	-0.37473	0.185	0.319	1.15318330078277e-11		Down
Maml2	2.37604148068783e-23	-0.37477	0.93	0.961	5.63335674656277e-19		Down
Dnajc6	5.13556455679898e-20	-0.375177	0.494	0.671	1.21759100077147e-15		Down
Plec	3.42810228354027e-27	-0.37557	0.249	0.438	8.12768770404562e-23		Down
Efna5	7.11909297905444e-18	-0.376114	0.911	0.952	1.68786575440402e-13		Down
Sipa1l3	5.41987673908669e-30	-0.376223	0.2	0.383	1.28499857607006e-25		Down
Mafg	5.12703554181853e-28	-0.377742	0.117	0.268	1.21556885660976e-23		Down
Plxna2	4.3536802749527e-11	-0.38026	0.499	0.628	1.03221405638853e-06		Down
Ednrb	1.23522118490398e-14	-0.380491	0.634	0.763	2.92858590728885e-10		Down
Pcolce	6.74945045206996e-21	-0.380901	0.266	0.435	1.60022720768127e-16		Down
Rbms1	3.81507787344442e-17	-0.381139	0.716	0.822	9.04516813014938e-13		Down
Phip	9.29006890983874e-18	-0.381592	0.582	0.737	2.20258243783367e-13		Down
Znrf1	1.99444759279065e-20	-0.381679	0.247	0.412	4.72863579774736e-16		Down
Fat1	2.38948096921524e-20	-0.38287	0.511	0.688	5.66522042991241e-16		Down
Ripor2	1.55615317060031e-16	-0.3843	0.556	0.707	3.68948355217627e-12		Down
Rab3ip	8.41386589157088e-25	-0.384768	0.8	0.914	1.99484346423254e-20		Down
Srsf2	3.00526009354684e-22	-0.387814	0.361	0.548	7.12517115579021e-18		Down
Gapdh	3.26822896866427e-29	-0.388612	0.298	0.5	7.74864406180611e-25		Down
Pbx1	1.8403417491808e-29	-0.392119	0.838	0.939	4.36326625313276e-25		Down
Fnbp1	2.37079554493734e-20	-0.392146	0.52	0.694	5.62091915749193e-16		Down
Crim1	6.85541947259131e-20	-0.395288	0.863	0.933	1.62535140275667e-15		Down
2024-03-07	2.47923766315718e-27	-0.395292	0.324	0.525	5.87802457557936e-23		Down
Foxn3	1.04954337548584e-24	-0.395579	0.78	0.898	2.48836238893937e-20		Down
Nxn	2.90667624131052e-15	-0.397054	0.577	0.713	6.89143870052311e-11		Down
Hspg2	3.68478821618195e-25	-0.398749	0.23	0.411	8.73626438174578e-21		Down
Grk5	2.5006786904142e-17	-0.399917	0.62	0.767	5.92885910710304e-13		Down
Ext1	1.54155448707203e-25	-0.400003	0.807	0.905	3.65487153339908e-21		Down
Aak1	3.70949540537455e-22	-0.401202	0.522	0.702	8.79484265660251e-18		Down
Col4a3	3.4978034994065e-48	-0.401279	0.998	0.999	8.29294231674288e-44		Down
Airn	1.28525219922904e-09	-0.40184	0.429	0.537	3.04720443915214e-05		Down
Med13l	2.72567471095936e-26	-0.404371	0.382	0.587	6.46230217221355e-22		Down
Zbtb4	1.31347472118947e-27	-0.405389	0.191	0.37	3.11411721646813e-23		Down
Prkcz	2.04910997237177e-20	-0.40777	0.362	0.542	4.85823483349622e-16		Down
Col17a1	1.14362659308269e-27	-0.411191	0.487	0.696	2.71142428953974e-23		Down
Gm47283	3.0950935234969e-27	-0.41254	0.27	0.462	7.33815723485881e-23		Down
B2m	1.3150143145064e-33	-0.413864	0.071	0.222	3.11776743826323e-29		Down
Loxl1	5.37928011852351e-21	-0.415076	0.203	0.363	1.27537352330074e-16		Down
Plekha7	1.41067056539214e-22	-0.416096	0.414	0.605	3.34455884348823e-18		Down
Itm2c	8.49157731132903e-26	-0.416774	0.088	0.229	2.013268064743e-21		Down
Lsamp	8.40190598403505e-23	-0.419729	0.951	0.975	1.99200788975487e-18		Down
Dock4	4.13218149224472e-21	-0.41976	0.676	0.814	9.79698909996301e-17		Down
2024-03-03	1.58679567049784e-13	-0.419984	0.239	0.373	3.76213385518334e-09		Down
Fnip1	9.56210300583981e-23	-0.420452	0.23	0.405	2.26707900165456e-18		Down
Mtss1	2.04121019290533e-22	-0.42289	0.453	0.642	4.83950524635926e-18		Down
Sorbs1	2.56061618235258e-22	-0.423023	0.286	0.467	6.07096490673973e-18		Down
Prkce	8.55751762380082e-20	-0.423097	0.462	0.637	2.02890185342694e-15		Down
St3gal4	1.20715520336199e-19	-0.425354	0.251	0.416	2.86204427165093e-15		Down
Trpm3	4.14922642699128e-18	-0.428504	0.648	0.784	9.83740093575362e-14		Down
Nuak1	3.69418772717764e-21	-0.430484	0.52	0.699	8.75854968236548e-17		Down
Etl4	1.94817287836299e-29	-0.430879	0.876	0.947	4.6189230773108e-25		Down
Fgf1	8.55302147041603e-25	-0.430979	0.736	0.864	2.02783586042094e-20		Down
Sptan1	3.03239847366877e-28	-0.431985	0.701	0.851	7.18951354122129e-24		Down
Nfat5	1.21786045987663e-28	-0.4323	0.691	0.85	2.8874253643215e-24		Down
Gigyf1	4.62455140182754e-31	-0.432806	0.12	0.291	1.09643489185929e-26		Down
Adgrl1	4.89849293015575e-31	-0.435604	0.25	0.457	1.16138368881063e-26		Down
Spata13	1.77102687895794e-15	-0.435934	0.574	0.71	4.19892762732139e-11		Down
Nrg1	3.62673219446663e-20	-0.438918	0.82	0.914	8.59861935986094e-16		Down
Kansl1	2.82277219322593e-26	-0.440186	0.651	0.818	6.69251059291935e-22		Down
Rai14	1.25723784559839e-24	-0.44095	0.561	0.743	2.98078520812923e-20		Down
Osbpl3	1.30558406219188e-22	-0.44261	0.38	0.57	3.09540925305072e-18		Down
Mbtd1	5.10471858418703e-25	-0.446807	0.356	0.556	1.2102777291249e-20		Down
Foxp1	4.38382942372976e-38	-0.447142	0.862	0.946	1.03936211807209e-33		Down
Ube2h	3.11066573369322e-28	-0.450571	0.464	0.675	7.37507738801325e-24		Down
Zfp579	2.84147660256047e-35	-0.451298	0.116	0.296	6.73685687701061e-31		Down
Etv5	1.25565809236762e-24	-0.452501	0.136	0.293	2.97703977119439e-20		Down
Psap	1.05953972370326e-38	-0.452694	0.247	0.474	2.51206273092806e-34		Down
Itpr1	2.06112461729111e-39	-0.453089	0.879	0.955	4.8867203551355e-35		Down
Slit3	4.81780165382799e-13	-0.453402	0.43	0.566	1.14225259410608e-08		Down
Spock2	6.60566885937285e-27	-0.461648	0.283	0.484	1.56613802986871e-22		Down
mt-Nd3	6.15806624896536e-51	-0.465805	0.026	0.179	1.4600159269672e-46		Down
Frmd4a	1.54811276960009e-26	-0.472232	0.762	0.877	3.67042056544486e-22		Down
Ogt	1.9317158243434e-34	-0.472302	0.739	0.881	4.57990504793576e-30		Down
Tra2a	2.88164918129364e-29	-0.473925	0.486	0.698	6.83210204392908e-25		Down
Tnrc18	3.45389021772238e-30	-0.474177	0.423	0.644	8.18882831719799e-26		Down
Smoc1	3.45698713130818e-31	-0.485282	0.694	0.841	8.19617078961857e-27		Down
Tead1	1.40476208762617e-27	-0.487257	0.506	0.706	3.33055043355289e-23		Down
Maml3	1.2522866047341e-28	-0.488485	0.719	0.844	2.96904631116408e-24		Down
Lmx1b	3.12481093683191e-32	-0.488599	0.708	0.863	7.40861425013478e-28		Down
Sparc	7.22201313458494e-33	-0.490702	0.256	0.474	1.71226709407874e-28		Down
Arhgef3	8.29653121324137e-34	-0.491321	0.86	0.934	1.9670245853474e-29		Down
Rap1gap	2.70574548683502e-25	-0.49416	0.434	0.632	6.41505197473715e-21		Down
Eif4g1	1.1064836816391e-40	-0.495246	0.331	0.585	2.62336216079813e-36		Down
Samd4	3.40735715571143e-24	-0.501598	0.503	0.688	8.07850308047623e-20		Down
Pdzrn3	3.69382714547489e-36	-0.502158	0.838	0.926	8.75769477920643e-32		Down
Pip5k1b	1.75942295203814e-34	-0.511145	0.644	0.833	4.17141587698722e-30		Down
Dnmt3a	2.72069977105286e-28	-0.513663	0.377	0.587	6.45050708718924e-24		Down
Ltbp3	9.76743733462069e-39	-0.519603	0.304	0.549	2.31576171766522e-34		Down
Grik5	7.48848872801081e-35	-0.523823	0.408	0.645	1.77544579252408e-30		Down
Slc35f3	8.94003529659488e-24	-0.530106	0.467	0.648	2.11959296846968e-19		Down
Pitpnc1	1.88594830180965e-26	-0.535013	0.562	0.74	4.4713948287605e-22		Down
Clu	6.84107740022658e-28	-0.540143	0.343	0.553	1.62195104081972e-23		Down
Zfhx3	1.45904853925436e-73	-0.543445	0.977	0.991	3.45925818171815e-69		Down
Col8a2	2.95305292227109e-43	-0.544078	0.75	0.896	7.00139317341254e-39		Down
Pcdh9	2.20026160046993e-06	-0.55473	0.241	0.32	0.0521660022855416		Down
Ldlrad4	8.76268153456618e-31	-0.568099	0.547	0.738	2.07754416503029e-26		Down
Bsg	2.47623403956654e-21	-0.592798	0.706	0.829	5.87090328440831e-17		Down
Fry	1.93078399575264e-51	-0.598502	0.914	0.975	4.57769577552994e-47		Down
Igf1r	1.00234039423178e-57	-0.616755	0.726	0.901	2.37644884068413e-53		Down
Fn1	1.72882052104127e-39	-0.635018	0.474	0.712	4.09886057333676e-35		Down
Col6a3	3.84995416248822e-46	-0.653684	0.47	0.723	9.12785632384333e-42		Down
Dcn	8.62179498239847e-45	-0.688451	0.762	0.903	2.04414137237685e-40		Down
Gm42418	1.48469675623531e-36	-0.786904	0.998	0.996	3.52006753935831e-32		Down
mt-Nd4	1.99647109088749e-80	-0.789737	0.327	0.686	4.73343330938515e-76		Down
Npy	1.23349458492248e-50	-0.816447	0.435	0.698	2.9244923113927e-46		Down
Msi2	4.26948620941041e-161	-0.831293	0.953	0.992	1.01225248538911e-156		Down
mt-Nd1	1.29349615536943e-95	-0.918662	0.222	0.605	3.06675003476539e-91		Down
Igfbp2	1.11968556513974e-91	-0.95576	0.658	0.895	2.65466250638981e-87		Down
Aqp1	2.65489085074614e-100	-0.98193	0.574	0.866	6.29448071803403e-96		Down
mt-Cytb	1.68846688933844e-145	-1.02234	0.329	0.795	4.00318614793252e-141		Down
mt-Co1	2.54423085534196e-133	-1.1114	0.378	0.811	6.03211693493025e-129		Down
mt-Co3	8.25646914877388e-165	-1.19384	0.598	0.919	1.9575262704828e-160		Down
mt-Nd2	2.65688769783111e-127	-1.21013	0.299	0.72	6.29921504278778e-123		Down
mt-Co2	8.9770113070549e-166	-1.25631	0.451	0.864	2.12835961078965e-161		Down
Apoe	1.13164551794507e-199	-1.65731	0.732	0.95	2.68301835849596e-195		Down
mt-Atp6	4.72954903987289e-272	-1.74435	0.339	0.889	1.12132878186346e-267		Down
