# Supplementary material for: A Viscous DES‐AAV‐Foxo1 Delivery System With High Transfection Efficiency for the Treatment of Corneal Endothelial Dysfunction by Restoring Mitochondria‐ER Contacts
Source: Adv Sci (Weinh). 2026 May 3;13(41):e75464. doi: 10.1002/advs.75464 (PMC13335468; doi:10.1002/advs.75464)
Supplement: Supplementary file 2 — Supporting File 2: advs75464‐sup‐0002‐Data.zip. [file ADVS-13-e75464-s002.zip › advs75464-sup-0002-Data/Dataset S3.xlsx]

## Sheet: Sheet 1
Dataset S3. The gene sets required for gene set score analysis.
Response to ER stress	Response to UPR	Calcium import into the mitochondrion	Pyruate metabolism	Hypoxia	MAM
Bcl2l11	Atf4	Micu1	Acss2	Pgk1	Pdk4
Bcap31	Herpud1	Afg3l2	Pck2	Pdk1	Osbpl8
Rack1	Parn	Micu2	Me3	Gbe1	Cdip1
Creb3	Exosc4	Opa1	Grhpr	Pfkl	Tgm2
Hyou1	Hsp90b1	Mcub	Pdhb	Aldoart2	Atf6
Agr2	Xbp1	Psen2	Pck1	Eno2	Nox4
Usp19	Exosc9	Mcur1	Pdha1	Pgm1	Pml
Serinc3	Hspa5	Slc25a23	Aldh1b1	Ndrg1	Psen2
Os9	Atf3	Maip1	Pdha2	Hk2	Wfs1
Erp29	Exosc1	Mcu	Hagh	Aldoc	Stat3
Cops5	Exosc5		Aldh2	Gpi1	Ero1l
Ficd	Asns		Acat3	Mxi1	Bcl2l1
Park7	Arfgap1		Acat1	Slc2a1	Inf2
Clu	Wfs1		Ldhc	P4ha1	Kras
Lrrk2	Srprb		Ldhd	Adm	Fus
Rnf183	Dnajb9		Haghl	P4ha2	Atp2a3
Atf6b	Tspyl2		Acss1	Eno1b	Bok
Dab2ip	Nfya		Ldhb	Pfkp	Nras
Ddit3	Calr		Acyp2	Ak4	Ern1
Ern1	Khsrp		Me1	Fam162a	Sec61a1
Fcgr2b	Dnajc3		Aldh9a1	Pfkfb3	Sigmar1
Atf6	Exosc2		Aldh3a2	Vegfa	Itpr1
Sirt1	Nop14		Me2	Bnip3l	Ppp2ca
Ppp1r15a	Atf6		Dld	Tpi1	Pdzd8
Svip	Hyou1		Mdh2	Ero1a	App
Nupr1	Rrp9		Dlat	Kdm3a	Atp2a2
Erlec1	Nop56		Mdh1	Ccng2	Mcu
Grina	Cxxc1		Aldh7a1	Ldha	Tmx1
Usp25	Igfbp1		Pcx	Gys1	Eif2ak3
Ubqln2	Cnot4		Glo1	Gm10358	Gsk3b
Ubqln1	Dcp2		Ldhal6b	Bhlhe40	Hk2
Hspa5	Pdia6		Ldha	Angptl4	Hras
Ubac2	Atp6v0d1		Acacb	Jun	Ppid
Pdx1	Preb		Acaca	Serpine1	Hspa5
Dnajb9	Sec31a		Pklr	Lox	Hspa9
Atxn3	Gosr2		Akr1b3	Gck	Psen1
Nck1	Serp1		Pkm	Ppfia4	Rictor
Nfe2l1	Nfyb			Maff	Vps13a
Nfe2l2	Nhp2			Ddit4	Bax
Opa1	Dctn1			Igfbp3	Bak1
Prkn	Slc7a5			Nfil3	Itpr2
Derl2	Ssr1			Fos	Snca
Ubxn1	Edem1			Rbpj	Brca1
Txndc12	Edc4			Hk1	Mff
Rnft1	Eif2ak3			Cited2	Tomm70a
Bfar	Mthfd2			Isg20	Vdac2
Ube2j1	Srpr			Galk1	Vdac3
Pik3r1	Nolc1			Wsb1	Osbpl5
Pmaip1	Ern1			Pygm	Fundc1
Tmem33	Fkbp14			Stc1	Vdac1
Yod1	Zbtb17			Zfp292	Bcl2
Edem2	Wipi1			Btg1	Stx17
Selenos	Yif1a			Plin2	Park7
Dnajc3	Ccl2			Csrp2	Rhot1
Ptpn1	Dkc1			Vldlr	Tchp
Ptpn2	Eif4ebp1			Jmjd6	Rmdn3
Bak1	Eif4a1			Ext1	Dnm1l
Bax	Eif2s1			F3	Mief1
Bcl2l1	Tatdn2			Pdk3	Pacs2
Sgta	Xpot			Ankzf1	Tspo
Bok	Lsm4			Ugp2	Cav1
Tmbim6	Chac1			Aldob	Vapb
Ube2g2	Stc2			Stc2	Ahcyl1
Wfs1	Pdia5			Errfi1	Sepn1
Xbp1	Nabp1			Eno3	Akt3
Manf	Lsm1			Pnrc1	Trp53
Bag6	Sdad1			Hmox1	Star
Tdpoz8	Eif4a2			Pgf	Mfn2
Nck2	Eif4e			Gapdhs	Akt2
Syvn1	Ddx10			Chst2	Rtn4
Ppp1r15b	Gemin4			Tmem45a	Atg14
Cav1	Aldh18a1			Bcan	Akt1
Usp13	Ddit4			Atf3	Atad3a
Brsk2	Hspa9			Cav1	Bap1
Usp14	Sec11a			Ampd3	Glb1
Creb3l1	Eif4a3			Gpc3	Canx
Tmem259	Pop4			Ndst1	Mtor
Derl3	Ero1a			Irs2	Mfn1
Rnf185	Cebpg			Sap30	Becn1
Eif2ak3	Bag3			Gaa	Mief2
Edem1	Kdelr3			Sdc4	Mcl1
	Cebpb			Stbd1	Itpr3
	Shc1			Ier3	Fis1
	Arxes2			Pklr	Pten
	Slc1a4			Igfbp1	Tardbp
	Rps14			Plaur	Vps13c
	Npm1			Cavin3	Bcap31
	Cnot6			Ccn5	Ryr2
	Cks1b			Large1	Fate1
	Psat1			Noct	Reep1
	Eif4g1			S100a4	Prrx1
	Slc30a5			Rragd	Tespa1
	Mtrex			Zfp36	Ncs1
	Kif5b			Egfr	Ryr1
	Dcp1a			Edn2	Atp2a1
	Imp3			Ids	Ryr3
	Spcs1			Cdkn1a	Wasf3
	Dnaja4			Rora
	Vegfa			Dusp1
	Tubb2a			Mif
	Fus			Ppp1r3c
	Exosc10			Dpysl4
	Eef2			Kdelr3
	Exoc2			Dtna
	Paip1			Adora2b
				Hs3st1
				Cavin1
				Nr3c1
				Klf6
				Gpc4
				Ccn1
				Tnfaip3
				Car12
				Hexa
				Bgn
				Ppp1r15a
				Pgm2
				Pim1
				Prdx5
				Nagk
				Cdkn1b
				Brs3
				Tktl1
				Atp7a
				Sdc3
				Tiparp
				Pkp1
				Anxa2
				Pgam2
				Ddit3
				Prkca
				Slc37a4
				Cxcr4
				Efna3
				Cp
				Klf7
				Ccn2
				Chst3
				Tpd52
				Lxn
				B4galnt2
				Ppargc1a
				Bcl2
				Gcnt2
				Has1
				Klhl24
				Scarb1
				Slc25a1
				Sdc2
				Casp6
				Vhl
				Foxo3
				Pdgfb
				B3galt6
				Slc2a5
				Srpx
				Efna1
				Glrx
				Ackr3
				Pam
				Tgfbi
				Dcn
				Siah2
				Plac8
				Fbp1
				Tpst2
				Phkg1
				Myh9
				Cdkn1c
				Grhpr
				Pck1
				Inha
				Hspa5
				Ndst2
				Nedd4l
				Tpbg
				Xpnpep1
				Il6
				Slc6a6
				Map3k1
				Ldhc
				Akap12
				Tes
				Kif5a
				Lalba
				Col5a1
				Gpc1
				Hdlbp
				Ilvbl
				Ncan
				Tgm2
				Ets1
				Hoxb9
				Selenbp2
				Fosl2
				Sult2b1
