# Supplementary material for: A Viscous DES‐AAV‐Foxo1 Delivery System With High Transfection Efficiency for the Treatment of Corneal Endothelial Dysfunction by Restoring Mitochondria‐ER Contacts
Source: Adv Sci (Weinh). 2026 May 3;13(41):e75464. doi: 10.1002/advs.75464 (PMC13335468; doi:10.1002/advs.75464)
Supplement: Supplementary file 2 — Supporting File 2: advs75464‐sup‐0002‐Data.zip. [file ADVS-13-e75464-s002.zip › advs75464-sup-0002-Data/Dataset S4.xlsx]

## Sheet: Sheet1
Dataset S4. Differentially expressed genes (DEGs) of each cell type of mouse entire cornea in scATAC-seq data.
gene	p_val	avg_log2FC	pct.1	pct.2	p_val_adj	cluster
A830036E02Rik	0	1.64975	1	1	0	Epi
Muc4	0	1.63239	1	1	0	Epi
mt-Cytb	0	1.42431	1	1	0	Epi
mt-Co2	0	1.4021	1	1	0	Epi
Cyp4a12b	0	1.33953	1	1	0	Epi
mt-Atp6	0	1.29743	1	1	0	Epi
mt-Co1	0	1.28096	1	1	0	Epi
Cfap43	0	1.20457	1	0.999	0	Epi
Emp1	0	1.20333	1	1	0	Epi
mt-Nd1	0	1.17609	1	1	0	Epi
Plet1	0	1.15104	1	1	0	Epi
Gm9573	0	1.1322	1	1	0	Epi
Lpin2	3.98e-14	1.09783	1	1	7.97e-11	Epi
Prss22	1.72e-06	1.09185	1	1	0.0034313	Epi
Mal	0	1.05064	1	1	0	Epi
Prss27	2.5e-45	1.04341	1	1	4.99e-42	Epi
Pglyrp1	0	1.03899	1	1	0	Epi
Slc5a1	3.28e-55	0.976219	0.997	0.995	6.56e-52	Epi
Slc1a1	0	0.9722	0.999	0.997	0	Epi
Piezo2	0	0.911698	1	0.997	0	Epi
Ecm1	9.18e-176	0.893301	1	1	1.84e-172	Epi
Dsg3	0	0.891572	1	1	0	Epi
Slc12a2	0	0.888731	1	1	0	Epi
Prkch	0	0.884225	0.999	0.987	0	Epi
Tox	0	0.820224	0.994	0.973	0	Epi
Itgam	6.46e-179	0.805806	0.987	0.949	1.29e-175	Epi
Bcl2	0	0.777456	1	0.997	0	Epi
Plekhs1	5.16e-11	0.772726	0.98	0.972	1.03e-07	Epi
Eda	0	0.772691	1	0.998	0	Epi
Krt13	0	0.762336	1	1	0	Epi
Krt6a	0	0.756967	1	1	0	Epi
Slc6a14	4.9e-165	0.734079	0.999	0.996	9.8e-162	Epi
Fth1	8.26e-175	0.731569	1	1	1.65e-171	Epi
Krt6b	2.41e-299	0.715571	1	1	4.83e-296	Epi
Ano4	0	0.696324	0.992	0.931	0	Epi
Asprv1	2.65e-20	0.693913	1	1	5.31e-17	Epi
Gfpt1	3.73e-128	0.691051	1	1	7.45e-125	Epi
Gm20528	0	0.687046	0.985	0.918	0	Epi
Cmah	0	0.686268	1	0.945	0	Epi
Adgrf1	7.98e-48	0.670979	0.966	0.934	1.6e-44	Epi
Plet1os	0	0.66525	0.999	0.975	0	Epi
Gpcpd1	5.45e-218	0.665115	1	1	1.09e-214	Epi
Nav3	0	0.657533	0.999	0.967	0	Epi
Slc28a3	0	0.653171	0.994	0.957	0	Epi
Map4	1e-242	0.640716	1	1	2.01e-239	Epi
Dach1	0	0.634797	0.992	0.939	0	Epi
Capn5	0	0.634601	1	0.998	0	Epi
Cpeb4	2.64e-123	0.634313	1	1	5.27e-120	Epi
Spns2	6.35e-120	0.630049	0.969	0.929	1.27e-116	Epi
Elf3	0	0.623298	1	1	0	Epi
Gsto1	2.99e-202	0.596141	1	1	5.98e-199	Epi
Acpp	0	0.589643	1	0.984	0	Epi
Zfand5	0	0.573123	1	1	0	Epi
Enpp3	0	0.554165	0.999	0.992	0	Epi
Mab21l4	4.28e-142	0.550841	0.997	0.994	8.56e-139	Epi
Ly6e	0	0.549151	1	1	0	Epi
Grid2	0	0.542066	0.993	0.981	0	Epi
Ly6a	1.1e-06	0.537086	1	1	0.0021978	Epi
2700054A10Rik	0	0.532547	0.996	0.955	0	Epi
mt-Nd3	0	0.520304	1	0.999	0	Epi
Cpeb2	0	0.519197	1	0.998	0	Epi
Sphkap	0	0.519086	0.998	0.976	0	Epi
Cyp26b1	0	0.517586	0.998	0.975	0	Epi
Gda	0	0.516554	1	0.979	0	Epi
Rnd3	4.98e-275	0.51298	1	1	9.96e-272	Epi
Frk	4.89e-06	0.512548	0.999	0.99	0.00978794	Epi
Epn3	0	0.508122	1	0.997	0	Epi
Alk	0	0.501927	0.99	0.98	0	Epi
Irf1	0	0.494284	1	1	0	Epi
Gm47754	0	0.492944	0.996	0.971	0	Epi
Krt15	2.78e-92	0.491758	1	1	5.55e-89	Epi
Ypel2	0	0.488215	1	0.996	0	Epi
Trim25	0	0.485059	0.998	0.993	0	Epi
Csta1	4.6e-239	0.484931	1	1	9.19e-236	Epi
Hbegf	1.75e-24	0.483111	0.998	0.995	3.49e-21	Epi
Hopx	0	0.482762	1	0.993	0	Epi
Errfi1	8.83e-202	0.480206	0.999	0.998	1.77e-198	Epi
Phlda1	2.54e-13	0.478141	1	1	5.08e-10	Epi
Rhpn2	6.86e-108	0.469246	0.95	0.889	1.37e-104	Epi
Prss8	2.7e-250	0.469239	0.996	0.998	5.4e-247	Epi
Serpinb11	0	0.468732	1	0.992	0	Epi
Usp6nl	2.24e-179	0.46851	0.999	0.993	4.47e-176	Epi
Itgb4	1.24e-288	0.468284	0.999	1	2.49e-285	Epi
Gtpbp2	1.09e-274	0.466144	1	0.999	2.17e-271	Epi
Fam126a	0	0.465533	0.999	0.983	0	Epi
Sgms2	0	0.460784	0.968	0.854	0	Epi
Cd274	5.36e-42	0.460238	0.957	0.946	1.07e-38	Epi
Ppfia2	0	0.458375	0.979	0.951	0	Epi
Galnt3	0	0.457978	0.997	0.969	0	Epi
Mctp1	0	0.449444	0.991	0.902	0	Epi
Mxd1	0	0.449091	1	0.995	0	Epi
Slc16a11	0	0.445152	1	0.991	0	Epi
Lnx1	0	0.443568	0.999	0.956	0	Epi
Celf2	3.25e-70	0.43885	0.99	0.992	6.51e-67	Epi
Cpm	0	0.437266	0.997	0.963	0	Epi
Gan	0	0.43481	1	0.996	0	Epi
Muc20	5.01e-189	0.434228	0.996	0.991	1e-185	Epi
Sorbs2os	0	0.432198	0.996	0.932	0	Epi
Piga	0	0.426487	1	0.976	0	Epi
Cwh43	0	0.426337	0.998	0.961	0	Epi
Cbr2	0	0.424346	1	1	0	Epi
Cstdc5	1.54e-188	0.418309	1	1	3.08e-185	Epi
Ly6g6c	0	0.411412	1	1	0	Epi
Pim1	0	0.409383	1	0.997	0	Epi
Rgs20	0	0.409152	0.997	0.891	0	Epi
Prss23	1.62e-188	0.408407	1	1	3.25e-185	Epi
Ces2f	0	0.407589	0.997	0.962	0	Epi
Ifitm1	1.5e-68	0.405451	1	1	3e-65	Epi
Krt80	0	0.393002	0.999	0.989	0	Epi
Ifit1bl1	2.89e-51	0.389071	0.999	0.999	5.79e-48	Epi
Diaph3	0	0.388042	0.99	0.923	0	Epi
Insyn2a	0	0.387099	1	1	0	Epi
Jdp2	0	0.386919	1	0.999	0	Epi
2025-03-03	1.9e-206	0.385901	0.999	0.995	3.79e-203	Epi
Hspa5	0	0.385051	1	1	0	Epi
Ube2h	2.55e-115	0.384241	1	1	5.1e-112	Epi
Plac8	0	0.382077	1	1	0	Epi
Slc25a48	0	0.381416	0.977	0.863	0	Epi
Proser2	0	0.379569	0.993	0.981	0	Epi
Lrrfip1	0	0.379259	1	1	0	Epi
Ier3	1.33e-28	0.368792	1	1	2.66e-25	Epi
Paqr8	5.3e-123	0.366089	0.983	0.967	1.06e-119	Epi
Sema5a	8.21e-237	0.366042	0.994	0.973	1.64e-233	Epi
Cldn23	5.24e-209	0.365331	0.99	0.972	1.05e-205	Epi
Epha2	0	0.36318	0.999	0.972	0	Epi
Mid1	0	0.362014	0.998	0.999	0	Epi
Txnrd1	2.43e-06	0.36069	0.993	0.992	0.00486841	Epi
Mgat4a	0	0.355602	0.985	0.881	0	Epi
Ceacam1	0	0.350637	0.987	0.933	0	Epi
Defb1	0	0.349539	0.999	0.989	0	Epi
Muc15	0	0.3465	0.997	0.95	0	Epi
Mboat1	0	0.343867	0.996	0.803	0	Epi
Pqlc1	1.98e-183	0.343755	0.997	0.989	3.96e-180	Epi
Ccnd1	0	0.340582	1	1	0	Epi
Krt19	1.24e-239	0.339659	0.997	0.983	2.48e-236	Epi
Nccrp1	3.96e-79	0.324833	1	0.999	7.91e-76	Epi
Tmprss11f	0	0.323588	0.977	0.729	0	Epi
Ankk1	4.28e-152	0.321484	0.904	0.761	8.56e-149	Epi
AC106834.1	0	0.320001	0.978	0.712	0	Epi
Slc7a1	0	0.31925	0.999	0.99	0	Epi
Slc34a2	0	0.315726	0.995	0.958	0	Epi
Cadm2	2.23e-190	0.315272	0.992	0.987	4.46e-187	Epi
Lratd1	0	0.313504	0.999	0.989	0	Epi
Krt4	1.91e-168	0.311729	0.998	0.973	3.81e-165	Epi
Abcg1	1.48e-26	0.305384	0.972	0.944	2.96e-23	Epi
Snrk	8.3e-228	0.303702	1	0.999	1.66e-224	Epi
Vsnl1	0	0.303061	0.984	0.983	0	Epi
Strn3	4.69e-12	0.301888	1	1	9.38e-09	Epi
Insig1	4.26e-218	0.30139	0.997	0.992	8.52e-215	Epi
AA467197	1.51e-13	0.300909	1	0.999	3.03e-10	Epi
Apol7a	0	0.296651	0.975	0.881	0	Epi
Lpcat4	1.14e-257	0.293292	0.99	0.948	2.28e-254	Epi
H60c	0	0.287725	0.99	0.943	0	Epi
Kcnh1	0	0.286058	0.976	0.861	0	Epi
Rpl35	1.09e-293	0.281739	1	1	2.17e-290	Epi
Esyt3	0	0.277514	0.968	0.716	0	Epi
Gprc5a	2.87e-43	0.27701	0.978	0.97	5.74e-40	Epi
Frmpd1	1.52e-199	0.275665	0.981	0.902	3.04e-196	Epi
Hspa1a	0	0.275574	1	0.999	0	Epi
Ddx60	6.13e-123	0.273777	0.997	0.993	1.23e-119	Epi
Liph	0	0.273774	0.982	0.847	0	Epi
Cysrt1	6.83e-20	0.273489	0.999	1	1.37e-16	Epi
Jag2	3.02e-228	0.272774	0.997	0.989	6.03e-225	Epi
Slc5a8	0	0.269811	0.99	0.883	0	Epi
Trp53inp2	1.63e-105	0.267944	0.992	0.977	3.26e-102	Epi
Gm19950	0	0.264212	0.968	0.695	0	Epi
4430402I18Rik	0	0.261068	0.956	0.803	0	Epi
Plpp1	2.35e-268	0.254499	0.998	0.999	4.7e-265	Epi
Col3a1	1.77e-127	0.252362	0.251	0.444	3.54e-124	Epi
Lrrc26	0	0.251963	0.997	0.962	0	Epi
Pard6b	1.19e-165	0.250177	0.956	0.886	2.38e-162	Epi
Chsy3	0	3.15675	1	0.88	0	Fibro
Col6a3	0	2.67755	0.998	0.9	0	Fibro
A2m	0	2.67126	1	1	0	Fibro
Lrrc7	0	2.63603	0.995	0.58	0	Fibro
Spon1	0	2.41058	0.998	0.833	0	Fibro
Col1a2	0	2.40325	0.999	0.968	0	Fibro
Col5a2	0	2.34741	0.999	0.74	0	Fibro
Tmem132c	0	2.23802	0.993	0.543	0	Fibro
C1qtnf7	0	2.21596	0.999	0.719	0	Fibro
Cpne7	0	2.19954	0.998	0.734	0	Fibro
Dkk2	0	2.1798	0.997	0.858	0	Fibro
Erbb4	0	2.16417	0.999	0.76	0	Fibro
Dcn	0	2.03409	1	1	0	Fibro
Ntrk2	0	1.90169	0.99	0.542	0	Fibro
Col1a1	0	1.83508	0.998	0.876	0	Fibro
Abca8a	0	1.75428	0.995	0.485	0	Fibro
Col6a1	0	1.74933	0.996	0.665	0	Fibro
Nav1	0	1.73966	0.999	0.992	0	Fibro
Col12a1	0	1.7301	1	0.999	0	Fibro
Pde7b	0	1.70548	0.998	0.909	0	Fibro
Slit3	0	1.70477	0.997	0.715	0	Fibro
Meg3	0	1.57592	0.988	0.553	0	Fibro
Cped1	0	1.57356	0.999	0.939	0	Fibro
Bmper	0	1.57153	0.985	0.369	0	Fibro
Apod	0	1.50081	1	0.975	0	Fibro
Sgip1	0	1.49904	0.991	0.505	0	Fibro
Cemip	0	1.48246	0.996	0.608	0	Fibro
Matn4	0	1.38295	0.99	0.545	0	Fibro
Sema3a	0	1.37525	0.994	0.832	0	Fibro
Adgrl3	0	1.37301	0.985	0.429	0	Fibro
Erg	0	1.35075	0.99	0.622	0	Fibro
Sema3c	0	1.34932	0.986	0.459	0	Fibro
Klra8	0	1.33672	0.979	0.337	0	Fibro
Hs3st5	0	1.28796	0.976	0.636	0	Fibro
Abca8b	0	1.2866	0.988	0.435	0	Fibro
Slc26a7	0	1.27058	0.983	0.517	0	Fibro
Col6a2	0	1.26556	0.985	0.566	0	Fibro
Angptl7	0	1.2647	0.993	0.766	0	Fibro
Col5a1	0	1.26437	0.983	0.581	0	Fibro
Pdzrn3	0	1.24273	0.996	0.734	0	Fibro
Lmx1b	0	1.23755	0.996	0.915	0	Fibro
Peg3	0	1.21064	0.986	0.664	0	Fibro
Cyp2f2	0	1.20255	0.992	0.802	0	Fibro
Fndc3b	0	1.16956	1	0.996	0	Fibro
Ccbe1	0	1.14994	0.974	0.226	0	Fibro
Apbb2	0	1.13202	0.997	0.905	0	Fibro
Adamtsl1	0	1.0853	0.998	0.95	0	Fibro
Sh3rf3	0	1.08231	0.977	0.467	0	Fibro
Gm28175	0	1.06908	0.991	0.446	0	Fibro
Colgalt2	0	1.06745	0.982	0.488	0	Fibro
Cacna2d3	0	1.04989	0.992	0.636	0	Fibro
Lama2	0	1.03367	0.977	0.533	0	Fibro
Zfp521	0	1.02991	0.997	0.609	0	Fibro
Lum	0	0.981873	0.989	0.681	0	Fibro
Gpm6b	0	0.976346	0.994	0.935	0	Fibro
Gli3	0	0.960154	0.999	0.876	0	Fibro
Ntng1	0	0.952338	0.96	0.37	0	Fibro
Rgl1	0	0.951413	0.966	0.678	0	Fibro
Npas3	0	0.929787	0.998	0.792	0	Fibro
Wnt5a	0	0.927268	0.99	0.858	0	Fibro
Prrx1	0	0.90197	0.992	0.704	0	Fibro
Gria1	0	0.892432	0.965	0.229	0	Fibro
Kera	0	0.889079	0.987	0.653	0	Fibro
Ptprm	0	0.887984	0.99	0.839	0	Fibro
Mamdc2	0	0.874635	0.97	0.306	0	Fibro
Igfbp2	0	0.862561	1	0.999	0	Fibro
Exoc3l2	0	0.858774	0.959	0.232	0	Fibro
Zeb1	0	0.858655	0.974	0.545	0	Fibro
Dlc1	0	0.852644	0.988	0.679	0	Fibro
Nupr1	0	0.843282	0.987	0.693	0	Fibro
Magi2	0	0.832974	0.995	0.924	0	Fibro
Pde3a	0	0.817902	0.951	0.257	0	Fibro
Tcf4	0	0.799606	1	0.999	0	Fibro
Zdhhc14	0	0.78717	0.978	0.897	0	Fibro
Cdh11	0	0.780983	0.998	0.924	0	Fibro
Ror2	0	0.780601	0.98	0.627	0	Fibro
Nrxn1	0	0.777255	0.999	0.953	0	Fibro
Rbpjl	0	0.771269	0.973	0.226	0	Fibro
Ltbp1	0	0.76104	0.984	0.444	0	Fibro
Mkx	0	0.748477	0.979	0.332	0	Fibro
Thbs4	0	0.746923	0.975	0.441	0	Fibro
Wipf1	0	0.743536	0.963	0.305	0	Fibro
Rbms3	0	0.739359	0.999	0.975	0	Fibro
Opcml	0	0.723497	0.952	0.318	0	Fibro
Klra4	0	0.719061	0.948	0.203	0	Fibro
Bicc1	0	0.715531	0.968	0.398	0	Fibro
Gsg1l	0	0.704445	0.948	0.206	0	Fibro
Ccser1	0	0.704067	0.999	0.97	0	Fibro
Adam33	0	0.699519	0.955	0.367	0	Fibro
Fbxl7	0	0.697748	0.983	0.539	0	Fibro
Aff3	0	0.696156	0.985	0.831	0	Fibro
Mfap4	0	0.693012	0.948	0.36	0	Fibro
Hmcn1	0	0.689068	0.98	0.57	0	Fibro
Lhfp	0	0.679894	0.961	0.514	0	Fibro
Smoc2	0	0.673915	0.972	0.483	0	Fibro
Slc4a4	0	0.673678	0.999	0.969	0	Fibro
Mir99ahg	0	0.672198	0.999	0.986	0	Fibro
Cadps	0	0.653445	0.935	0.199	0	Fibro
Prex2	0	0.652385	0.979	0.361	0	Fibro
Ror1	0	0.641144	0.988	0.731	0	Fibro
Fat3	0	0.634163	0.951	0.241	0	Fibro
Aff2	0	0.632137	0.946	0.426	0	Fibro
Pcsk2	0	0.627411	0.93	0.238	0	Fibro
Ephb1	0	0.625368	0.93	0.197	0	Fibro
Cdk14	0	0.6242	0.966	0.499	0	Fibro
Aebp1	0	0.61978	0.984	0.726	0	Fibro
Tmeff2	0	0.610081	0.944	0.373	0	Fibro
Nav2	0	0.607155	0.98	0.828	0	Fibro
Aqp1	0	0.603185	0.998	0.963	0	Fibro
Clmp	0	0.591957	0.952	0.486	0	Fibro
Sgcd	0	0.584182	0.953	0.47	0	Fibro
Serping1	0	0.581881	0.979	0.704	0	Fibro
Lrmda	0	0.579557	0.998	0.925	0	Fibro
Mir100hg	0	0.571429	0.999	0.962	0	Fibro
Fgfr1	0	0.569767	0.982	0.647	0	Fibro
Itgbl1	0	0.567848	0.976	0.322	0	Fibro
Sparc	0	0.56754	0.999	0.952	0	Fibro
Tmem132cos	0	0.560231	0.898	0.174	0	Fibro
Col27a1	0	0.559239	0.974	0.411	0	Fibro
Zeb2	0	0.552712	0.941	0.337	0	Fibro
Col13a1	0	0.552442	0.909	0.186	0	Fibro
Kcnb2	0	0.551597	0.947	0.189	0	Fibro
Cacna1c	0	0.536624	0.987	0.866	0	Fibro
Sulf1	0	0.532068	0.969	0.532	0	Fibro
Itga11	0	0.528886	0.952	0.543	0	Fibro
Tfap2b	0	0.52721	1	0.972	0	Fibro
C1s1	0	0.527029	0.983	0.652	0	Fibro
Mme	0	0.526311	0.961	0.304	0	Fibro
Wdr49	0	0.525018	0.95	0.303	0	Fibro
Arhgap28	0	0.520969	0.974	0.516	0	Fibro
Plcb4	0	0.504191	0.989	0.875	0	Fibro
Abca9	0	0.500423	0.947	0.196	0	Fibro
Ddr2	0	0.499014	0.993	0.883	0	Fibro
Plcb1	0	0.491491	0.971	0.662	0	Fibro
Peak1	0	0.486346	0.993	0.971	0	Fibro
Ust	0	0.485258	0.968	0.671	0	Fibro
C130021I20Rik	0	0.479659	0.97	0.57	0	Fibro
Anks1b	0	0.477944	0.99	0.9	0	Fibro
Epb41l2	0	0.477767	0.973	0.82	0	Fibro
Gm15866	0	0.476405	0.935	0.29	0	Fibro
Fstl1	0	0.475614	0.976	0.476	0	Fibro
Serpinf1	0	0.471157	0.962	0.643	0	Fibro
Calcrl	0	0.468866	0.917	0.341	0	Fibro
Dock4	0	0.468089	0.971	0.759	0	Fibro
Arsj	0	0.461462	0.928	0.132	0	Fibro
Col24a1	0	0.458044	0.914	0.215	0	Fibro
Tll2	0	0.457273	0.927	0.1	0	Fibro
Gxylt2	0	0.452065	0.939	0.267	0	Fibro
Grb10	0	0.448255	0.924	0.342	0	Fibro
Plxna4	0	0.44408	0.932	0.341	0	Fibro
Sdc2	0	0.437336	0.983	0.892	0	Fibro
Nhs	0	0.437053	0.992	0.852	0	Fibro
Plpp3	0	0.430396	1	0.999	0	Fibro
Zfhx4	0	0.427581	0.998	0.933	0	Fibro
Entpd1	0	0.426732	0.944	0.442	0	Fibro
Bgn	0	0.423911	0.958	0.649	0	Fibro
Pou3f3	0	0.414603	0.974	0.518	0	Fibro
Steap4	0	0.408102	0.901	0.346	0	Fibro
Tenm4	0	0.378329	0.98	0.827	0	Fibro
Gab2	0	0.377113	0.974	0.767	0	Fibro
Dpep1	0	0.368761	0.911	0.31	0	Fibro
Ext1	1.93e-251	0.367837	0.999	0.992	3.86e-248	Fibro
Twist2	0	0.364373	0.898	0.165	0	Fibro
Col11a1	0	0.361647	0.89	0.241	0	Fibro
Colec12	0	0.360017	0.927	0.381	0	Fibro
Gpnmb	0	0.359057	0.917	0.241	0	Fibro
Runx1t1	0	0.354871	0.951	0.431	0	Fibro
Ldlrad3	0	0.35259	0.997	0.947	0	Fibro
Slc9a7	0	0.352207	0.941	0.443	0	Fibro
Rian	0	0.335816	0.877	0.147	0	Fibro
Itih5	0	0.335344	0.902	0.206	0	Fibro
Macrod2	0	0.334806	0.985	0.904	0	Fibro
Slc2a13	0	0.334036	0.906	0.373	0	Fibro
Tacr3	0	0.316556	0.887	0.084	0	Fibro
Ldlrad4	0	0.310658	0.993	0.915	0	Fibro
Prickle1	3.59e-265	0.310488	0.998	0.989	7.17e-262	Fibro
Jph4	0	0.310395	0.951	0.34	0	Fibro
St6galnac3	0	0.305498	0.943	0.534	0	Fibro
Man1c1	0	0.30532	0.907	0.389	0	Fibro
Pdzrn4	0	0.303242	0.896	0.371	0	Fibro
Ncam1	0	0.298749	0.979	0.843	0	Fibro
Mpdz	0	0.29861	0.991	0.834	0	Fibro
Fign	0	0.295376	0.925	0.343	0	Fibro
Rnf150	0	0.294002	0.943	0.572	0	Fibro
Naaladl2	5.68e-230	0.293516	1	0.996	1.14e-226	Fibro
Cdh9	0	0.292263	0.918	0.071	0	Fibro
9530026P05Rik	0	0.291796	0.911	0.519	0	Fibro
Dchs2	0	0.291045	0.871	0.129	0	Fibro
Robo2	0	0.28794	0.864	0.237	0	Fibro
Rhoj	0	0.285622	0.948	0.656	0	Fibro
Gabrb1	0	0.280743	0.858	0.151	0	Fibro
E330013P04Rik	0	0.280197	0.957	0.659	0	Fibro
Mest	0	0.272812	0.965	0.777	0	Fibro
Gm15883	0	0.259608	0.902	0.176	0	Fibro
Ntn1	0	0.258823	0.987	0.916	0	Fibro
Grk5	0	0.255139	0.983	0.85	0	Fibro
Ednra	0	0.254273	0.884	0.137	0	Fibro
Nr3c2	3.87e-247	0.253465	0.968	0.92	7.75e-244	Fibro
Dab2	0	0.253426	0.881	0.392	0	Fibro
Pantr1	0	0.250886	0.935	0.381	0	Fibro
Slc1a3	0	0.250373	0.967	0.713	0	Fibro
Apba1	0	0.250244	0.88	0.277	0	Fibro
Col4a3	0	4.22821	1	0.98	0	Endo
Car3	0	4.0094	1	0.996	0	Endo
Grm8	0	4.00129	1	0.963	0	Endo
Prkg1	0	3.83479	1	0.978	0	Endo
Col8a1	0	3.63838	1	0.974	0	Endo
Col4a4	0	3.61534	1	0.975	0	Endo
Svep1	0	3.11171	0.999	0.942	0	Endo
Slc4a4	0	3.09288	1	0.968	0	Endo
Fgf10	0	2.90681	0.997	0.824	0	Endo
Slit2	0	2.8839	0.995	0.884	0	Endo
Mapk4	0	2.86342	0.993	0.739	0	Endo
Slc4a11	0	2.83784	1	0.995	0	Endo
Tenm2	0	2.69423	1	1	0	Endo
Plpp3	0	2.64444	1	0.999	0	Endo
Tenm3	0	2.59317	0.993	0.831	0	Endo
Zfhx4	0	2.58926	0.999	0.931	0	Endo
Cped1	0	2.54911	0.999	0.938	0	Endo
Unc13c	0	2.48662	0.991	0.673	0	Endo
Fry	0	2.47434	1	0.989	0	Endo
Npnt	0	2.37024	0.999	0.904	0	Endo
Col4a6	0	2.35344	0.999	0.952	0	Endo
Ptprm	0	2.30297	0.996	0.834	0	Endo
Tcf4	0	2.29351	1	0.999	0	Endo
Map4k3	0	2.29228	1	1	0	Endo
Npas3	0	2.28071	0.995	0.786	0	Endo
Ncam1	0	2.15411	0.997	0.836	0	Endo
Itpr1	0	2.1356	0.998	0.882	0	Endo
Lrp1b	0	2.09274	0.997	0.783	0	Endo
Col12a1	0	2.08392	1	0.999	0	Endo
Timp3	0	2.05005	1	0.995	0	Endo
Tfap2b	0	2.04591	1	0.971	0	Endo
Clvs1	0	2.0068	0.993	0.711	0	Endo
Cdc42bpa	0	1.97034	1	1	0	Endo
Nrg1	0	1.95444	1	0.999	0	Endo
Clstn2	0	1.90748	0.994	0.739	0	Endo
Dpysl3	0	1.87889	0.994	0.785	0	Endo
Adamtsl3	0	1.87355	0.99	0.657	0	Endo
Col4a5	0	1.86957	1	0.998	0	Endo
Plcb1	0	1.82504	0.985	0.652	0	Endo
Col8a2	0	1.80278	0.998	0.893	0	Endo
Cald1	0	1.7964	0.991	0.782	0	Endo
Rab3ip	0	1.77276	1	0.988	0	Endo
Hif1a	0	1.74154	1	0.999	0	Endo
Adgrg6	0	1.72863	0.991	0.712	0	Endo
Lrrk1	0	1.69422	1	0.999	0	Endo
Pcdh7	0	1.69207	1	0.995	0	Endo
Pdzrn3	0	1.67532	0.995	0.727	0	Endo
Cdh2	0	1.67198	0.993	0.626	0	Endo
Chn2	0	1.65766	0.979	0.798	0	Endo
Cldn10	0	1.64071	0.995	0.866	0	Endo
Fgf1	0	1.6394	0.986	0.583	0	Endo
Gm15283	0	1.63171	1	0.979	0	Endo
Apoe	0	1.61478	1	1	0	Endo
Glis1	0	1.55855	0.968	0.448	0	Endo
Col4a1	0	1.55258	0.993	0.765	0	Endo
Smoc1	0	1.53516	0.989	0.689	0	Endo
Prickle1	0	1.52122	1	0.988	0	Endo
Arhgap24	0	1.51512	1	0.971	0	Endo
Col4a2	0	1.5011	0.996	0.701	0	Endo
Maf	0	1.48122	0.992	0.741	0	Endo
Svil	0	1.47041	1	0.999	0	Endo
Slc38a1	0	1.46033	0.979	0.578	0	Endo
Wdr17	0	1.45269	0.985	0.497	0	Endo
Dync1i1	0	1.44112	0.978	0.539	0	Endo
Slc14a1	0	1.43826	0.989	0.612	0	Endo
Rhoj	0	1.43809	0.985	0.642	0	Endo
Ext1	0	1.41252	1	0.992	0	Endo
Ednrb	0	1.40971	0.986	0.608	0	Endo
Atp1b1	0	1.40753	0.996	0.866	0	Endo
Prrx1	0	1.3903	0.994	0.695	0	Endo
Zfp697	0	1.38178	0.988	0.744	0	Endo
St5	0	1.37313	0.998	0.964	0	Endo
Fli1	0	1.35958	0.974	0.493	0	Endo
Pip5k1b	0	1.35254	0.991	0.822	0	Endo
Igfbp2	0	1.35183	1	0.999	0	Endo
Plekhh2	0	1.32269	0.969	0.504	0	Endo
Tpm1	0	1.32086	0.99	0.834	0	Endo
Aqp1	0	1.30628	0.999	0.962	0	Endo
C430014B12Rik	0	1.27815	0.972	0.475	0	Endo
Pitx2	0	1.27035	0.972	0.599	0	Endo
Peak1	0	1.26971	0.998	0.969	0	Endo
Pdgfd	0	1.26609	0.967	0.438	0	Endo
Adamtsl1	0	1.23649	0.999	0.949	0	Endo
Fndc3b	0	1.22576	1	0.996	0	Endo
Gpc6	0	1.22275	0.978	0.699	0	Endo
Gpc4	0	1.21078	0.999	0.909	0	Endo
Lmx1b	0	1.20793	1	0.912	0	Endo
Mir100hg	0	1.2069	0.999	0.961	0	Endo
Spata13	0	1.16589	0.997	0.899	0	Endo
Thsd4	0	1.16396	0.997	0.936	0	Endo
Dock4	0	1.16317	0.979	0.752	0	Endo
Zfp521	0	1.15153	0.987	0.6	0	Endo
Mir99ahg	0	1.151	1	0.985	0	Endo
Lrmda	0	1.14221	0.999	0.923	0	Endo
Ldlrad3	0	1.13981	0.996	0.946	0	Endo
Ror1	0	1.1261	0.988	0.724	0	Endo
Plcb4	0	1.11769	0.992	0.871	0	Endo
2700069I18Rik	0	1.09933	0.974	0.473	0	Endo
Ntrk3	0	1.09867	0.987	0.575	0	Endo
Grk5	0	1.06966	0.989	0.846	0	Endo
Cnmd	0	1.06141	0.991	0.76	0	Endo
Vav3	0	1.05828	1	0.991	0	Endo
Gm43824	0	1.0552	0.966	0.449	0	Endo
Hs3st5	0	1.05233	0.981	0.626	0	Endo
A330023F24Rik	0	1.02377	0.999	0.977	0	Endo
Ripor2	0	1.02213	0.983	0.923	0	Endo
Arhgap28	0	1.02108	0.976	0.503	0	Endo
Hunk	0	1.01556	0.999	0.952	0	Endo
Tmem178	0	1.01322	0.973	0.417	0	Endo
Erg	0	0.991601	0.985	0.612	0	Endo
Shroom4	0	0.988471	0.992	0.913	0	Endo
Npy	0	0.986749	0.999	0.961	0	Endo
Gm4876	0	0.984561	0.977	0.561	0	Endo
Dock5	0	0.97893	0.99	0.958	0	Endo
Pde7b	0	0.975505	0.984	0.909	0	Endo
Anxa3	0	0.971053	0.999	0.932	0	Endo
Slc7a8	0	0.964078	0.989	0.775	0	Endo
Nuak1	0	0.955487	0.991	0.881	0	Endo
Rbms3	0	0.954974	0.999	0.975	0	Endo
Dcn	0	0.950444	1	1	0	Endo
Gsdme	0	0.93233	0.999	0.966	0	Endo
Slc35f3	0	0.931448	0.964	0.343	0	Endo
Sobp	0	0.910051	0.967	0.409	0	Endo
Id3	0	0.901326	0.997	0.921	0	Endo
Rai14	0	0.900153	0.999	0.98	0	Endo
Samd4	0	0.893471	0.963	0.576	0	Endo
Grip1	0	0.891417	1	0.977	0	Endo
Stox2	0	0.88269	1	0.984	0	Endo
Ldlrad4	0	0.873958	0.995	0.912	0	Endo
Kirrel	0	0.866805	0.98	0.471	0	Endo
Egflam	0	0.862039	0.973	0.496	0	Endo
Lrrc8d	0	0.861161	0.997	0.944	0	Endo
Kynu	0	0.855514	0.966	0.342	0	Endo
Dkk2	0	0.847744	0.995	0.855	0	Endo
Dzip1	0	0.845628	0.996	0.899	0	Endo
Magi2	0	0.83185	0.994	0.922	0	Endo
Scel	0	0.831445	1	1	0	Endo
Pkhd1	0	0.827053	0.942	0.627	0	Endo
Myo1b	0	0.822794	0.963	0.424	0	Endo
Gm15155	0	0.818692	0.945	0.357	0	Endo
Npr3	0	0.81825	1	0.982	0	Endo
Atg4a	0	0.813007	0.974	0.834	0	Endo
Srpx2	0	0.812868	0.975	0.464	0	Endo
Gfra1	0	0.807533	0.957	0.547	0	Endo
Map2	0	0.807018	0.986	0.985	0	Endo
Abcc5	0	0.806895	0.986	0.944	0	Endo
Cav1	0	0.797152	0.999	0.924	0	Endo
Adamts10	0	0.796851	0.975	0.641	0	Endo
Nrp2	0	0.79184	0.973	0.624	0	Endo
Cacna1c	0	0.791014	0.995	0.862	0	Endo
Actn1	0	0.789272	0.982	0.617	0	Endo
Btg3	0	0.785502	0.995	0.936	0	Endo
Kcnh5	0	0.770096	0.954	0.305	0	Endo
Mpdz	0	0.768675	0.988	0.83	0	Endo
Sdc2	0	0.767486	0.99	0.888	0	Endo
Chst5	0	0.764072	0.981	0.603	0	Endo
Rtn1	0	0.762276	0.967	0.363	0	Endo
Thbs1	0	0.754894	0.996	0.904	0	Endo
Ptgis	0	0.753032	0.968	0.514	0	Endo
Grik5	0	0.741607	0.993	0.898	0	Endo
A2m	0	0.732285	1	1	0	Endo
Pou3f3	0	0.732186	0.976	0.505	0	Endo
9530026P05Rik	0	0.724113	0.977	0.499	0	Endo
Stk39	0	0.719147	0.977	0.7	0	Endo
Cacnb4	0	0.718515	0.972	0.5	0	Endo
Best3	0	0.715178	0.946	0.276	0	Endo
Samd5	0	0.713567	0.955	0.416	0	Endo
Igfbp7	0	0.706485	0.988	0.796	0	Endo
Nrp1	0	0.700219	0.99	0.878	0	Endo
Ogn	0	0.693561	0.992	0.785	0	Endo
Ccdc39	0	0.688648	0.97	0.432	0	Endo
Fgfr1	0	0.683938	0.98	0.638	0	Endo
Sh3kbp1	0	0.671518	0.955	0.474	0	Endo
Ddr2	0	0.667734	0.996	0.879	0	Endo
Spats2l	0	0.665727	0.969	0.487	0	Endo
Pcsk5	0	0.664153	0.981	0.66	0	Endo
Rgs6	0	0.663403	0.953	0.316	0	Endo
Mospd2	0	0.657301	0.992	0.959	0	Endo
E330013P04Rik	0	0.650646	0.97	0.649	0	Endo
D7Ertd443e	0	0.642461	0.952	0.812	0	Endo
Hsph1	0	0.631629	0.992	0.885	0	Endo
Sulf1	0	0.627199	0.965	0.521	0	Endo
Fst	0	0.619768	0.951	0.458	0	Endo
Fbxl7	0	0.619743	0.966	0.529	0	Endo
Rbfox1	0	0.606741	0.997	0.965	0	Endo
Ccdc68	0	0.605021	0.97	0.759	0	Endo
Arhgap20	0	0.604898	0.948	0.312	0	Endo
Musk	0	0.604059	0.948	0.288	0	Endo
Pde1c	0	0.602503	0.947	0.461	0	Endo
Gria3	0	0.599671	0.955	0.29	0	Endo
Prr5l	0	0.586036	0.955	0.348	0	Endo
Chsy3	0	0.580435	0.997	0.877	0	Endo
Gm49969	0	0.576636	0.957	0.274	0	Endo
Rcan2	0	0.572296	0.943	0.369	0	Endo
Epb41l2	0	0.564768	0.978	0.815	0	Endo
Tgfb2	0	0.561123	0.968	0.499	0	Endo
Gm11149	0	0.558033	0.959	0.333	0	Endo
Slc1a3	0	0.549372	0.985	0.704	0	Endo
Arhgap6	0	0.548479	0.959	0.487	0	Endo
Apbb2	0	0.544845	0.996	0.903	0	Endo
Nalcn	0	0.541715	0.943	0.324	0	Endo
Tmem108	0	0.539191	0.931	0.437	0	Endo
Actn2	0	0.538938	0.925	0.291	0	Endo
Gab2	0	0.534183	0.986	0.76	0	Endo
Cemip	0	0.533138	0.98	0.599	0	Endo
Spock2	0	0.531737	0.959	0.514	0	Endo
Hip1	0	0.529613	0.958	0.485	0	Endo
Frmd4a	0	0.527829	1	0.999	0	Endo
Elovl7	0	0.515526	0.962	0.585	0	Endo
Pkp2	0	0.510858	0.977	0.612	0	Endo
Angpt2	0	0.507793	0.977	0.832	0	Endo
Arhgap29	0	0.506863	0.984	0.845	0	Endo
Man2a1	0	0.503205	0.99	0.935	0	Endo
Pcdh9	0	0.501273	0.962	0.433	0	Endo
Gli2	0	0.494824	0.95	0.359	0	Endo
Gli3	0	0.491798	0.993	0.874	0	Endo
Jam2	0	0.49103	0.917	0.414	0	Endo
Runx1t1	0	0.484394	0.953	0.416	0	Endo
Sorcs3	0	0.483862	0.906	0.193	0	Endo
Dpp4	0	0.480844	0.975	0.799	0	Endo
Esrrg	0	0.477344	0.915	0.312	0	Endo
A530065N20Rik	0	0.471273	0.903	0.217	0	Endo
Gm15261	0	0.471248	0.937	0.284	0	Endo
Sema3a	0	0.467782	0.966	0.831	0	Endo
Gnao1	0	0.459985	0.928	0.422	0	Endo
Gpm6a	0	0.459704	0.94	0.247	0	Endo
Rnf150	0	0.458117	0.935	0.563	0	Endo
Flrt2	0	0.453251	0.966	0.621	0	Endo
Gm13986	0	0.449579	0.944	0.376	0	Endo
Gm11817	0	0.449302	0.91	0.235	0	Endo
Platr22	0	0.449069	0.912	0.189	0	Endo
Csmd2	0	0.44373	0.926	0.24	0	Endo
Arnt2	0	0.441399	0.948	0.521	0	Endo
Dennd5b	0	0.43903	0.954	0.706	0	Endo
Lrrk2	0	0.437721	0.953	0.348	0	Endo
Pantr1	0	0.433996	0.918	0.368	0	Endo
Nckap5	0	0.43208	0.943	0.756	0	Endo
Jph4	0	0.431165	0.966	0.321	0	Endo
Rarb	0	0.43112	0.962	0.621	0	Endo
Zkscan2	0	0.430979	0.953	0.241	0	Endo
Frem3	0	0.429918	0.945	0.311	0	Endo
Edar	0	0.426661	0.947	0.448	0	Endo
Tnfrsf19	0	0.425653	0.907	0.302	0	Endo
Limch1	0	0.422683	0.93	0.437	0	Endo
Msrb3	0	0.418375	0.941	0.446	0	Endo
Zeb1	0	0.41717	0.948	0.536	0	Endo
Gm15581	0	0.411986	0.965	0.757	0	Endo
Mapk10	0	0.410195	0.936	0.292	0	Endo
Dtna	0	0.39093	0.95	0.445	0	Endo
Gpm6b	0	0.390722	0.996	0.933	0	Endo
Nr3c2	0	0.389517	0.992	0.915	0	Endo
Slc7a5	0	0.388604	0.973	0.762	0	Endo
Unc79	0	0.388064	0.942	0.469	0	Endo
Glrb	0	0.387829	0.918	0.431	0	Endo
Ebf1	0	0.387204	0.968	0.444	0	Endo
Car9	0	0.379851	0.945	0.358	0	Endo
Rims1	0	0.377386	0.902	0.333	0	Endo
St3gal4	0	0.377192	0.975	0.644	0	Endo
Sparc	0	0.373811	0.999	0.951	0	Endo
Sox5	0	0.371775	0.935	0.307	0	Endo
Wnt5a	0	0.37005	0.989	0.854	0	Endo
Pknox2	0	0.368204	0.882	0.298	0	Endo
Tmem176b	0	0.366806	0.993	0.871	0	Endo
Acyp2	0	0.366398	0.952	0.525	0	Endo
Pgm5	0	0.362791	0.927	0.31	0	Endo
C130021I20Rik	0	0.359578	0.969	0.559	0	Endo
Dpp10	0	0.352594	0.897	0.196	0	Endo
Nhsl2	0	0.34873	0.916	0.355	0	Endo
Cgnl1	0	0.348256	1	0.995	0	Endo
Crb2	0	0.348194	0.917	0.219	0	Endo
Reck	0	0.343514	0.922	0.351	0	Endo
Plod2	0	0.342609	0.934	0.383	0	Endo
Loxl1	0	0.3421	0.938	0.421	0	Endo
Rassf4	0	0.338289	0.908	0.166	0	Endo
Acss3	0	0.336065	0.964	0.281	0	Endo
9630028H03Rik	0	0.330423	0.93	0.216	0	Endo
Col23a1	0	0.32742	0.971	0.853	0	Endo
1700061H18Rik	0	0.325219	0.949	0.569	0	Endo
Gnasas1	0	0.322877	0.894	0.138	0	Endo
Gm28175	0	0.321267	0.953	0.436	0	Endo
Galnt14	0	0.319138	0.949	0.179	0	Endo
Gm9925	0	0.319108	0.866	0.089	0	Endo
Lvrn	0	0.31234	0.926	0.288	0	Endo
Veph1	0	0.311089	0.887	0.242	0	Endo
Sncaip	0	0.310379	0.892	0.317	0	Endo
Nupr1	0	0.310119	0.98	0.686	0	Endo
Gulp1	0	0.310099	0.925	0.42	0	Endo
Sat1	2.15e-272	0.305121	1	1	4.3e-269	Endo
Bnc2	0	0.304561	0.964	0.7	0	Endo
Slit3	0	0.302387	0.982	0.71	0	Endo
Irs1	0	0.301905	0.909	0.332	0	Endo
Dab2	0	0.298459	0.883	0.379	0	Endo
Cdk14	0	0.297372	0.94	0.489	0	Endo
Adhfe1	0	0.297263	0.939	0.394	0	Endo
Sgce	0	0.296344	0.886	0.384	0	Endo
Adamts3	0	0.295479	0.916	0.208	0	Endo
Gm26691	0	0.290543	0.895	0.156	0	Endo
Rgl1	0	0.290254	0.959	0.67	0	Endo
C1qtnf7	0	0.289774	0.978	0.714	0	Endo
9130019P16Rik	0	0.288807	0.883	0.272	0	Endo
Ptchd1	0	0.288686	0.9	0.209	0	Endo
Mitf	0	0.287685	0.949	0.76	0	Endo
Itga1	0	0.28551	0.953	0.566	0	Endo
Man1c1	0	0.28309	0.927	0.372	0	Endo
Immp2l	5.14e-282	0.275907	0.993	0.968	1.03e-278	Endo
Cntnap4	0	0.275135	0.874	0.25	0	Endo
Lhfp	0	0.27346	0.954	0.503	0	Endo
Fstl1	0	0.271666	0.943	0.467	0	Endo
Nphs1	0	0.268575	0.918	0.163	0	Endo
Snhg11	0	0.266015	0.88	0.271	0	Endo
Ccdc80	0	0.265538	0.922	0.408	0	Endo
A230057D06Rik	0	0.263175	0.888	0.323	0	Endo
Frmd3	0	0.262914	0.885	0.18	0	Endo
Tmem176a	0	0.261558	0.985	0.84	0	Endo
Gm16263	0	0.257348	0.873	0.169	0	Endo
Ror2	0	0.253604	0.948	0.622	0	Endo
Jakmip2	0	0.252001	0.906	0.119	0	Endo
Elmo1	2.88e-153	0.990837	0.803	0.318	5.75e-150	ImC
Ldb2	1.71e-136	0.939696	0.763	0.331	3.42e-133	ImC
Ttn	7.49e-185	0.903904	0.771	0.254	1.5e-181	ImC
Arhgap15	2.93e-178	0.834018	0.658	0.184	5.87e-175	ImC
Cd74	1.71e-137	0.833738	0.798	0.35	3.41e-134	ImC
Mecom	1.23e-116	0.805604	0.935	0.676	2.47e-113	ImC
Egfl7	1.18e-299	0.773797	0.726	0.139	2.37e-296	ImC
Mef2c	0	0.769615	0.863	0.195	0	ImC
Acta1	0	0.738618	0.646	0.09	0	ImC
Arhgap31	9e-91	0.701849	0.885	0.659	1.8e-87	ImC
Mb	2.46e-197	0.690251	0.539	0.104	4.91e-194	ImC
Atp2a1	2.75e-47	0.682845	0.511	0.293	5.5e-44	ImC
Mylpf	5.48e-106	0.674152	0.638	0.259	1.1e-102	ImC
Tnnc2	6.71e-218	0.671181	0.581	0.111	1.34e-214	ImC
Zeb2	2.98e-140	0.667247	0.905	0.383	5.97e-137	ImC
Pecam1	3.86e-130	0.643067	0.718	0.314	7.71e-127	ImC
Tnnt3	5.02e-185	0.619287	0.701	0.204	1e-181	ImC
Ckm	7.18e-172	0.600433	0.526	0.112	1.44e-168	ImC
Tcap	7.24e-125	0.595837	0.496	0.132	1.45e-121	ImC
Rho	1.13e-176	0.565143	0.933	0.473	2.27e-173	ImC
Flt1	5.13e-256	0.554996	0.813	0.207	1.03e-252	ImC
Dock10	1.42e-137	0.547188	0.608	0.198	2.85e-134	ImC
Adgrl4	0	0.543502	0.594	0.037	0	ImC
Ptprc	0	0.535714	0.566	0.064	0	ImC
Entpd1	2.94e-93	0.529117	0.83	0.482	5.89e-90	ImC
Myl1	2.24e-250	0.525922	0.601	0.101	4.49e-247	ImC
Tnni2	2.34e-60	0.52116	0.975	0.923	4.69e-57	ImC
Dock2	1e-255	0.506684	0.698	0.149	2e-252	ImC
H2-Eb1	3.09e-133	0.491063	0.608	0.205	6.18e-130	ImC
Mir142hg	0	0.489162	0.641	0.055	0	ImC
Hip1	3.28e-115	0.464255	0.93	0.533	6.57e-112	ImC
Ebf1	2.26e-91	0.46322	0.853	0.499	4.52e-88	ImC
H2-Aa	6.32e-170	0.458755	0.671	0.199	1.26e-166	ImC
Cdh13	4.64e-74	0.456306	1	0.921	9.28e-71	ImC
Inpp5d	0	0.450551	0.603	0.067	0	ImC
Dmd	5.63e-111	0.449444	0.948	0.808	1.13e-107	ImC
H2-Ab1	3.24e-253	0.435105	0.738	0.163	6.48e-250	ImC
Ptprb	0	0.433255	0.616	0.078	0	ImC
Dab2	8.38e-81	0.425445	0.818	0.431	1.68e-77	ImC
Slc8a1	1.85e-52	0.419253	0.918	0.739	3.7e-49	ImC
Gm26740	0	0.418309	0.683	0.093	0	ImC
Dock4	2.56e-58	0.405837	0.948	0.776	5.12e-55	ImC
Eno3	2.18e-50	0.393086	0.668	0.455	4.36e-47	ImC
Neb	4.72e-28	0.391052	0.549	0.393	9.43e-25	ImC
Prex2	6.17e-129	0.389886	0.875	0.41	1.23e-125	ImC
Stox2	4.73e-31	0.381253	0.995	0.985	9.45e-28	ImC
Cyyr1	0	0.379596	0.646	0.061	0	ImC
Mrc1	1.64e-227	0.36968	0.531	0.086	3.27e-224	ImC
Gab2	1.8e-37	0.365873	0.873	0.785	3.59e-34	ImC
Des	0	0.364293	0.436	0.013	0	ImC
Fyb	7.26e-136	0.364268	0.746	0.296	1.45e-132	ImC
Myh2	1.53e-195	0.362627	0.439	0.065	3.06e-192	ImC
Ly6c1	1.08e-272	0.361085	0.711	0.137	2.16e-269	ImC
Mybpc1	3.5e-140	0.360585	0.369	0.064	7.01e-137	ImC
Igfbp7	3.44e-72	0.360537	0.953	0.816	6.87e-69	ImC
Arhgap45	2.59e-254	0.357299	0.711	0.148	5.18e-251	ImC
Sema6a	4.38e-89	0.351459	0.623	0.281	8.76e-86	ImC
Lcp1	1.53e-273	0.350723	0.559	0.081	3.05e-270	ImC
Myh3	5.44e-153	0.350031	0.369	0.058	1.09e-149	ImC
Pde4dip	1.59e-57	0.344186	0.988	0.917	3.18e-54	ImC
Lama4	0	0.335566	0.82	0.163	0	ImC
Cox6a2	4.06e-258	0.325674	0.384	0.037	8.13e-255	ImC
Cox8b	0	0.312815	0.439	0.033	0	ImC
Mndal	1.64e-73	0.312209	0.793	0.55	3.28e-70	ImC
Lilrb4a	1.39e-284	0.311558	0.446	0.046	2.78e-281	ImC
Lyn	7.42e-27	0.297414	0.995	0.992	1.48e-23	ImC
Heg1	5.27e-40	0.289263	0.773	0.692	1.05e-36	ImC
AU020206	2.65e-78	0.287268	0.843	0.63	5.31e-75	ImC
Emcn	0	0.286696	0.636	0.072	0	ImC
Gnat1	2.09e-151	0.284482	0.696	0.229	4.17e-148	ImC
Myo1f	8.18e-135	0.282809	0.399	0.077	1.64e-131	ImC
9530026P05Rik	1.75e-58	0.281573	0.83	0.551	3.5e-55	ImC
Hdac9	2.31e-80	0.28097	0.721	0.381	4.61e-77	ImC
Myh4	2.15e-263	0.280711	0.459	0.053	4.3e-260	ImC
Tmem176b	1.97e-70	0.278733	0.995	0.883	3.94e-67	ImC
Pld4	3.81e-213	0.271452	0.411	0.052	7.62e-210	ImC
St6galnac3	5.71e-69	0.27087	0.798	0.568	1.14e-65	ImC
Ckmt2	1.43e-114	0.269559	0.409	0.093	2.86e-111	ImC
Podxl	0	0.268754	0.641	0.049	0	ImC
Fli1	6.65e-92	0.268662	0.915	0.542	1.33e-88	ImC
Cryab	0.000131664	0.264602	1	0.999	0.263329	ImC
Mctp1	2.72e-15	0.2596	1	0.969	5.44e-12	ImC
Ryr1	5.5e-120	0.259001	0.561	0.178	1.1e-116	ImC
2025-03-01	8.17e-109	0.257947	0.566	0.196	1.63e-105	ImC
Calcrl	8.26e-96	0.257066	0.753	0.388	1.65e-92	ImC
Gngt1	2.2e-84	0.254277	0.494	0.173	4.4e-81	ImC
Ly86	2.25e-73	0.253379	0.426	0.143	4.5e-70	ImC
Cp	4.75e-61	0.252442	0.893	0.749	9.51e-58	ImC
Trdn	1.1e-219	0.250876	0.352	0.036	2.21e-216	ImC
Wipf1	2.95e-63	0.25062	0.708	0.36	5.89e-60	ImC
