# Supplementary material for: A Viscous DES‐AAV‐Foxo1 Delivery System With High Transfection Efficiency for the Treatment of Corneal Endothelial Dysfunction by Restoring Mitochondria‐ER Contacts
Source: Adv Sci (Weinh). 2026 May 3;13(41):e75464. doi: 10.1002/advs.75464 (PMC13335468; doi:10.1002/advs.75464)
Supplement: Supplementary file 2 — Supporting File 2: advs75464‐sup‐0002‐Data.zip. [file ADVS-13-e75464-s002.zip › advs75464-sup-0002-Data/Dataset S5.xlsx]

## Sheet: Sheet1
Dataset S5. Differentially accessible peaks (DAPs) for mouse corneal endothelium between Ctrl and T1DM groups.
Chromosome	Start	End	p_val	avg_log2FC	pct.1	pct.2	p_val_adj	gene	region
chr9	76304851	76305934	3.89472470063017e-11	1.87791465145619	0.096	0.025	9.62394262975116e-06	Hcrtr2	chr9-76304851-76305934
chr7	92538355	92539535	3.46955992822329e-17	1.47879009708967	0.201	0.078	8.57335197383832e-12	Ccdc90b	chr7-92538355-92539535
chr11	97732840	97734823	8.86681474466217e-07	1.43685811983071	0.079	0.031	0.219100765703551	Pip4k2b	chr11-97732840-97734823
chr9	115872514	115874298	0.000117015389952494	1.30406450549473	0.058	0.025	1	Gadl1	chr9-115872514-115874298
chr1	185897152	185899213	1.8471621655702e-08	1.29519861933209	0.117	0.046	0.00456437465436727	RP24-71M17.1	chr1-185897152-185899213
chr2	170416527	170419461	0.000238070562400091	1.24521208169633	0.058	0.023	1	Bcas1	chr2-170416527-170419461
chr2	152611488	152612986	8.69881070895137e-05	1.23614840045816	0.063	0.028	1	Defb36	chr2-152611488-152612986
chr17	66730026	66730921	0.000615888306591126	1.20108946905379	0.054	0.023	1	Ptprm	chr17-66730026-66730921
chr10	76997536	76998676	7.75836525914849e-06	1.18717709292132	0.087	0.039	1	Gm10787	chr10-76997536-76998676
chr2	27381232	27382400	7.93801556611864e-05	1.18282605560092	0.071	0.032	1	Vav2	chr2-27381232-27382400
chr11	46993864	46995176	0.00107122896334673	1.18071170110192	0.05	0.021	1	Sgcd	chr11-46993864-46995176
chr2	158272477	158274374	0.000803894654413359	1.17373306666655	0.051	0.024	1	Bpi	chr2-158272477-158274374
chr7	19316179	19317746	1.63678608061e-09	1.16953391714602	0.159	0.077	0.000404453114090893	Fosb	chr7-19316179-19317746
chr4	154513267	154514583	1.2696140835867e-05	1.14144196618247	0.087	0.038	1	Prdm16	chr4-154513267-154514583
chr3	51233269	51234025	0.000671613697141502	1.12068892587169	0.06	0.029	1	Ccrn4l	chr3-51233269-51234025
chr5	115768653	115769854	0.00153928616648168	1.11663934024931	0.05	0.023	1	Ccdc64	chr5-115768653-115769854
chr2	158304892	158307512	8.03210149584095e-08	1.11070292864736	0.135	0.064	0.0198474834382529	Lbp	chr2-158304892-158307512
chr8	46204434	46206060	0.000328036160753448	1.09828921571663	0.068	0.033	1	Slc25a4	chr8-46204434-46206060
chr16	8690094	8691247	0.00159365243823177	1.09200089192958	0.052	0.025	1	Usp7	chr16-8690094-8691247
chr16	32639724	32640873	0.000159451196645205	1.09064627603027	0.072	0.033	1	Tnk2	chr16-32639724-32640873
chr2	167859168	167861481	3.91812853869405e-05	1.0882997726236	0.084	0.04	1	Gm14319	chr2-167859168-167861481
chr18	35963578	35965779	1.81213553169214e-05	1.07572342691251	0.095	0.045	1	Psd2	chr18-35963578-35965779
chr14	25497036	25498596	2.66438746279479e-07	1.07420433329304	0.133	0.063	0.0658375470831519	Zmiz1	chr14-25497036-25498596
chr17	25633954	25634738	0.00172031334649702	1.06366699212276	0.054	0.028	1	Lmf1	chr17-25633954-25634738
chr13	119267817	119268951	7.03764114032052e-05	1.05544462940916	0.085	0.041	1	Nnt	chr13-119267817-119268951
chr8	33593371	33594301	0.00169360231207334	1.04916984242842	0.056	0.027	1	Ppp2cb	chr8-33593371-33594301
chr3	107482678	107483874	0.00274082501538229	1.0453476762647	0.051	0.026	1	Slc6a17	chr3-107482678-107483874
chr9	71634839	71636234	0.000101783532906917	1.03649527142832	0.083	0.042	1	Cgnl1	chr9-71634839-71636234
chr6	88792385	88793835	1.08051966534349e-06	1.03262534998957	0.126	0.065	0.266998570345707	Mgll	chr6-88792385-88793835
chr15	99904122	99905554	7.26989450836603e-05	1.03116976573512	0.087	0.042	1	Fam186a	chr15-99904122-99905554
chr8	105373877	105375957	0.00188810259854169	1.02970612897017	0.057	0.028	1	Plekhg4	chr8-105373877-105375957
chr17	7204639	7205925	0.00204790404467096	1.02920328606279	0.053	0.026	1	Rps6ka2	chr17-7204639-7205925
chr7	4546143	4547782	0.00196010616343078	1.02848153574322	0.055	0.027	1	Syt5	chr7-4546143-4547782
chr9	41523947	41525696	0.000248537486620556	1.02414132153096	0.078	0.038	1	2610203C20Rik	chr9-41523947-41525696
chr10	116766134	116767467	4.06374026583471e-05	1.01841961051117	0.096	0.046	1	Myrfl	chr10-116766134-116767467
chr8	112651231	112653295	0.00175673247972002	1.01624174039057	0.057	0.028	1	Cntnap4	chr8-112651231-112653295
chr10	81568275	81569390	2.56724188135061e-06	0.999200634986235	0.125	0.063	0.634370603365497	Aes	chr10-81568275-81569390
chr13	52020917	52022495	0.00124794311435044	0.998708353366744	0.064	0.03	1	Gm26651	chr13-52020917-52022495
chr1	90905217	90908091	0.00217223755016869	0.991352964978816	0.062	0.034	1	Mlph	chr1-90905217-90908091
chr14	21368537	21369752	0.000390832879555822	0.990832014677551	0.075	0.038	1	Adk	chr14-21368537-21369752
chr8	11251972	11254502	0.000472663809029682	0.990405562735371	0.075	0.037	1	Col4a1	chr8-11251972-11254502
chr7	46534208	46536067	2.07343132859999e-05	0.989911095963385	0.107	0.054	1	Sergef	chr7-46534208-46536067
chr1	23270822	23271929	0.00192318543470737	0.98736174136749	0.058	0.03	1	Gm27028	chr1-23270822-23271929
chr8	85586462	85587374	0.0054276419718295	0.986551674117652	0.05	0.023	1	Dnaja2	chr8-85586462-85587374
chr17	28516863	28519182	6.69992112394383e-14	0.986337997427912	0.281	0.149	1.65556390956877e-08	Fkbp5	chr17-28516863-28519182
chr2	13420993	13422732	0.00109535000544271	0.976033085181472	0.069	0.034	1	Cubn	chr2-13420993-13422732
chr7	145204939	145207423	0.00192069042457518	0.969467467646099	0.061	0.032	1	Tpcn2	chr7-145204939-145207423
chr17	56486570	56488772	0.000132597009216953	0.969172321989446	0.091	0.046	1	Ptprs	chr17-56486570-56488772
chr9	43126574	43128911	3.49129968076435e-07	0.96822071595016	0.153	0.083	0.0862707133716232	Pou2f3	chr9-43126574-43128911
chr7	29496531	29497672	0.00478645025595445	0.96729888835601	0.051	0.026	1	Sipa1l3	chr7-29496531-29497672
chr19	42216847	42219040	0.0027989664342627	0.963080998743928	0.058	0.03	1	Sfrp5	chr19-42216847-42219040
chr11	118794734	118795991	0.00198261461178187	0.95924018052026	0.06	0.032	1	Rbfox3	chr11-118794734-118795991
chr2	28736361	28737619	0.000110333279620057	0.955119402171094	0.096	0.05	1	Ak8	chr2-28736361-28737619
chr17	32658033	32660032	0.00353169995810662	0.94340661181739	0.06	0.032	1	Cyp4f40	chr17-32658033-32660032
chr13	97189645	97191297	4.45747033821435e-07	0.941516348213653	0.157	0.087	0.110144983551344	Hexb	chr13-97189645-97191297
chr9	48735023	48738237	3.59649001892134e-14	0.937736811151408	0.303	0.163	8.88699876655501e-09	Zbtb16	chr9-48735023-48738237
chr11	66881282	66883037	0.000390463555096418	0.933261160614793	0.079	0.042	1	Pirt	chr11-66881282-66883037
chr11	98966398	98967467	0.00553327301069202	0.930012004522973	0.052	0.027	1	Rara	chr11-98966398-98967467
chr5	136685829	136688942	1.12030385486276e-05	0.928358183162842	0.125	0.067	1	Myl10	chr5-136685829-136688942
chr17	8523533	8525719	0.00017846573168957	0.927290806921288	0.093	0.05	1	Pde10a	chr17-8523533-8525719
chr14	103815392	103816407	0.00266211181952471	0.919294500348615	0.064	0.033	1	Ednrb	chr14-103815392-103816407
chr2	26448641	26450790	0.00125123048202784	0.918924610744267	0.074	0.037	1	0610009E02Rik	chr2-26448641-26450790
chr12	102554281	102556477	0.00265192286880151	0.918411636891347	0.064	0.033	1	Chga	chr12-102554281-102556477
chr11	33028439	33030512	0.00569188919884161	0.915972126115347	0.053	0.03	1	Gm12114	chr11-33028439-33030512
chr12	69450810	69452857	5.62595585815981e-06	0.915050404566411	0.138	0.071	1	Arf6	chr12-69450810-69452857
chr15	99212246	99213522	0.00592180302315824	0.91483065549034	0.056	0.03	1	Spats2	chr15-99212246-99213522
chr1	59622636	59624110	0.000339109328081205	0.913338696251156	0.088	0.047	1	Sumo1	chr1-59622636-59624110
chr14	76149026	76151000	0.00563662481705326	0.911793723115589	0.055	0.031	1	Nufip1	chr14-76149026-76151000
chr16	86536294	86537349	0.0030816452261264	0.910155368467873	0.06	0.033	1	Adamts5	chr16-86536294-86537349
chr14	64568082	64569504	0.000622695999170281	0.907284476422816	0.08	0.042	1	A930011O12Rik	chr14-64568082-64569504
chr4	106262796	106264067	0.00026447188813158	0.901296814686525	0.094	0.051	1	Gm12724	chr4-106262796-106264067
chr16	16865561	16867145	1.97944167488854e-07	0.896938365115038	0.175	0.098	0.0489123996748307	Vpreb1	chr16-16865561-16867145
chr17	80009662	80010512	0.00942156914241081	0.892430269690971	0.051	0.027	1	Hnrnpll	chr17-80009662-80010512
chr4	137962823	137965958	3.62881967299822e-05	0.89097715513483	0.12	0.067	1	Ece1	chr4-137962823-137965958
chr4	135017414	135018858	0.00926162536446536	0.890754240575904	0.052	0.029	1	Syf2	chr4-135017414-135018858
chr1	135125774	135126799	1.78700041749104e-05	0.888497699208145	0.127	0.071	1	Ptprv	chr1-135125774-135126799
chr12	78980074	78982985	0.00012234983907765	0.887498428625138	0.105	0.059	1	Tmem229b	chr12-78980074-78982985
chr11	77736332	77738167	0.00581568182647407	0.876568082292427	0.058	0.032	1	Nufip2	chr11-77736332-77738167
chr14	77381272	77382860	0.00670246034959819	0.876045722825503	0.059	0.033	1	Enox1	chr14-77381272-77382860
chr1	72854589	72855462	0.000179579584181769	0.875999302395176	0.103	0.058	1	Igfbp2	chr1-72854589-72855462
chr1	88553181	88554642	0.00723156788220635	0.875206855768526	0.058	0.033	1	Gm19589	chr1-88553181-88554642
chr2	179192971	179194760	5.42654333989147e-06	0.87265335679072	0.148	0.082	1	4930591A17Rik	chr2-179192971-179194760
chr15	84282296	84283661	0.0084463743995046	0.869873138954151	0.055	0.031	1	Parvb	chr15-84282296-84283661
chr4	64684215	64685420	0.00166843817137698	0.867970947514924	0.072	0.04	1	Gm11217	chr4-64684215-64685420
chr9	20856585	20858450	0.00911349614754446	0.863786111838936	0.056	0.033	1	A230050P20Rik	chr9-20856585-20858450
chr2	156202149	156203541	0.000866469477965994	0.863447242149172	0.086	0.048	1	Phf20	chr2-156202149-156203541
chr15	78888209	78890346	0.000142413994628837	0.860340177014823	0.109	0.063	1	Gga1	chr15-78888209-78890346
chr1	39417418	39418928	6.57954718100401e-09	0.859785178593128	0.225	0.133	0.00162581926752045	Tbc1d8	chr1-39417418-39418928
chr3	132919469	132921641	1.82218137918453e-05	0.859772036434433	0.132	0.074	1	Npnt	chr3-132919469-132921641
chr4	62726988	62729117	0.00952821470994913	0.8534783133655	0.055	0.032	1	Gm11211	chr4-62726988-62729117
chr12	102285021	102286623	0.00255019856671829	0.852603761834352	0.072	0.039	1	Rin3	chr12-102285021-102286623
chr3	57403557	57404604	3.66788246191013e-26	0.849784258477149	0.538	0.331	9.06341092102916e-21	Tm4sf4	chr3-57403557-57404604
chr16	30627917	30629251	0.00551403707520656	0.848383537329153	0.06	0.035	1	Fam43a	chr16-30627917-30629251
chr8	32213530	32215904	0.00794306249803419	0.847298619184949	0.059	0.034	1	Gm26578	chr8-32213530-32215904
chr4	148871431	148872658	0.00299419779751743	0.847177320131273	0.072	0.04	1	Casz1	chr4-148871431-148872658
chr10	20533559	20535330	0.000585359962555442	0.8419482378128	0.092	0.052	1	Pde7b	chr10-20533559-20535330
chr9	63917339	63919714	0.000463516135347294	0.841746369445744	0.097	0.057	1	Smad6	chr9-63917339-63919714
chr11	71741967	71743480	1.98220603157023e-05	0.841658418697912	0.14	0.083	1	Gm12326	chr11-71741967-71743480
chr13	49247365	49249041	0.0135997019543752	0.840836471566129	0.052	0.029	1	Susd3	chr13-49247365-49249041
chr1	135460449	135462323	0.0154384731430402	0.840818435404741	0.05	0.028	1	Nav1	chr1-135460449-135462323
chr16	18107518	18109690	0.00160825865715792	0.840252204370643	0.082	0.048	1	Prodh	chr16-18107518-18109690
chr15	85968373	85971256	0.00586071186295972	0.840151204535492	0.065	0.038	1	Celsr1	chr15-85968373-85971256
chr7	144080627	144082390	0.00590773243906946	0.83979667423526	0.061	0.036	1	Shank2	chr7-144080627-144082390
chr19	46316350	46319488	0.0100292884398882	0.838209706691697	0.055	0.029	1	Psd	chr19-46316350-46319488
chr4	154496413	154498436	0.0162147650784836	0.831312584204082	0.05	0.031	1	Prdm16	chr4-154496413-154498436
chr12	104883676	104884641	0.0111678155789	0.830224961072498	0.056	0.032	1	4930408O17Rik	chr12-104883676-104884641
chr12	108685939	108690797	5.17097757311825e-09	0.828904239868049	0.241	0.142	0.00127775890027266	Evl	chr12-108685939-108690797
chr4	3078297	3081031	0.00618212528297966	0.827983047718834	0.067	0.038	1	Vmn1r2	chr4-3078297-3081031
chr14	55176295	55178267	0.0013959232907169	0.826844898118398	0.086	0.049	1	Dhrs2	chr14-55176295-55178267
chr6	55272662	55274476	0.00400897901625371	0.826475875319783	0.073	0.041	1	Fam188b	chr6-55272662-55274476
chr12	79452442	79453510	0.000457056785098032	0.82523610651748	0.105	0.064	1	Rad51b	chr12-79452442-79453510
chr7	45864669	45867724	1.27974069015628e-10	0.823695640023929	0.286	0.172	3.16226484018996e-05	Grin2d	chr7-45864669-45867724
chr5	136967616	136968496	0.0107928639004346	0.823540060965594	0.055	0.032	1	Cldn15	chr5-136967616-136968496
chr3	104757851	104759183	0.0102692284764809	0.822757676510696	0.058	0.032	1	Fam19a3	chr3-104757851-104759183
chr14	66174949	66176412	0.00320073516066294	0.822742427534283	0.075	0.041	1	Ptk2b	chr14-66174949-66176412
chr4	100044622	100046343	2.96899480465863e-06	0.818864608303599	0.17	0.099	0.733644554220758	Gm12702	chr4-100044622-100046343
chr11	97736595	97738481	0.0005753514037444	0.818773428865281	0.096	0.055	1	Pip4k2b	chr11-97736595-97738481
chr9	96411667	96413656	9.31412693214953e-06	0.814718694473832	0.158	0.09	1	BC043934	chr9-96411667-96413656
chr5	73343560	73345492	0.000458651209163221	0.813737363401029	0.105	0.065	1	Ociad2	chr5-73343560-73345492
chr8	24351536	24352701	0.0109088042211172	0.812464766941769	0.057	0.035	1	Gm26714	chr8-24351536-24352701
chr4	131903188	131906048	0.00977884620711087	0.810485028779182	0.061	0.035	1	Gm12992	chr4-131903188-131906048
chr8	121392733	121393835	0.0158710136431334	0.808254907074422	0.053	0.031	1	Gm20388	chr8-121392733-121393835
chr6	73794875	73796274	4.28167271479452e-05	0.805685599436456	0.138	0.082	1	4931417E11Rik	chr6-73794875-73796274
chr4	11884679	11886076	0.0187034903374046	0.805259785029682	0.05	0.028	1	Cdh17	chr4-11884679-11886076
chr4	9274211	9275442	0.00671653011639245	0.804702505389728	0.062	0.036	1	Clvs1	chr4-9274211-9275442
chr5	117967207	117968354	0.000580095802112509	0.802208603491438	0.102	0.06	1	Nos1	chr5-117967207-117968354
chr4	119725581	119727026	0.00205552509795399	0.800611052760793	0.084	0.051	1	Hivep3	chr4-119725581-119727026
chr5	34209258	34210986	0.00578163858477627	0.797762274034097	0.073	0.044	1	Zfyve28	chr5-34209258-34210986
chr19	4181309	4182831	0.0110945164425491	0.797530618761359	0.059	0.033	1	Tbc1d10c	chr19-4181309-4182831
chr8	121861288	121863467	1.20217367099281e-07	0.796510751796308	0.219	0.136	0.0297059518449665	Gm20388	chr8-121861288-121863467
chr18	38814517	38815956	1.60419210598684e-05	0.796180176928888	0.15	0.087	1	Arhgap26	chr18-38814517-38815956
chr14	26356831	26358557	0.00178989392251506	0.795744938605671	0.084	0.05	1	4933413J09Rik	chr14-26356831-26358557
chr7	104646564	104648011	0.0164065157279022	0.794743341304889	0.05	0.03	1	Olfr658	chr7-104646564-104648011
chr11	70681379	70682491	0.00512045295661988	0.794199448723609	0.07	0.04	1	Camta2	chr11-70681379-70682491
chr7	4497706	4499941	3.0822660746823e-05	0.793328387327919	0.141	0.081	1	Ppp1r12c	chr7-4497706-4499941
chr1	122356284	122357733	0.0096194935520224	0.793196083432572	0.06	0.036	1	Gm28590	chr1-122356284-122357733
chr6	87398952	87400090	0.0168251606737468	0.793147786379668	0.054	0.032	1	Gkn3	chr6-87398952-87400090
chr9	3258286	3260423	6.09882150106001e-10	0.792923668927672	0.285	0.169	0.000150703099055493	4930433N12Rik	chr9-3258286-3260423
chr12	106054924	106056596	0.0158624616576935	0.791921715213873	0.054	0.031	1	Vrk1	chr12-106054924-106056596
chr11	102397707	102400081	0.0110961026762278	0.791239755616776	0.06	0.036	1	Rundc3a	chr11-102397707-102400081
chr4	139082784	139084151	0.00666627680480007	0.788908569260746	0.067	0.038	1	Nbl1	chr4-139082784-139084151
chr11	101800747	101802758	0.00538405326971919	0.786703963301424	0.074	0.043	1	Etv4	chr11-101800747-101802758
chr4	140152721	140154859	0.00326204404283319	0.782509895343331	0.076	0.045	1	Igsf21	chr4-140152721-140154859
chr18	46716080	46717173	0.0194638709731687	0.781741200912994	0.05	0.03	1	Cdo1	chr18-46716080-46717173
chr9	106235369	106237811	7.10176282846688e-06	0.779476283940681	0.172	0.106	1	Alas1	chr9-106235369-106237811
chr8	87747000	87748898	0.00426712676784442	0.779242562767219	0.074	0.043	1	Zfp423	chr8-87747000-87748898
chr1	88213649	88215287	0.0169919458634229	0.778359956781586	0.051	0.03	1	Ugt1a10	chr1-88213649-88215287
chr4	126277609	126279456	3.5884619645478e-08	0.777951579919312	0.236	0.149	0.0088671612836369	Trappc3	chr4-126277609-126279456
chr11	119810499	119811753	6.80646173132817e-07	0.777866637382778	0.202	0.12	0.168189030673465	Rptor	chr11-119810499-119811753
chr3	147862964	147864036	4.73085047603542e-07	0.777663075434328	0.213	0.127	0.11690026143293	RP23-145F12.1	chr3-147862964-147864036
chr16	23416009	23417475	0.0274495320782315	0.77685427812876	0.051	0.029	1	Rtp1	chr16-23416009-23417475
chr19	42254836	42256795	6.94814302193582e-05	0.776482761706715	0.134	0.08	1	Golga7b	chr19-42254836-42256795
chr17	5591117	5593110	0.000233880848866987	0.77564861238079	0.12	0.071	1	Zdhhc14	chr17-5591117-5593110
chr7	131926654	131928941	0.00168909461286599	0.775559440087009	0.09	0.055	1	Fgfr2	chr7-131926654-131928941
chr17	78411067	78411880	0.0169630383621981	0.774705923784213	0.053	0.033	1	Fez2	chr17-78411067-78411880
chr6	125070528	125072581	6.01801230413799e-05	0.773918799376434	0.145	0.082	1	Lpar5	chr6-125070528-125072581
chr5	92357308	92358723	0.0139904597168912	0.772432684339377	0.061	0.037	1	Art3	chr5-92357308-92358723
chr19	34233238	34234975	0.00149258837659937	0.77174029703011	0.092	0.055	1	Stambpl1	chr19-34233238-34234975
chr7	19282175	19283698	2.76646222222427e-05	0.77156941689829	0.153	0.09	1	Rtn2	chr7-19282175-19283698
chr6	116488806	116489802	0.0193904182155382	0.77104182196793	0.054	0.032	1	Olfr211	chr6-116488806-116489802
chr1	153893596	153896155	0.00716756306048595	0.768091776822412	0.072	0.045	1	Teddm2	chr1-153893596-153896155
chr16	92175113	92177166	2.88468525006947e-06	0.767732145710878	0.185	0.111	0.712811494662666	Mrps6	chr16-92175113-92177166
chr3	88489780	88490926	0.0108800040826151	0.766374719273305	0.065	0.039	1	Lmna	chr3-88489780-88490926
chr5	88542208	88543695	0.0245047623633305	0.766270650619516	0.051	0.03	1	Utp3	chr5-88542208-88543695
chr4	137681178	137682155	0.00282276691811159	0.765327881554683	0.086	0.05	1	Rap1gap	chr4-137681178-137682155
chr14	70169877	70172242	4.62184208479437e-07	0.764420563524861	0.214	0.13	0.114206642283686	Pdlim2	chr14-70169877-70172242
chr3	87982180	87982643	0.0201418559107373	0.763626398219394	0.055	0.033	1	Nes	chr3-87982180-87982643
chr6	91059091	91062355	0.0165974052374749	0.762759388802405	0.06	0.036	1	Nup210	chr6-91059091-91062355
chr5	30613738	30615100	0.00615318871317194	0.762619432951858	0.072	0.044	1	Kcnk3	chr5-30613738-30615100
chr4	118552707	118554000	0.00375069567188763	0.762204075610079	0.08	0.047	1	Cfap57	chr4-118552707-118554000
chr2	136713492	136714897	0.00126080263464092	0.76156393058532	0.097	0.06	1	Snap25	chr2-136713492-136714897
chr11	101211339	101212934	0.0263075419643168	0.761224355498336	0.052	0.03	1	Ezh1	chr11-101211339-101212934
chr9	44078241	44080095	4.91383148172524e-16	0.760948766502819	0.433	0.272	1.21421758679727e-10	Rnf26	chr9-44078241-44080095
chr3	145994888	145996344	0.0169378664306587	0.760427414167276	0.055	0.034	1	Syde2	chr3-145994888-145996344
chr18	78119451	78120835	0.0243250198202812	0.759569839291488	0.051	0.03	1	Slc14a1	chr18-78119451-78120835
chr2	28723661	28724849	5.35316129140161e-05	0.75749134133441	0.147	0.089	1	Ak8	chr2-28723661-28724849
chr16	31569852	31571541	0.00441907841386683	0.75685812314469	0.08	0.047	1	Dlg1	chr16-31569852-31571541
chr7	143906080	143908505	0.00588003937889067	0.755642858352587	0.071	0.044	1	Gm498	chr7-143906080-143908505
chr7	98353369	98356222	1.28895138447815e-06	0.754321054899653	0.201	0.122	0.318502465007319	Tsku	chr7-98353369-98356222
chr13	54748750	54750189	0.0151284755351471	0.753898121226596	0.059	0.036	1	Gprin1	chr13-54748750-54750189
chr6	49547727	49549163	0.00412346065632973	0.753264220220478	0.081	0.049	1	Stk31	chr6-49547727-49549163
chr13	34277599	34278982	0.0197111440901697	0.753139070470231	0.054	0.032	1	Slc22a23	chr13-34277599-34278982
chr10	60444663	60445940	0.000711823699097625	0.753128813607893	0.105	0.063	1	Cdh23	chr10-60444663-60445940
chr5	134784641	134786551	0.011086113127106	0.752735953869228	0.067	0.04	1	Eln	chr5-134784641-134786551
chr4	145280064	145282024	0.000275830630023877	0.752531088096266	0.125	0.074	1	Tnfrsf8	chr4-145280064-145282024
chr2	38428408	38431437	0.0127595853568446	0.751109838036844	0.061	0.039	1	Gm13589	chr2-38428408-38431437
chr17	45372970	45375452	0.00214862804933057	0.750180632515814	0.092	0.058	1	Cdc5l	chr17-45372970-45375452
chr7	83952517	83954247	0.00659812405960144	0.749902249953176	0.078	0.046	1	Cemip	chr7-83952517-83954247
chr11	120373435	120374935	0.00227999920741885	0.749792135060586	0.093	0.058	1	2310003H01Rik	chr11-120373435-120374935
chr18	69469186	69470126	0.0189005772402294	0.74900046520364	0.057	0.034	1	Tcf4	chr18-69469186-69470126
chr11	70020517	70021036	0.000386219182978373	0.748207304658763	0.118	0.075	1	Dlg4	chr11-70020517-70021036
chr10	80583614	80585719	0.0195350857760858	0.747827087683743	0.057	0.036	1	Abhd17a	chr10-80583614-80585719
chr2	143545098	143546533	0.0270589571050227	0.74781886973515	0.05	0.03	1	Pcsk2	chr2-143545098-143546533
chr18	60073758	60074832	0.0304693464733033	0.747325688969672	0.05	0.031	1	Gm4951	chr18-60073758-60074832
chr12	20814653	20816344	0.0181046234998264	0.746476568686055	0.055	0.036	1	RP23-152O2.3	chr12-20814653-20816344
chr11	51915132	51916982	1.72371304426089e-12	0.746404073576399	0.368	0.231	4.25932940662954e-07	Gm26551	chr11-51915132-51916982
chr7	79139779	79142016	0.00960752112002522	0.746236322822321	0.067	0.041	1	Mfge8	chr7-79139779-79142016
chr19	5912018	5913380	1.65977876125496e-12	0.745821607022585	0.375	0.231	4.10134651463623e-07	Dpf2	chr19-5912018-5913380
chr1	82428491	82430463	0.00159516792109446	0.744353902396258	0.099	0.062	1	Rhbdd1	chr1-82428491-82430463
chr2	166608036	166610191	0.00207647219457204	0.743713848786784	0.093	0.055	1	Prex1	chr2-166608036-166610191
chr11	106578651	106581614	0.00369373776504783	0.741928852785942	0.083	0.048	1	Tex2	chr11-106578651-106581614
chr2	132484993	132486653	0.0224819926805148	0.741686826918388	0.054	0.032	1	Gm14095	chr2-132484993-132486653
chr16	32499117	32500596	0.000522440857261409	0.741145808520782	0.119	0.077	1	Zdhhc19	chr16-32499117-32500596
chr19	10197984	10199902	0.0139567361184787	0.739099532560698	0.065	0.041	1	Fen1	chr19-10197984-10199902
chr8	123113686	123114994	0.0186400480493576	0.738980774303249	0.06	0.036	1	Gm20388	chr8-123113686-123114994
chr11	117176862	117178887	0.00209161176182813	0.738811188698542	0.097	0.06	1	Sec14l1	chr11-117176862-117178887
chr4	148490159	148492964	1.91233679170438e-05	0.738601771773172	0.171	0.106	1	Mtor	chr4-148490159-148492964
chr6	73222738	73223878	9.96062380064704e-05	0.738323718729254	0.145	0.091	1	Dnah6	chr6-73222738-73223878
chr4	138523449	138525801	0.00287539669171152	0.738135348992026	0.089	0.054	1	Vwa5b1	chr4-138523449-138525801
chr15	11877885	11879034	0.00150377810017039	0.736986404403438	0.1	0.062	1	Npr3	chr15-11877885-11879034
chr2	168320703	168322262	0.00418357949438863	0.73557109582821	0.085	0.051	1	Gm14262	chr2-168320703-168322262
chr11	94984477	94985782	0.0370584522457001	0.733798192988484	0.053	0.033	1	Ppp1r9b	chr11-94984477-94985782
chr9	122337339	122338429	0.0300496611048864	0.733263656935707	0.05	0.03	1	Abhd5	chr9-122337339-122338429
chrX	142680695	142682251	3.17783838878546e-13	0.731801499559336	0.395	0.257	7.85250221545666e-08	Tmem164	chrX-142680695-142682251
chr4	141131898	141133841	6.45406268748487e-05	0.731497467889632	0.153	0.094	1	Szrd1	chr4-141131898-141133841
chr7	127799043	127802114	3.81518677804323e-08	0.731438756894379	0.269	0.163	0.00942740283228039	Hsd3b7	chr7-127799043-127802114
chr5	76842801	76844201	0.0296614557137335	0.731288220245408	0.05	0.03	1	C530008M17Rik	chr5-76842801-76844201
chr13	54788201	54789787	2.78593938766302e-20	0.731120562280381	0.537	0.361	6.88411194570307e-15	Tspan17	chr13-54788201-54789787
chr1	136075667	136076984	0.0255192619885573	0.730848930424293	0.054	0.033	1	Cacna1s	chr1-136075667-136076984
chr14	70462450	70463516	0.015528684287593	0.730147398477735	0.061	0.036	1	Phyhip	chr14-70462450-70463516
chr5	24414903	24416917	0.00203808724877073	0.729403298736927	0.1	0.063	1	Asic3	chr5-24414903-24416917
chr18	15075760	15077440	0.00130619356193914	0.729145628418359	0.104	0.062	1	Kctd1	chr18-15075760-15077440
chr16	91961711	91964234	0.000473244087352089	0.729061100735882	0.118	0.073	1	D430001F17Rik	chr16-91961711-91964234
chr16	35630479	35631595	0.025560750940395	0.728683734568625	0.053	0.032	1	Sema5b	chr16-35630479-35631595
chr10	81383659	81384999	5.1536114010867e-22	0.728241565400609	0.568	0.367	1.27346768443133e-16	Dohh	chr10-81383659-81384999
chr7	29418010	29419412	0.0316851265318691	0.72795669200295	0.051	0.031	1	Sipa1l3	chr7-29418010-29419412
chr8	123517312	123520198	9.61510955139825e-09	0.726838064058086	0.284	0.179	0.00237591280036961	Gas8	chr8-123517312-123520198
chr2	158222268	158223674	0.0228178971962648	0.72680050286817	0.055	0.033	1	D630003M21Rik	chr2-158222268-158223674
chr4	19687572	19689550	0.0274556726438444	0.726419080441216	0.05	0.03	1	Wwp1	chr4-19687572-19689550
chr11	69268224	69270615	0.0255010379335666	0.72620899054574	0.058	0.036	1	Cntrob	chr11-69268224-69270615
chr9	45983233	45983933	0.0132332925150754	0.725474755874833	0.066	0.041	1	Pafah1b2	chr9-45983233-45983933
chr2	155803714	155806102	0.00607141752516752	0.724287428576267	0.081	0.051	1	Mmp24	chr2-155803714-155806102
chr8	121855153	121857003	1.50929986549535e-11	0.724126361835799	0.356	0.225	3.72951015363633e-06	Gm26812	chr8-121855153-121857003
chr17	91092269	91094056	0.0203394030770334	0.72383949188223	0.057	0.034	1	Nrxn1	chr17-91092269-91094056
chr15	78183750	78185770	0.0101294278374739	0.723043816768941	0.071	0.041	1	Pvalb	chr15-78183750-78185770
chr4	155010887	155011547	0.00808053910521678	0.722558707365135	0.077	0.049	1	Plch2	chr4-155010887-155011547
chr17	31384784	31387271	7.80313514986339e-05	0.722505884541245	0.155	0.094	1	Pde9a	chr17-31384784-31387271
chr17	46842215	46843797	0.0290491593533408	0.722421595926539	0.054	0.033	1	Gltscr1l	chr17-46842215-46843797
chr11	69901350	69902450	9.14442376464609e-12	0.72180125753038	0.369	0.236	2.25960540109158e-06	Neurl4	chr11-69901350-69902450
chr10	75364055	75365851	0.00622097834163012	0.720239716585416	0.076	0.046	1	Gucd1	chr10-75364055-75365851
chr15	85176483	85178732	8.88964786634223e-05	0.719927723906708	0.148	0.093	1	Fbln1	chr15-85176483-85178732
chr2	168252109	168253248	0.0257056523957678	0.719759821858267	0.055	0.035	1	Kcng1	chr2-168252109-168253248
chr6	134582129	134583143	0.00293341514373138	0.718764748575583	0.095	0.06	1	Lrp6	chr6-134582129-134583143
chr4	102569789	102571072	8.22696002812859e-06	0.718482845573326	0.185	0.116	1	Pde4b	chr4-102569789-102571072
chr5	142876583	142877989	0.00057602621832764	0.718126274454757	0.121	0.076	1	D430018E03Rik	chr5-142876583-142877989
chr7	135679960	135681195	0.0122058167582951	0.718072067124236	0.07	0.043	1	Ptpre	chr7-135679960-135681195
chr17	47747809	47750294	0.00173671881316212	0.716464399839358	0.105	0.062	1	Tfeb	chr17-47747809-47750294
chrX	162601497	162602597	0.00662493905100217	0.715954147673864	0.082	0.051	1	Reps2	chrX-162601497-162602597
chr2	154037345	154039584	0.013748220573267	0.71582229068932	0.067	0.041	1	Bpifa2	chr2-154037345-154039584
chr4	140258129	140260305	1.46665624451295e-07	0.715120295111831	0.244	0.155	0.0362413691331638	Igsf21	chr4-140258129-140260305
chr17	24375074	24375923	0.0254232040270551	0.714257001791264	0.059	0.037	1	Abca3	chr17-24375074-24375923
chr12	100925793	100926957	0.0329542259473416	0.713592102805109	0.052	0.031	1	Ccdc88c	chr12-100925793-100926957
chr13	55727903	55728390	0.012705231569754	0.713022523407956	0.068	0.041	1	Pcbd2	chr13-55727903-55728390
chr13	57142256	57143546	0.0341477499187554	0.713000416967652	0.05	0.031	1	Trpc7	chr13-57142256-57143546
chr5	136790284	136791555	0.00381968585122474	0.711753112550406	0.091	0.056	1	Col26a1	chr5-136790284-136791555
chr14	30887479	30889187	0.00218500307366668	0.710225166739834	0.098	0.06	1	Itih4	chr14-30887479-30889187
chr15	93590697	93592981	0.000986311301353339	0.707992098440424	0.116	0.073	1	Prickle1	chr15-93590697-93592981
chr15	73735044	73736305	0.00520784092323724	0.706085874296571	0.083	0.053	1	Ptp4a3	chr15-73735044-73736305
chr4	41657463	41660261	0.00373217276845943	0.704421042494925	0.095	0.06	1	Cntfr	chr4-41657463-41660261
chr1	112455441	112458292	3.45626280723642e-06	0.704156404067703	0.215	0.135	0.854049452193733	Dsel	chr1-112455441-112458292
chr7	74106855	74109051	0.00929744173394092	0.703487392120316	0.074	0.044	1	St8sia2	chr7-74106855-74109051
chr1	86414985	86417271	0.0306425574161101	0.703468004161341	0.054	0.036	1	1700019O17Rik	chr1-86414985-86417271
chr16	78375859	78377540	2.6496345972511e-30	0.702988159807005	0.67	0.463	6.54730008249942e-25	Btg3	chr16-78375859-78377540
chr15	85216988	85219562	0.00982155082326752	0.70255341063196	0.074	0.047	1	Fbln1	chr15-85216988-85219562
chr12	77790505	77791772	0.0137445830093975	0.702166935822882	0.068	0.041	1	Fut8	chr12-77790505-77791772
chr12	112842853	112845003	0.0128875053057362	0.702127017500767	0.071	0.045	1	Gpr132	chr12-112842853-112845003
chr9	65056901	65058043	0.0193702295209475	0.700324266278411	0.06	0.037	1	Dpp8	chr9-65056901-65058043
chr12	86931369	86933612	8.83241972403392e-05	0.700249334778391	0.16	0.1	1	Cipc	chr12-86931369-86933612
chr18	78337140	78338815	0.0245319763862782	0.700162256029096	0.059	0.036	1	Gm6133	chr18-78337140-78338815
chr10	43154751	43156868	0.0258546528167149	0.70014019800556	0.059	0.036	1	Sobp	chr10-43154751-43156868
chr17	23659254	23662425	0.0379907064065642	0.699938446159798	0.057	0.037	1	Ccdc64b	chr17-23659254-23662425
chr12	4487860	4489111	0.0198842349356567	0.699409770800854	0.062	0.038	1	Ncoa1	chr12-4487860-4489111
chr4	63306785	63308578	0.00299542858912875	0.697318209369508	0.099	0.062	1	Col27a1	chr4-63306785-63308578
chr2	32311132	32313187	3.36811362011913e-06	0.697007500954282	0.215	0.137	0.832267611758677	Dnm1	chr2-32311132-32313187
chr11	120509572	120511079	0.0135120725298997	0.696914248007704	0.073	0.048	1	Slc25a10	chr11-120509572-120511079
chr13	37560442	37563574	0.0349212730350904	0.6968159017144	0.054	0.036	1	Gm29590	chr13-37560442-37563574
chrX	101941750	101943352	0.00598950342681409	0.696557805917509	0.085	0.052	1	Nhsl2	chrX-101941750-101943352
chr11	97361495	97364354	1.46734365675886e-09	0.696141647594433	0.326	0.211	0.000362583552272429	Socs7	chr11-97361495-97364354
chr4	108685937	108687154	0.015845153639806	0.695040698087216	0.068	0.043	1	Zfyve9	chr4-108685937-108687154
chr18	78052566	78053961	0.0278279074351321	0.693676367047195	0.059	0.036	1	Siglec15	chr18-78052566-78053961
chrX	20920270	20921569	4.89875516616056e-05	0.69339656509917	0.171	0.109	1	Syn1	chrX-20920270-20921569
chr18	74101204	74102701	0.00418490945533916	0.692624896170469	0.092	0.057	1	Gm9925	chr18-74101204-74102701
chr5	54004949	54006306	0.0380042906586793	0.692620793678616	0.053	0.034	1	Stim2	chr5-54004949-54006306
chr17	25800788	25801953	0.0151976987298803	0.692421713390059	0.073	0.046	1	Gm26694	chr17-25800788-25801953
chr19	5809685	5813504	2.83336589500743e-07	0.69204913884099	0.258	0.169	0.0700130379388126	Malat1	chr19-5809685-5813504
chr17	27074848	27076800	0.0301958003336494	0.691848696298262	0.053	0.035	1	Itpr3	chr17-27074848-27076800
chr4	41050462	41051635	0.00416257412739693	0.691760976433135	0.093	0.06	1	Aqp7	chr4-41050462-41051635
chrX	48284466	48286022	1.00252390432793e-15	0.691666256970404	0.477	0.316	2.4772566180724e-10	9530027J09Rik	chrX-48284466-48286022
chr5	138946943	138949947	0.00171705043573404	0.690960355127112	0.109	0.071	1	Pdgfa	chr5-138946943-138949947
chr9	123235003	123236805	0.0003432538878644	0.690545929038017	0.14	0.09	1	Cdcp1	chr9-123235003-123236805
chr10	86344230	86345373	0.00328079912752664	0.690479450669419	0.101	0.064	1	Timp3	chr10-86344230-86345373
chr12	82406911	82409515	0.01459833053104	0.688964829691253	0.074	0.047	1	Sipa1l1	chr12-82406911-82409515
chr12	108300578	108302695	0.00138799691137303	0.688692199451824	0.107	0.065	1	Hhipl1	chr12-108300578-108302695
chr11	89720349	89721850	0.00588846275910297	0.688672238705832	0.088	0.057	1	Ankfn1	chr11-89720349-89721850
chr18	64481945	64483201	0.011269574126424	0.68860159192351	0.075	0.05	1	Fech	chr18-64481945-64483201
chr15	75757649	75759151	0.00503433221354671	0.687618116583414	0.087	0.056	1	Zc3h3	chr15-75757649-75759151
chrX	20161566	20163026	0.0312567138281585	0.687248992223731	0.057	0.036	1	Slc9a7	chrX-20161566-20163026
chr7	15954646	15957046	0.00642334255377515	0.687164096514243	0.09	0.061	1	Ehd2	chr7-15954646-15957046
chr4	155858111	155861082	0.000239700738861095	0.686990703651038	0.148	0.099	1	Dvl1	chr4-155858111-155861082
chr7	12009942	12011439	0.0255319782066848	0.686930139158034	0.063	0.038	1	Vmn1r77	chr7-12009942-12011439
chr5	63962321	63963641	0.0369012967800152	0.686746398701491	0.052	0.034	1	Rell1	chr5-63962321-63963641
chr4	57015901	57017941	0.039713868500231	0.686627062929672	0.051	0.031	1	Epb4.1l4b	chr4-57015901-57017941
chr2	25852092	25853581	0.0165197397494285	0.684606164766686	0.066	0.041	1	Sohlh1	chr2-25852092-25853581
chr15	75747440	75749947	2.45277871645249e-15	0.684558253683161	0.479	0.306	6.06086526392844e-10	Mafa	chr15-75747440-75749947
chr11	94210683	94212484	5.69358144500986e-34	0.683444308932288	0.736	0.513	1.40689536222483e-28	Tob1	chr11-94210683-94212484
chr1	17122787	17125177	0.045077539207875	0.683158842995736	0.053	0.034	1	Gm28783	chr1-17122787-17125177
chr1	167212092	167213990	0.0364493848155624	0.683128862816254	0.055	0.036	1	Uck2	chr1-167212092-167213990
chr7	44334940	44336829	0.0270025622899742	0.682573523685957	0.062	0.039	1	Shank1	chr7-44334940-44336829
chr8	117469417	117472976	5.60489761146488e-07	0.680488272410303	0.251	0.16	0.13849814095882	Cmip	chr8-117469417-117472976
chr2	30717008	30717631	0.00319250073988637	0.680099737386872	0.1	0.063	1	Gm14488	chr2-30717008-30717631
chr17	65547777	65550044	0.00726867904244594	0.679445149214173	0.086	0.056	1	Tmem232	chr17-65547777-65550044
chr1	153710066	153711426	0.0285543184776284	0.679197604050453	0.061	0.038	1	Rgs8	chr1-153710066-153711426
chr4	102516190	102517805	0.00231967567947764	0.678627656151227	0.105	0.067	1	Pde4b	chr4-102516190-102517805
chr10	95773128	95775284	1.18231615531765e-12	0.678448575833065	0.415	0.271	2.92152686611302e-07	4732465J04Rik	chr10-95773128-95775284
chr14	8257917	8259632	0.0225479766142045	0.678323746373641	0.065	0.041	1	Acox2	chr14-8257917-8259632
chr7	97976069	97978134	0.0158036445416426	0.678153397917145	0.07	0.044	1	Gdpd4	chr7-97976069-97978134
chr8	122708892	122710282	0.0456248568605923	0.678133436063395	0.054	0.036	1	Gm20388	chr8-122708892-122710282
chr16	33676138	33677034	0.023792536333328	0.677554612939993	0.065	0.042	1	Heg1	chr16-33676138-33677034
chr1	118694089	118696413	0.00546936636714075	0.677166094754927	0.088	0.056	1	Tfcp2l1	chr1-118694089-118696413
chr5	23409802	23411099	0.0374363735117368	0.677005193848863	0.055	0.035	1	5031425E22Rik	chr5-23409802-23411099
chr19	5509293	5511258	8.99866003575207e-15	0.676733681236294	0.464	0.305	2.22358689215441e-09	Snx32	chr19-5509293-5511258
chr11	120612161	120613351	0.0145039923856149	0.676355042666829	0.076	0.048	1	Pcyt2	chr11-120612161-120613351
chr10	61876436	61879343	0.00920546362153874	0.676318893654166	0.083	0.055	1	Col13a1	chr10-61876436-61879343
chr11	83408911	83411147	0.0252562064100824	0.676307780349951	0.062	0.038	1	Rasl10b	chr11-83408911-83411147
chr11	4834999	4837950	0.0191143894762961	0.676283685477064	0.067	0.042	1	Nf2	chr11-4834999-4837950
chr5	129941281	129942228	4.17751502192644e-36	0.675932110646515	0.751	0.559	1.03227231694807e-30	Vkorc1l1	chr5-129941281-129942228
chr4	86873742	86875135	7.14048153401212e-08	0.675839036478154	0.285	0.184	0.0176442726801746	Acer2	chr4-86873742-86875135
chr7	19367935	19369254	0.0222695492889299	0.675719576382335	0.063	0.038	1	Ppp1r13l	chr7-19367935-19369254
chr15	101209248	101212281	0.0275945812122121	0.675165753202422	0.064	0.045	1	Acvr1b	chr15-101209248-101212281
chr10	84371270	84372603	0.00910027383897322	0.675066710293753	0.084	0.052	1	Nuak1	chr10-84371270-84372603
chr18	67472100	67473652	0.0138836702783613	0.674657871296839	0.076	0.048	1	Slmo1	chr18-67472100-67473652
chr7	128348204	128349229	0.0260506368718992	0.674433840787447	0.06	0.036	1	Rgs10	chr7-128348204-128349229
chr4	106707482	106709233	0.0179470692356782	0.67378826118575	0.071	0.046	1	Mroh7	chr4-106707482-106709233
chr11	106007345	106008654	0.00890941343829995	0.673696110885723	0.083	0.054	1	Kcnh6	chr11-106007345-106008654
chr9	122350707	122352708	1.90627333760623e-15	0.672060283277603	0.493	0.325	4.71043954269175e-10	Abhd5	chr9-122350707-122352708
chr10	61721930	61724329	0.0259027745350929	0.671943844455039	0.061	0.041	1	Aifm2	chr10-61721930-61724329
chr7	145302261	145303366	0.00430896808328839	0.671196367017786	0.093	0.06	1	Mrgprf	chr7-145302261-145303366
chr15	96637622	96639065	0.0111725643086085	0.670947331665357	0.079	0.049	1	Slc38a1	chr15-96637622-96639065
chr12	11177741	11179425	0.0132217615639085	0.670935832629453	0.076	0.049	1	Kcns3	chr12-11177741-11179425
chr8	93979770	93982957	0.00694531644669798	0.670816442361134	0.09	0.059	1	Amfr	chr8-93979770-93982957
chr11	87447835	87448786	4.53753156355729e-05	0.670765764606463	0.185	0.119	1	Tex14	chr11-87447835-87448786
chr19	10485950	10487750	0.00441319051842519	0.670716908184899	0.1	0.065	1	Ppp1r32	chr19-10485950-10487750
chr9	40375904	40377389	0.00463175486510177	0.670573845031676	0.101	0.064	1	Gramd1b	chr9-40375904-40377389
chr17	36308444	36310411	0.0141242533914912	0.670457537097375	0.077	0.049	1	H2-M10.1	chr17-36308444-36310411
chr2	156474797	156476396	2.3998031237739e-06	0.670154424952604	0.237	0.159	0.592996151490777	Epb4.1l1	chr2-156474797-156476396
chrX	108832405	108833795	0.00106560112125111	0.669689979082287	0.127	0.082	1	Brwd3	chrX-108832405-108833795
chr8	116003402	116005737	0.00832726334631485	0.669633972503913	0.085	0.053	1	Maf	chr8-116003402-116005737
chr11	120658032	120659614	0.0130785713933154	0.669348231357027	0.076	0.048	1	Notum	chr11-120658032-120659614
chr2	119299138	119301241	6.52365220806565e-05	0.669169810488588	0.178	0.114	1	Vps18	chr2-119299138-119301241
chr10	27616238	27617616	0.0333978797907564	0.668788312876951	0.056	0.036	1	Lama2	chr10-27616238-27617616
chr5	36811099	36812389	0.010659984848289	0.668614420934335	0.079	0.052	1	Man2b2	chr5-36811099-36812389
chr2	26285123	26287006	0.0393173473000711	0.668565421747192	0.056	0.034	1	4932418E24Rik	chr2-26285123-26287006
chr2	143950309	143952985	0.00582176129368969	0.66822656538784	0.093	0.06	1	Rrbp1	chr2-143950309-143952985
chr7	83738300	83740583	0.0368259954768493	0.668202710189823	0.053	0.035	1	Il16	chr7-83738300-83740583
chr6	100143221	100145263	0.0297250303404775	0.667988440532833	0.064	0.041	1	Rybp	chr6-100143221-100145263
chr18	66002082	66003349	3.46146020975651e-11	0.667789751483688	0.388	0.255	8.55333740751252e-06	Lman1	chr18-66002082-66003349
chr5	121219500	121220789	2.30491457992843e-06	0.667515899569691	0.236	0.154	0.569549002529476	Gm15800	chr5-121219500-121220789
chr19	10434905	10437637	0.00207960203956144	0.666221570773797	0.112	0.075	1	Syt7	chr19-10434905-10437637
chr11	58992986	58996143	0.001769138625318	0.666111490838138	0.116	0.072	1	Obscn	chr11-58992986-58996143
chr7	19211044	19213148	0.00062035375493312	0.665163327611539	0.133	0.087	1	Gpr4	chr7-19211044-19213148
chr12	111647725	111649142	0.0372515450401464	0.664133538860138	0.056	0.036	1	Mark3	chr12-111647725-111649142
chr7	100644741	100646377	0.0275788041716151	0.6628070961811	0.059	0.036	1	Plekhb1	chr7-100644741-100646377
chr5	77393303	77394727	0.0285077566191461	0.662164073506457	0.061	0.039	1	Igfbp7	chr5-77393303-77394727
chr17	35936898	35938336	0.0216369094751964	0.661986705605503	0.064	0.04	1	Ppp1r10	chr17-35936898-35938336
chr7	46032301	46035189	1.84945834974095e-10	0.661203446386698	0.378	0.244	4.57004857137688e-05	Nomo1	chr7-46032301-46035189
chr17	28527561	28529601	0.00127865250121197	0.660883972848642	0.124	0.082	1	Armc12	chr17-28527561-28529601
chr11	88909311	88911237	0.021770342299885	0.659600614522173	0.066	0.039	1	Scpep1	chr11-88909311-88911237
chr16	96144637	96146710	1.67638214425602e-15	0.659116721270483	0.503	0.336	4.1423738060995e-10	Wrb	chr16-96144637-96146710
chr8	15519161	15520562	4.87053314171766e-05	0.65907646243021	0.185	0.121	1	Gm24222	chr8-15519161-15520562
chr18	76379955	76381537	0.0493003920336337	0.65895144980306	0.055	0.036	1	Smad2	chr18-76379955-76381537
chr8	13338094	13339681	6.8695220998296e-08	0.658844163261471	0.301	0.202	0.0169747264991209	Tfdp1	chr8-13338094-13339681
chr17	25108390	25111209	0.00880758118243655	0.657758031972708	0.084	0.05	1	Telo2	chr17-25108390-25111209
chr5	137061585	137063367	0.0262741596708982	0.657730674522621	0.066	0.041	1	Serpine1	chr5-137061585-137063367
chr6	114223819	114225477	0.027743158305927	0.657716847981627	0.058	0.037	1	Slc6a11	chr6-114223819-114225477
chr4	138282228	138283554	2.0966521267434e-05	0.657363630454035	0.204	0.131	1	Kif17	chr4-138282228-138283554
chr10	80984795	80986839	0.0229406386269164	0.657298783846127	0.066	0.041	1	Gng7	chr10-80984795-80986839
chr2	69053805	69054961	0.0262073189442888	0.657101714301175	0.063	0.04	1	Cers6	chr2-69053805-69054961
chr9	44092825	44094807	0.00745668285169274	0.656895514979921	0.09	0.06	1	Usp2	chr9-44092825-44094807
chr4	130162708	130165009	0.000213386245664183	0.656851231106247	0.155	0.1	1	Tinagl1	chr4-130162708-130165009
chr5	118423583	118425750	9.84551736791494e-05	0.656567952634954	0.173	0.113	1	Gm28563	chr5-118423583-118425750
chr7	16938191	16939508	0.0235880952259838	0.65638625766098	0.067	0.043	1	Pnmal2	chr7-16938191-16939508
chr18	3117814	3121274	0.0257668222664302	0.656293185029998	0.07	0.042	1	Vmn1r238	chr18-3117814-3121274
chr8	124433072	124436074	6.44957921398749e-15	0.655668759362695	0.49	0.328	1.59370392293474e-09	Pgbd5	chr8-124433072-124436074
chr6	97404832	97405910	0.0452675040339754	0.655590877576765	0.053	0.035	1	Frmd4b	chr6-97404832-97405910
chr19	5750591	5752384	0.0210078831628857	0.655334601679159	0.072	0.049	1	Ltbp3	chr19-5750591-5752384
chr2	162998390	162999627	0.0160502858584297	0.655172883550167	0.073	0.046	1	Sgk2	chr2-162998390-162999627
chr17	84737415	84739189	0.009643565077733	0.653136806161307	0.089	0.059	1	Lrpprc	chr17-84737415-84739189
chr15	102510202	102511264	4.80905761611642e-08	0.65304926335547	0.302	0.195	0.011883277550576	Map3k12	chr15-102510202-102511264
chr1	127750132	127751142	6.91858565591809e-05	0.652921019522422	0.176	0.114	1	Acmsd	chr1-127750132-127751142
chr2	167251911	167253066	5.22077859162639e-06	0.65234850221106	0.228	0.149	1	Ptgis	chr2-167251911-167253066
chr19	46878009	46879013	0.040679619241314	0.652151200603684	0.057	0.036	1	Cnnm2	chr19-46878009-46879013
chr7	126265499	126266949	0.0176519430254571	0.651296193635679	0.074	0.047	1	Sbk1	chr7-126265499-126266949
chr13	55419760	55422304	0.0224872058390761	0.651258197300567	0.065	0.042	1	F12	chr13-55419760-55422304
chr12	111808991	111811127	6.82974436355628e-06	0.651180865544547	0.228	0.151	1	Xrcc3	chr12-111808991-111811127
chr4	130109213	130110864	0.0022408398525704	0.651058111639918	0.112	0.073	1	Pef1	chr4-130109213-130110864
chr4	132353188	132356803	5.42533793061772e-05	0.650842958213949	0.196	0.129	1	Rcc1	chr4-132353188-132356803
chr12	33109191	33110523	0.0426553124279805	0.64980471339239	0.055	0.036	1	F730043M19Rik	chr12-33109191-33110523
chr13	113550502	113552011	0.0100047908023349	0.649318746557776	0.086	0.054	1	Snx18	chr13-113550502-113552011
chr18	61481533	61483058	0.0451109705379446	0.649237703981372	0.054	0.035	1	Arhgef37	chr18-61481533-61483058
chr10	81068999	81071493	1.07986501563107e-16	0.649057547476734	0.536	0.362	2.66836805092468e-11	Thop1	chr10-81068999-81071493
chr17	87106676	87108146	3.24878984245097e-21	0.648637599845194	0.614	0.419	8.02782467649319e-16	Socs5	chr17-87106676-87108146
chr1	132122765	132124485	0.00159404645774523	0.648563002455442	0.121	0.081	1	Cdk18	chr1-132122765-132124485
chr3	108327042	108329370	0.020731224393807	0.648343624404523	0.073	0.047	1	Sort1	chr3-108327042-108329370
chr15	97762531	97763415	0.00124963678789128	0.648159470292374	0.131	0.083	1	Rapgef3	chr15-97762531-97763415
chr19	29251109	29252797	4.98569323160579e-13	0.648038180663932	0.454	0.308	1.23197476891625e-07	Jak2	chr19-29251109-29252797
chr5	31909470	31910546	0.0308331654623482	0.647665189527801	0.061	0.038	1	Bre	chr5-31909470-31910546
chr19	41205400	41207524	0.0390537678356058	0.647583832288794	0.057	0.036	1	Tll2	chr19-41205400-41207524
chr7	24628312	24631744	0.000371679980858046	0.647422308622046	0.154	0.106	1	Phldb3	chr7-24628312-24631744
chr17	31964655	31966330	8.72850198737848e-05	0.645992137995352	0.182	0.114	1	Hsf2bp	chr17-31964655-31966330
chr19	42178841	42180267	0.0449762677829137	0.645915069144603	0.055	0.036	1	Zfyve27	chr19-42178841-42180267
chr9	21803039	21805222	0.00178203707082819	0.645665296776411	0.126	0.081	1	Dock6	chr9-21803039-21805222
chr9	77688408	77690014	0.019343268213602	0.645568779571828	0.073	0.047	1	Klhl31	chr9-77688408-77690014
chr7	81873373	81875533	6.11194776228526e-05	0.645545842188024	0.192	0.127	1	Tm6sf1	chr7-81873373-81875533
chr10	80675491	80677143	1.21068494108084e-33	0.645428213166479	0.759	0.556	2.99162670310957e-28	Mknk2	chr10-80675491-80677143
chr1	86006422	86008443	0.00100370428003475	0.645410424222717	0.134	0.087	1	Spata3	chr1-86006422-86008443
chr4	53017890	53019041	0.00366834184284839	0.64478919827649	0.107	0.07	1	Nipsnap3b	chr4-53017890-53019041
chr10	86462790	86464781	0.00306107820055009	0.644697857305209	0.111	0.07	1	Syn3	chr10-86462790-86464781
chr7	126884024	126886098	2.18167816008517e-15	0.64432852221515	0.509	0.348	5.39097036713365e-10	Taok2	chr7-126884024-126886098
chr4	53511157	53513194	0.0255818020969244	0.644144153698344	0.067	0.042	1	Slc44a1	chr4-53511157-53513194
chr1	191980098	191982255	1.34130032912698e-05	0.643994194031602	0.213	0.138	1	Rd3	chr1-191980098-191982255
chr1	135738131	135740471	0.0195703948960324	0.643969511805509	0.069	0.044	1	Csrp1	chr1-135738131-135740471
chr6	92874391	92876498	0.0357400307105671	0.643599913186535	0.057	0.037	1	Adamts9	chr6-92874391-92876498
chr13	98596224	98597729	0.0437579112285	0.643278385337984	0.054	0.035	1	Tmem174	chr13-98596224-98597729
chr17	24549485	24551522	1.22366528406398e-24	0.64293953283017	0.67	0.473	3.02370139022779e-19	Pkd1	chr17-24549485-24551522
chr13	54117098	54118818	0.000139644080002923	0.642818347575169	0.177	0.118	1	Sfxn1	chr13-54117098-54118818
chr1	52144139	52147469	0.0127658166047985	0.64273622267373	0.088	0.058	1	Stat1	chr1-52144139-52147469
chr13	94072019	94073719	0.0140695955895488	0.642568816887422	0.082	0.053	1	Lhfpl2	chr13-94072019-94073719
chr18	60642313	60644618	0.0152420145153495	0.642525922036979	0.078	0.049	1	Synpo	chr18-60642313-60644618
chr2	93202746	93204841	0.0112266424601594	0.642433554784771	0.083	0.056	1	Tspan18	chr2-93202746-93204841
chr9	96772833	96774033	0.0257694859856699	0.642393380136837	0.07	0.044	1	C430002N11Rik	chr9-96772833-96774033
chr16	58294463	58296435	0.0178560315848169	0.642151553902909	0.072	0.047	1	4930461C15Rik	chr16-58294463-58296435
chr9	123832834	123833967	0.0399656106927673	0.64169967779612	0.058	0.038	1	Fyco1	chr9-123832834-123833967
chr16	94289595	94291059	0.000877754769268525	0.641445188674744	0.138	0.09	1	Hlcs	chr16-94289595-94291059
chr12	99083499	99085839	0.00010923233046809	0.641195968675412	0.177	0.117	1	Ttc8	chr12-99083499-99085839
chr2	154406616	154408881	3.23274206907139e-06	0.640690162453362	0.248	0.159	0.798817030751678	Snta1	chr2-154406616-154408881
chr4	98755890	98757218	0.00269917392054094	0.640612345116687	0.114	0.073	1	Kank4	chr4-98755890-98757218
chr10	99518626	99520500	0.0298802759672655	0.639728305168478	0.062	0.041	1	Gad1-ps	chr10-99518626-99520500
chr4	149806423	149809290	0.00696299455619147	0.63930616482113	0.099	0.065	1	n-R5s193	chr4-149806423-149809290
chr5	119060251	119063122	0.0237276567929772	0.638965359911349	0.068	0.043	1	1700081H04Rik	chr5-119060251-119063122
chr7	126624892	126626467	3.10427475949738e-09	0.638945798806151	0.349	0.232	0.000767072501621321	Nupr1	chr7-126624892-126626467
chr2	84519030	84520976	4.62524105300326e-05	0.638911612564643	0.197	0.13	1	Gm13710	chr2-84519030-84520976
chr9	43919480	43921302	0.00407830701666242	0.638011772239569	0.106	0.07	1	Gm3898	chr9-43919480-43921302
chr11	75509240	75512212	1.26570314361534e-08	0.637315561751497	0.334	0.229	0.00312757778193639	Prpf8	chr11-75509240-75512212
chr2	163054081	163056014	6.39385937224835e-06	0.636996793957469	0.238	0.156	1	Mybl2	chr2-163054081-163056014
chr7	110120674	110122437	5.03610783480592e-16	0.636810417091557	0.526	0.368	1.24443231819621e-10	Wee1	chr7-110120674-110122437
chr7	143822049	143823809	1.55990401639305e-15	0.636687273184116	0.52	0.357	3.85455402258757e-10	Nadsyn1	chr7-143822049-143823809
chr2	5089656	5091323	0.0300481462453081	0.636461053526169	0.066	0.042	1	Optn	chr2-5089656-5091323
chr15	57710025	57711567	0.00832735086656603	0.636323592220603	0.09	0.06	1	Zhx2	chr15-57710025-57711567
chr7	25240416	25241690	0.0310961372909695	0.635960274847711	0.063	0.041	1	Erf	chr7-25240416-25241690
chr15	39816595	39818233	0.0113130967657626	0.635598641593292	0.085	0.058	1	Dpys	chr15-39816595-39818233
chr4	105328421	105329960	0.0115079370853872	0.63558841193874	0.088	0.058	1	Ppap2b	chr4-105328421-105329960
chr7	79734036	79735304	0.0282241307502381	0.635215886606342	0.061	0.039	1	Pex11a	chr7-79734036-79735304
chr2	163822127	163824653	0.0434950742407923	0.634531354868595	0.053	0.036	1	Wisp2	chr2-163822127-163824653
chr2	127889997	127891552	0.0387628862440134	0.634244771443923	0.067	0.045	1	Acoxl	chr2-127889997-127891552
chr9	67080847	67082646	0.0298934129302238	0.633522824731784	0.069	0.044	1	Tpm1	chr9-67080847-67082646
chr7	127635456	127638030	0.000192161422931402	0.633489964451897	0.176	0.112	1	Zfp629	chr7-127635456-127638030
chr12	73590481	73592575	0.0116954998005284	0.633404656462139	0.086	0.057	1	Prkch	chr12-73590481-73592575
chrX	159371581	159373040	2.13039316287901e-07	0.633014862074925	0.293	0.197	0.0526424411333729	Eif1ax	chrX-159371581-159373040
chr4	46125788	46127170	0.0294629019390918	0.632449752900717	0.063	0.04	1	Tstd2	chr4-46125788-46127170
chr14	69140251	69142134	0.0417342225664308	0.631950281830658	0.056	0.036	1	Nkx2-6	chr14-69140251-69142134
chr8	33516513	33517947	0.0281036205722036	0.631356627373532	0.067	0.044	1	Tex15	chr8-33516513-33517947
chr8	84814172	84816695	0.000122160794394835	0.631145377528815	0.18	0.121	1	Dand5	chr8-84814172-84816695
chr4	127619218	127620564	0.0138006717050711	0.630412031492245	0.087	0.059	1	A630031M04Rik	chr4-127619218-127620564
chr1	182701091	182702893	0.0249193617572787	0.630121843116815	0.069	0.044	1	RP23-191P7.2	chr1-182701091-182702893
chr6	124930719	124931998	1.82739917454088e-28	0.62887347998877	0.715	0.523	4.515539908274e-23	Mlf2	chr6-124930719-124931998
chr11	6274162	6276417	6.64130732093645e-07	0.628483178268779	0.283	0.188	0.164108032161804	Tmed4	chr11-6274162-6276417
chr2	165700420	165702914	0.048791090264228	0.627978820398087	0.056	0.036	1	Eya2	chr2-165700420-165702914
chr16	90881603	90883507	0.000554348248041009	0.627814967142414	0.153	0.1	1	Eva1c	chr16-90881603-90883507
chr5	127441627	127443242	0.00407939569878831	0.62774184867586	0.108	0.074	1	Tmem132c	chr5-127441627-127443242
chr1	192726756	192727984	0.0316323963397201	0.627408129512107	0.066	0.043	1	Hhat	chr1-192726756-192727984
chr6	34921657	34922992	0.0105334482045587	0.627394879075808	0.086	0.057	1	Stra8	chr6-34921657-34922992
chr6	99480870	99482243	0.0456366868433461	0.627160030882128	0.059	0.04	1	Foxp1	chr6-99480870-99482243
chr8	126698750	126700328	0.00620356410664796	0.626962537872709	0.101	0.069	1	Irf2bp2	chr8-126698750-126700328
chr2	29858446	29859764	0.0032575443486566	0.626166554555059	0.118	0.078	1	Cercam	chr2-29858446-29859764
chr6	72427729	72428997	0.0157666205537653	0.625373407367709	0.082	0.055	1	Ggcx	chr6-72427729-72428997
chr11	100332167	100333606	0.0156316076699978	0.625278404205768	0.082	0.053	1	Gast	chr11-100332167-100333606
chr8	11380966	11383327	0.00366926500516812	0.624876771641557	0.109	0.07	1	Col4a2	chr8-11380966-11383327
chr16	8619548	8621249	0.00467044340867686	0.624700123087789	0.11	0.075	1	Abat	chr16-8619548-8621249
chr7	27127910	27128903	0.022641689968581	0.624663826118485	0.073	0.048	1	Cyp2f2	chr7-27127910-27128903
chr9	99416961	99417914	0.00873566972224379	0.624606710272112	0.092	0.061	1	Mras	chr9-99416961-99417914
chr10	63953907	63955122	0.0477442159807716	0.624470361042776	0.054	0.035	1	Ctnna3	chr10-63953907-63955122
chr17	31775711	31778802	0.019550795842335	0.624294277155734	0.076	0.049	1	Sik1	chr17-31775711-31778802
chr8	93569232	93570802	0.00119319283205435	0.624189192395493	0.134	0.089	1	Ces5a	chr8-93569232-93570802
chr4	45407766	45409354	5.43612084639207e-10	0.623844947746793	0.39	0.265	0.000134327633338517	Slc25a51	chr4-45407766-45409354
chr5	144357865	144358802	1.57262027585295e-24	0.623437593569555	0.673	0.495	3.88597615403816e-19	Baiap2l1	chr5-144357865-144358802
chr12	98746498	98747519	3.51771994028244e-08	0.622988493722401	0.334	0.221	0.00869235632683672	Zc3h14	chr12-98746498-98747519
chr10	79744679	79747308	4.12075509510527e-06	0.622871428971221	0.25	0.168	1	Polrmt	chr10-79744679-79747308
chr7	109959317	109961091	1.49757057484003e-06	0.622515819520281	0.265	0.177	0.370052684184122	Dennd5a	chr7-109959317-109961091
chr6	145792537	145794092	0.0342844769003637	0.622397277191312	0.063	0.041	1	Rassf8	chr6-145792537-145794092
chrX	169879044	169880124	0.0122611780799453	0.622255979430266	0.084	0.056	1	Mid1	chrX-169879044-169880124
chr4	7391154	7392319	0.00012034871995383	0.621807125688029	0.193	0.129	1	8430436N08Rik	chr4-7391154-7392319
chr5	111841842	111843680	0.0242327157155436	0.621661214147128	0.075	0.049	1	E130006D01Rik	chr5-111841842-111843680
chr8	80752754	80754193	0.0274953580991581	0.621086322450461	0.072	0.049	1	Gab1	chr8-80752754-80754193
chrX	8175332	8176403	0.000179744214872618	0.621046102384173	0.18	0.127	1	Tbc1d25	chrX-8175332-8176403
chr12	33333232	33336514	0.00972526019293502	0.62072448135842	0.09	0.061	1	Atxn7l1	chr12-33333232-33336514
chr14	54652738	54654989	0.00400751158425052	0.620380208107261	0.114	0.077	1	Acin1	chr14-54652738-54654989
chr13	64903178	64904583	0.0205877029881619	0.620339120374232	0.078	0.053	1	Cntnap3	chr13-64903178-64904583
chr16	93711269	93712922	1.30990629520428e-26	0.620026360402918	0.705	0.518	3.23680465357569e-21	Dopey2	chr16-93711269-93712922
chr2	93125384	93127375	9.93616433247159e-06	0.619719525676429	0.235	0.154	1	Gm13802	chr2-93125384-93127375
chr1	125606828	125608017	0.0206175312937032	0.619435662167326	0.078	0.05	1	Slc35f5	chr1-125606828-125608017
chr3	131761450	131763487	0.0189446730431626	0.619269895196962	0.08	0.054	1	Papss1	chr3-131761450-131763487
chr2	25167223	25168944	0.00231358363517488	0.619014121996815	0.123	0.083	1	Nrarp	chr2-25167223-25168944
chr17	8505720	8506780	0.000809791340944829	0.618983456701192	0.145	0.096	1	Pde10a	chr17-8505720-8506780
chr11	69604374	69606793	4.50179822684696e-05	0.618691555011781	0.206	0.137	1	Atp1b2	chr11-69604374-69606793
chr10	53508474	53510187	0.0215536377818085	0.618641707747439	0.071	0.043	1	Mcm9	chr10-53508474-53510187
chr4	154272594	154273949	0.0368225554267306	0.618577615667786	0.062	0.044	1	Megf6	chr4-154272594-154273949
chr2	28882589	28884556	4.30764615350723e-05	0.618508933851064	0.203	0.133	1	Ddx31	chr2-28882589-28884556
chr19	21814250	21815332	0.00198447491958233	0.618304134484174	0.128	0.089	1	Tmem2	chr19-21814250-21815332
chr8	119558298	119559303	2.22795589209248e-13	0.618184548586274	0.486	0.336	5.50532356847837e-08	Mbtps1	chr8-119558298-119559303
chr10	79681445	79682489	5.18936014903749e-22	0.617995090752925	0.645	0.477	1.28230127154746e-16	Cdc34	chr10-79681445-79682489
chr11	82174049	82175530	0.0156139378801678	0.617563015595737	0.085	0.056	1	Ccl1	chr11-82174049-82175530
chr6	48443202	48446436	2.53066671094717e-20	0.617050740999947	0.626	0.447	6.25332805608468e-15	Zfp467	chr6-48443202-48446436
chr6	128456967	128458147	0.000103085626405689	0.615667252606065	0.193	0.126	1	Gm10069	chr6-128456967-128458147
chr1	177623096	177624225	0.00410294073079437	0.615484534436921	0.111	0.077	1	2310043L19Rik	chr1-177623096-177624225
chr2	157029629	157032097	0.0309912498851174	0.615232734466323	0.069	0.046	1	Soga1	chr2-157029629-157032097
chr11	98346604	98348298	0.0146179608454261	0.615030395844218	0.084	0.059	1	Ppp1r1b	chr11-98346604-98348298
chr15	88750978	88752123	1.94042196381088e-19	0.6148744075485	0.615	0.432	4.79482148101595e-14	Zbed4	chr15-88750978-88752123
chr11	33122000	33124382	0.0318954255677308	0.614840108513214	0.066	0.041	1	Fgf18	chr11-33122000-33124382
chr7	16284777	16287153	9.60816983464568e-37	0.614683058538793	0.804	0.618	2.37419798248062e-31	Ccdc9	chr7-16284777-16287153
chr9	14697208	14700711	0.00147152794243391	0.614351984744911	0.136	0.093	1	Piwil4	chr9-14697208-14700711
chr5	30559671	30561879	0.0226634198378727	0.614285045688282	0.071	0.047	1	Cib4	chr5-30559671-30561879
chr17	25397526	25398753	0.0438168377637721	0.614089224804588	0.061	0.041	1	Cacna1h	chr17-25397526-25398753
chr4	150218703	150221942	0.0197650245044478	0.613889800684435	0.083	0.058	1	Eno1	chr4-150218703-150221942
chr11	62325851	62327541	0.00254254025184298	0.613812962220877	0.124	0.081	1	Ncor1	chr11-62325851-62327541
chr15	73538524	73539487	0.0207114012923079	0.61349615921815	0.077	0.05	1	Dennd3	chr15-73538524-73539487
chr7	16325799	16327395	0.00839778992958842	0.613388449126095	0.103	0.071	1	Sae1	chr7-16325799-16327395
chr16	22504496	22505918	0.0315967204202721	0.61337832695305	0.066	0.042	1	Dgkg	chr16-22504496-22505918
chr7	123083374	123085271	4.53184396243822e-05	0.612911859681917	0.211	0.141	1	Tnrc6a	chr7-123083374-123085271
chr6	85345318	85347312	0.00218078458828569	0.61290660695822	0.129	0.085	1	Rab11fip5	chr6-85345318-85347312
chr3	97226556	97228796	2.60176629864407e-18	0.61260446434294	0.586	0.419	6.42901655927547e-13	Bcl9	chr3-97226556-97228796
chr15	79367131	79370211	0.00187206949732284	0.612433624693413	0.127	0.091	1	Tmem184b	chr15-79367131-79370211
chr4	134669521	134671388	0.0244590280603668	0.611454405661738	0.078	0.053	1	Man1c1	chr4-134669521-134671388
chr11	109669792	109673155	0.0292115140487828	0.611188056327575	0.071	0.046	1	Fam20a	chr11-109669792-109673155
chr15	96551043	96552732	0.00332395963092065	0.61050308581455	0.124	0.083	1	Slc38a1	chr15-96551043-96552732
chr2	127449309	127451283	0.00712335619223562	0.610354851864529	0.106	0.069	1	Fahd2a	chr2-127449309-127451283
chr17	45760598	45762344	0.00441013209945622	0.608262870260872	0.113	0.074	1	F630040K05Rik	chr17-45760598-45762344
chr1	165707339	165708786	0.0286026245847061	0.607756633346415	0.068	0.044	1	Rcsd1	chr1-165707339-165708786
chr15	96603756	96605396	0.0414130039395997	0.607596120858955	0.062	0.041	1	Slc38a1	chr15-96603756-96605396
chr8	72318411	72320204	2.38401202200538e-09	0.607317089351139	0.384	0.269	0.000589094138661574	Klf2	chr8-72318411-72320204
chr9	46353217	46355502	0.0477020299252896	0.607097790228517	0.061	0.04	1	4930448E22Rik	chr9-46353217-46355502
chrX	73785469	73788511	1.72061839828916e-08	0.606793967468404	0.354	0.244	0.00425168247454048	Ssr4	chrX-73785469-73788511
chr4	152296777	152298723	6.95631431403458e-16	0.606555747878607	0.555	0.395	1.71891917962657e-10	Icmt	chr4-152296777-152298723
chrX	101532197	101533926	1.41707767056036e-07	0.605474090222318	0.311	0.219	0.0350162726550805	Taf1	chrX-101532197-101533926
chr15	99714319	99716730	0.0211348286959004	0.604836500814102	0.081	0.053	1	Smarcd1	chr15-99714319-99716730
chr12	103313852	103317075	0.0238788130384602	0.604327016016927	0.079	0.055	1	Fam181a	chr12-103313852-103317075
chr1	88237576	88240532	0.0140104284890618	0.604268740210913	0.089	0.063	1	Mroh2a	chr1-88237576-88240532
chr6	31288149	31289856	6.87848440760915e-10	0.603977999932617	0.392	0.267	0.000169968725408904	2210408F21Rik	chr6-31288149-31289856
chr6	55294249	55295690	0.0205998381328596	0.603708172201232	0.081	0.054	1	Fam188b	chr6-55294249-55295690
chr16	78301180	78302296	9.07975247274725e-10	0.603400180747107	0.396	0.27	0.000224362499552079	Cxadr	chr16-78301180-78302296
chr5	135285218	135287345	0.0202595256410001	0.602996471697965	0.081	0.055	1	Fkbp6	chr5-135285218-135287345
chr19	32885081	32887430	0.00113146473459685	0.60292490305728	0.15	0.101	1	Pten	chr19-32885081-32887430
chr11	94996617	94998967	0.0344483880221663	0.602823747622557	0.066	0.045	1	Ppp1r9b	chr11-94996617-94998967
chr5	145081885	145086330	1.62719565341351e-05	0.602703063701503	0.241	0.17	1	Kpna7	chr5-145081885-145086330
chr11	119523553	119525373	6.56683398753263e-05	0.602697689223636	0.21	0.138	1	Endov	chr11-119523553-119525373
chr5	142549650	142551764	1.12199605252226e-14	0.602521434813169	0.528	0.366	2.77247468570356e-09	Radil	chr5-142549650-142551764
chr4	150625133	150625944	0.0406290994971293	0.602372409951609	0.069	0.049	1	Slc45a1	chr4-150625133-150625944
chr7	46837730	46838585	0.00121375370958325	0.602231356788953	0.149	0.1	1	Ldha	chr7-46837730-46838585
chr11	89976269	89979259	1.12043103959269e-06	0.602210104895327	0.283	0.19	0.276860750745434	Pctp	chr11-89976269-89979259
chr4	120854349	120856119	0.0243084369526554	0.602130246451139	0.074	0.048	1	Rims3	chr4-120854349-120856119
chr11	88992938	88995124	0.044071144933552	0.602032826586229	0.064	0.047	1	Gm11496	chr11-88992938-88995124
chr12	85598542	85599772	8.65642897629743e-13	0.601075286121778	0.484	0.335	2.13902091290105e-07	Jdp2	chr12-85598542-85599772
chr16	14116376	14118100	0.0393735118338233	0.600667075937507	0.069	0.047	1	Marf1	chr16-14116376-14118100
chr17	24558226	24559862	0.025391369219766	0.600665430189159	0.08	0.054	1	Pkd1	chr17-24558226-24559862
chr7	145241770	145244801	0.00750056205015028	0.600373867005477	0.109	0.075	1	Tpcn2	chr7-145241770-145244801
chr4	155222239	155224789	1.42740558875428e-24	0.600220388672962	0.693	0.514	3.5271477579236e-19	Ski	chr4-155222239-155224789
chr15	72548599	72550276	0.0142152837547698	0.599913039039194	0.088	0.059	1	Kcnk9	chr15-72548599-72550276
chr13	54211544	54213208	1.28480476996601e-09	0.599889844973701	0.389	0.263	0.000317477828268141	Hrh2	chr13-54211544-54213208
chr2	121288193	121290501	1.19824704543499e-05	0.599553966905519	0.241	0.165	1	Map1a	chr2-121288193-121290501
chr12	17495218	17497371	0.0133995087995661	0.599367346276328	0.088	0.06	1	Odc1	chr12-17495218-17497371
chr4	102573963	102575151	0.010610600111073	0.599263319096466	0.096	0.062	1	Pde4b	chr4-102573963-102575151
chr5	66384713	66387111	0.00988855266546852	0.59908395560279	0.099	0.064	1	Apbb2	chr5-66384713-66387111
chr10	80260492	80261589	4.07929945584039e-12	0.598974109140802	0.47	0.331	1.00800305413707e-06	Dazap1	chr10-80260492-80261589
chr7	98702511	98704095	1.96495653062059e-14	0.598612463306118	0.532	0.378	4.85544688629409e-09	Prkrir	chr7-98702511-98704095
chr11	68211751	68213266	0.0484304095800021	0.598340789580894	0.063	0.042	1	Ntn1	chr11-68211751-68213266
chr7	40761858	40763340	0.0482318030262689	0.597843300223674	0.059	0.038	1	4933402C06Rik	chr7-40761858-40763340
chr15	78978059	78980024	0.00106001742103169	0.597389386683645	0.15	0.101	1	Triobp	chr15-78978059-78980024
chr10	80151878	80152717	0.00043492878547816	0.597099017123053	0.171	0.119	1	Midn	chr10-80151878-80152717
chr13	107830858	107832076	9.06486870626848e-08	0.596613630471092	0.333	0.228	0.0223994718705635	Zswim6	chr13-107830858-107832076
chr1	152765373	152767418	4.97722616580206e-13	0.596178059984928	0.5	0.349	1.22988254002202e-07	Arpc5	chr1-152765373-152767418
chr13	49395915	49397100	0.00752315105131251	0.595674173422801	0.106	0.072	1	Bicd2	chr13-49395915-49397100
chr8	94527815	94529732	0.0286574897851579	0.595611120808297	0.073	0.05	1	Nlrc5	chr8-94527815-94529732
chr13	119616028	119618788	0.0425543892735778	0.595460380966272	0.067	0.044	1	Ccl28	chr13-119616028-119618788
chr7	110772449	110775206	0.00203085527359741	0.59532222873935	0.135	0.091	1	Ampd3	chr7-110772449-110775206
chr17	31902886	31907483	9.54181410094391e-10	0.59511818933032	0.403	0.281	0.000235780134797144	Hsf2bp	chr17-31902886-31907483
chr15	71839780	71840861	0.0402149314920896	0.595081793474589	0.068	0.044	1	Col22a1	chr15-71839780-71840861
chr3	96579500	96581435	0.000510425018006152	0.594522112177774	0.173	0.116	1	Gm16253	chr3-96579500-96581435
chr15	73060400	73062116	2.28210347653908e-12	0.593627894039987	0.48	0.346	5.63912333259759e-07	Trappc9	chr15-73060400-73062116
chr13	69533366	69535281	3.0159375476873e-16	0.593555638808864	0.571	0.409	7.45244199908627e-11	Nsun2	chr13-69533366-69535281
chr8	114132666	114134120	2.20368124664567e-06	0.593088206317583	0.285	0.193	0.544534043408638	Nudt7	chr8-114132666-114134120
chr12	72013546	72015134	0.00961194575123124	0.592586107725291	0.101	0.066	1	Daam1	chr12-72013546-72015134
chr5	114434796	114437200	0.00181843709963788	0.592517233136318	0.141	0.096	1	Mmab	chr5-114434796-114437200
chr11	102405984	102408153	6.40583235754691e-08	0.592460377038931	0.346	0.232	0.0158289398721456	Slc25a39	chr11-102405984-102408153
chr2	158793197	158795694	1.45584460745941e-10	0.592445944589659	0.43	0.304	3.59742114192436e-05	Dhx35	chr2-158793197-158795694
chr16	35248410	35249986	0.00142100676800887	0.591821194519421	0.144	0.094	1	Adcy5	chr16-35248410-35249986
chr5	143463426	143465330	0.000163097552214908	0.591697470394106	0.194	0.131	1	Daglb	chr5-143463426-143465330
chr14	8308398	8310912	0.00966497971989791	0.591554629848687	0.103	0.071	1	Fam107a	chr14-8308398-8310912
chr8	13199878	13202175	0.000186419810857509	0.591422360728347	0.199	0.133	1	Grtp1	chr8-13199878-13202175
chr6	86365163	86367103	1.88622396086581e-12	0.591250705816935	0.492	0.337	4.66089713177865e-07	Fam136a	chr6-86365163-86367103
chr2	128283270	128285766	0.0215674821717337	0.591242761591347	0.079	0.053	1	Gm14005	chr2-128283270-128285766
chr2	27441643	27443915	1.79130090783733e-11	0.591200912376237	0.459	0.32	4.42634036928419e-06	Brd3	chr2-27441643-27443915
chr18	46311186	46312842	1.55184801180787e-05	0.590923854499914	0.244	0.167	1	Ccdc112	chr18-46311186-46312842
chr5	103628505	103630744	0.0112866984234927	0.590110961116796	0.1	0.065	1	Slc10a6	chr5-103628505-103630744
chr9	79805055	79807898	0.000206019670893394	0.589965224371512	0.191	0.131	1	4930429F24Rik	chr9-79805055-79807898
chr7	46602556	46603749	0.0163357366673248	0.589902526511807	0.089	0.059	1	Sergef	chr7-46602556-46603749
chr15	31571433	31573188	0.0338652080700304	0.589749346117455	0.072	0.047	1	Cmbl	chr15-31571433-31573188
chr4	102494947	102496166	0.00714299875172422	0.589741977614291	0.105	0.069	1	Pde4b	chr4-102494947-102496166
chr11	69210929	69212604	0.0310335843746429	0.589297812255375	0.072	0.048	1	Gucy2e	chr11-69210929-69212604
chr16	18459782	18461430	0.0311127267811335	0.589241364035124	0.074	0.051	1	Txnrd2	chr16-18459782-18461430
chr15	97913396	97915617	0.012733144519663	0.589224716933443	0.093	0.06	1	Vdr	chr15-97913396-97915617
chr16	43333614	43335139	0.0244214875043214	0.589221588389306	0.079	0.053	1	Zbtb20	chr16-43333614-43335139
chr6	31548792	31550360	0.00133533821576517	0.588929363410457	0.145	0.097	1	Podxl	chr6-31548792-31550360
chr11	106500203	106501279	8.15555254957495e-09	0.588811116088235	0.378	0.264	0.00201525334610507	Tex2	chr11-106500203-106501279
chr1	75178789	75181609	0.000252334260179447	0.588796469175659	0.188	0.132	1	Abcb6	chr1-75178789-75181609
chr11	102070180	102071285	0.0252161532821832	0.588661565208259	0.079	0.051	1	Mpp2	chr11-102070180-102071285
chr15	81855552	81857374	1.44442039450266e-05	0.588558163952501	0.246	0.169	1	Tob2	chr15-81855552-81857374
chr5	103526503	103527567	0.0320766412232097	0.588501765096712	0.073	0.048	1	Ptpn13	chr5-103526503-103527567
chr16	96127130	96128489	1.62440436375239e-19	0.588377344934177	0.635	0.444	4.01393567091943e-14	Hmgn1	chr16-96127130-96128489
chr15	36164514	36165600	0.0029982744209839	0.588370915335423	0.134	0.09	1	Fbxo43	chr15-36164514-36165600
chr11	50235553	50237450	8.25104632088735e-08	0.58795390017811	0.341	0.245	0.0203885004798391	Ltc4s	chr11-50235553-50237450
chr7	127385963	127387944	0.00149222556752128	0.587845672773367	0.151	0.104	1	9130019O22Rik	chr7-127385963-127387944
chr5	115009648	115013212	2.36443663585312e-07	0.587240116362132	0.33	0.226	0.0584257021592578	Sppl3	chr5-115009648-115013212
chr4	137727112	137728697	0.0288995719990388	0.587168155174484	0.076	0.052	1	Rap1gap	chr4-137727112-137728697
chr5	125708673	125709872	0.0430474258057362	0.58705394332528	0.063	0.043	1	Tmem132b	chr5-125708673-125709872
chr4	139386034	139388044	0.0322400083529761	0.587006977238163	0.077	0.055	1	Ubr4	chr4-139386034-139388044
chrX	70330215	70332088	0.0164655238348783	0.586981796957461	0.089	0.063	1	Ids	chrX-70330215-70332088
chr15	63997550	63998728	1.22905357679249e-13	0.586823438399399	0.524	0.36	3.03701596932577e-08	Fam49b	chr15-63997550-63998728
chr14	18238840	18239669	5.42830623252915e-30	0.586724965128234	0.76	0.574	1.34134532667042e-24	Nr1d2	chr14-18238840-18239669
chr10	128498149	128500338	5.71924326737356e-09	0.58632369243164	0.388	0.273	0.00141323644985454	Myl6b	chr10-128498149-128500338
chr16	4592601	4596866	1.4165532284207e-08	0.585501239783302	0.368	0.262	0.00350033135849211	Glis2	chr16-4592601-4596866
chr15	93273750	93276278	2.42408585828948e-14	0.584578364480041	0.545	0.387	5.98996463755047e-09	Gxylt1	chr15-93273750-93276278
chr11	83963617	83964920	0.000925093379694892	0.584393512062326	0.161	0.11	1	Synrg	chr11-83963617-83964920
chr9	59616593	59617796	8.22521921087347e-16	0.584362241430918	0.567	0.411	2.03246811744526e-10	Parp6	chr9-59616593-59617796
chr4	139092260	139093809	0.016388791186068	0.58395186895601	0.087	0.059	1	Nbl1	chr4-139092260-139093809
chr7	79228034	79229285	0.0480816057552742	0.583773854734585	0.065	0.044	1	Abhd2	chr7-79228034-79229285
chr17	8508180	8509384	0.0314861636295221	0.583721388647681	0.074	0.046	1	Pde10a	chr17-8508180-8509384
chr13	58273217	58275452	9.82834568618916e-05	0.583686241443033	0.213	0.143	1	Gkap1	chr13-58273217-58275452
chr10	81059107	81061234	1.43515928245531e-13	0.583550185959771	0.52	0.367	3.54630729013272e-08	Sgta	chr10-81059107-81061234
chr5	121827640	121829670	0.0142550221459264	0.58347381159659	0.097	0.066	1	Sh2b3	chr5-121827640-121829670
chr4	141325300	141326384	0.0111084989471642	0.583464774735512	0.101	0.067	1	Epha2	chr4-141325300-141326384
chr2	30065939	30067804	6.17549340582715e-14	0.583448859859008	0.538	0.369	1.5259767715667e-08	Set	chr2-30065939-30067804
chr16	14158379	14160833	1.03398470374307e-22	0.58330488061668	0.687	0.508	2.5549968826432e-17	Marf1	chr16-14158379-14160833
chr11	94209634	94210523	9.09276540127174e-07	0.583237536733773	0.305	0.208	0.224684051618505	Tob1	chr11-94209634-94210523
chr15	58203678	58206204	0.00862603888893319	0.58310034802211	0.105	0.069	1	Fbxo32	chr15-58203678-58206204
chr1	164454256	164455462	0.0107560889659917	0.582735181779575	0.097	0.064	1	Atp1b1	chr1-164454256-164455462
chrX	56597510	56598754	1.44067912857372e-06	0.582533530271724	0.291	0.202	0.355994694028823	Mmgt1	chrX-56597510-56598754
chr9	110131531	110132592	9.57837433338448e-09	0.582532631945811	0.382	0.268	0.00236683545452797	Smarcc1	chr9-110131531-110132592
chr18	54284140	54285519	0.0307143570533979	0.582453428398777	0.074	0.051	1	Redrum	chr18-54284140-54285519
chr5	140388865	140390296	8.66008193215084e-08	0.582293723563908	0.35	0.237	0.0213992356559834	Snx8	chr5-140388865-140390296
chr7	127024868	127025694	0.00725859776610517	0.582264564205767	0.117	0.082	1	Maz	chr7-127024868-127025694
chr15	85633493	85635722	2.46119947152757e-19	0.58213316624945	0.645	0.467	6.08167311813405e-14	D130051D11Rik	chr15-85633493-85635722
chr2	168080156	168082339	1.56347004624013e-18	0.582094223317789	0.627	0.463	3.86336575366029e-13	Pard6b	chr2-168080156-168082339
chr8	124051872	124053558	0.0204518105026367	0.58206282184723	0.086	0.058	1	Gm20388	chr8-124051872-124053558
chr13	43288360	43290516	0.0201105712136491	0.581825237441542	0.085	0.057	1	Gfod1	chr13-43288360-43290516
chr5	117613296	117616081	0.0265710878107434	0.581778080415712	0.077	0.052	1	Ksr2	chr5-117613296-117616081
chr8	3718114	3719663	0.0285973744004559	0.581776436936228	0.082	0.059	1	Clec4g	chr8-3718114-3719663
chr1	132519455	132521672	0.00298393880838479	0.581576359536612	0.13	0.087	1	Cntn2	chr1-132519455-132521672
chr5	34368331	34370890	4.35848052292273e-14	0.581517594852721	0.54	0.38	1.07698925417525e-08	Fam193a	chr5-34368331-34370890
chr19	58353357	58354506	0.019108646715516	0.58135454050859	0.092	0.063	1	Gfra1	chr19-58353357-58354506
chr8	122610742	122613052	1.76473460741203e-14	0.581236330799892	0.548	0.389	4.36069450960726e-09	Galns	chr8-122610742-122613052
chr13	113986050	113987669	0.0385769376989847	0.581123866087493	0.072	0.048	1	Arl15	chr13-113986050-113987669
chr4	130188530	130190282	0.0179636465887172	0.58100942856193	0.089	0.061	1	Tinagl1	chr4-130188530-130190282
chr1	133915680	133918901	0.00149455676093856	0.58099135663703	0.146	0.101	1	Prelp	chr1-133915680-133918901
chrX	48340313	48342712	1.72769259885912e-05	0.580403425809217	0.243	0.175	1	Bcorl1	chrX-48340313-48342712
chr6	121472363	121474531	0.00578636176770731	0.580320966585077	0.118	0.08	1	Iqsec3	chr6-121472363-121474531
chr6	39343432	39344950	0.0185165660107242	0.580085153488353	0.088	0.062	1	Slc37a3	chr6-39343432-39344950
chr1	190861434	190862550	0.0436146942111572	0.579933172958935	0.069	0.046	1	Rps6kc1	chr1-190861434-190862550
chr2	37768599	37769697	0.0099609294215314	0.57982049998323	0.102	0.068	1	Crb2	chr2-37768599-37769697
chr13	59727158	59730170	0.00386287119596316	0.579225179950343	0.13	0.088	1	Spata31d1d	chr13-59727158-59730170
chr13	112258841	112261075	0.0295568272170613	0.579210638808665	0.077	0.056	1	Ankrd55	chr13-112258841-112261075
chr2	155504264	155506712	0.0331893493155076	0.578887629188342	0.076	0.055	1	Ggt7	chr2-155504264-155506712
chr8	94342309	94344368	0.0326047119931929	0.578797239804128	0.074	0.049	1	Slc12a3	chr8-94342309-94344368
chr5	112603628	112604984	0.0393975503100302	0.57859146903234	0.071	0.048	1	1700034G24Rik	chr5-112603628-112604984
chr8	121846496	121848909	0.0416782625086301	0.578329846585042	0.069	0.047	1	Gm20388	chr8-121846496-121848909
chr11	117017664	117019467	0.00346552508865449	0.578280817282505	0.132	0.091	1	Gm11728	chr11-117017664-117019467
chr16	33558630	33561943	0.000214153667474796	0.578080781852598	0.194	0.138	1	Slc12a8	chr16-33558630-33561943
chr16	17102326	17103849	0.0163324550082849	0.577950654018565	0.091	0.061	1	Ppil2	chr16-17102326-17103849
chr4	154070483	154072546	0.0288904858156483	0.577870212752824	0.08	0.055	1	Trp73	chr4-154070483-154072546
chr11	117522293	117524550	0.000192445316330733	0.577777898523631	0.194	0.133	1	Gm11734	chr11-117522293-117524550
chr10	79959432	79961537	2.26162753818945e-15	0.577694132011643	0.578	0.399	5.58852687941689e-10	Wdr18	chr10-79959432-79961537
chr11	98794218	98796816	2.59763534956146e-09	0.577175088514989	0.401	0.295	0.000641880890147336	Msl1	chr11-98794218-98796816
chr7	97429082	97430358	0.0449467461900774	0.576568841290683	0.06	0.04	1	Thrsp	chr7-97429082-97430358
chr19	58860164	58862523	0.00596312951371992	0.576340491423987	0.121	0.083	1	Hspa12a	chr19-58860164-58862523
chr4	136143058	136145356	8.29996417575598e-18	0.575993131066144	0.614	0.449	2.05093774775765e-12	Id3	chr4-136143058-136145356
chr2	156064750	156067156	0.000953426638882106	0.575939003149021	0.165	0.111	1	Spag4	chr2-156064750-156067156
chr5	73379456	73382604	0.00210255597155733	0.575863789268409	0.146	0.095	1	Cwh43	chr5-73379456-73382604
chr6	55391830	55393967	0.0339381092988128	0.575519336686626	0.073	0.049	1	Ghrhr	chr6-55391830-55393967
chr7	127823006	127825847	0.00170598331865854	0.575490353978906	0.145	0.098	1	Stx1b	chr7-127823006-127825847
chr9	21615465	21616888	2.2633466370644e-17	0.575412492207397	0.61	0.437	5.59277480711886e-12	Smarca4	chr9-21615465-21616888
chr10	76530712	76532519	4.93319698087932e-12	0.574865846225109	0.495	0.343	1.21900284036924e-06	Lss	chr10-76530712-76532519
chr15	57853707	57855482	0.00116122305482877	0.574740340175291	0.153	0.101	1	Zhx2	chr15-57853707-57855482
chr2	167347948	167350874	3.27781212551155e-16	0.574207145392217	0.58	0.423	8.09953931838155e-11	B4galt5	chr2-167347948-167350874
chr17	26940840	26942534	0.00824630112620506	0.574106334010667	0.106	0.073	1	Syngap1	chr17-26940840-26942534
chr1	92129831	92131443	0.00118482001232512	0.574065253228454	0.164	0.109	1	Hdac4	chr1-92129831-92131443
chrX	74372885	74374114	0.00312467290268564	0.573459315040161	0.137	0.092	1	Ubl4	chrX-74372885-74374114
chr5	149583085	149584956	0.00295494988230964	0.573398517870996	0.136	0.093	1	Wdr95	chr5-149583085-149584956
chr8	122847745	122849847	0.00641300909176214	0.573332957620993	0.115	0.075	1	Cdh15	chr8-122847745-122849847
chr2	153443719	153445207	1.3971400751727e-06	0.57311523006339	0.299	0.203	0.345236106855324	Nol4l	chr2-153443719-153445207
chr16	23269041	23272871	4.83355542180516e-05	0.573090469713159	0.231	0.163	1	St6gal1	chr16-23269041-23272871
chr10	81013914	81016375	2.79555095661921e-07	0.573054240522404	0.333	0.232	0.0690786232482519	Gng7	chr10-81013914-81016375
chr8	116866659	116869791	0.0148174428453725	0.572677926237884	0.092	0.062	1	Cmc2	chr8-116866659-116869791
chr7	126482063	126483485	0.000192292433480447	0.572361011599899	0.206	0.14	1	Tufm	chr7-126482063-126483485
chr17	27105043	27107661	0.0457736198720223	0.572197253029173	0.071	0.046	1	Itpr3	chr17-27105043-27107661
chr10	80291453	80293358	1.8090833414178e-06	0.572168120999326	0.3	0.211	0.447028111831022	Rps15	chr10-80291453-80293358
chr11	53551086	53552762	0.00755549167133514	0.572160008641266	0.117	0.08	1	Sept8	chr11-53551086-53552762
chr10	118504182	118505605	0.0197244267264834	0.571710121750115	0.09	0.061	1	Ifng	chr10-118504182-118505605
chr15	100460451	100465105	0.0369638177789227	0.571652736359185	0.076	0.056	1	5330439K02Rik	chr15-100460451-100465105
chr15	101245800	101247681	2.59864954671521e-08	0.571252325940965	0.372	0.263	0.00642131500292422	Grasp	chr15-101245800-101247681
chr3	103382792	103384212	0.00902872541585774	0.570749885985085	0.112	0.075	1	Trim33	chr3-103382792-103384212
chr17	37078619	37080812	0.00690980550898949	0.570694510700162	0.119	0.082	1	Gabbr1	chr17-37078619-37080812
chr9	64194263	64196675	0.00023437288941961	0.570521976647859	0.199	0.136	1	Map2k1	chr9-64194263-64196675
chr4	45083105	45085193	4.27923354977426e-09	0.57043486066633	0.399	0.28	0.00105740716861632	Fbxo10	chr4-45083105-45085193
chr2	32019382	32020341	0.041729244799822	0.570332254941279	0.074	0.052	1	Nup214	chr2-32019382-32020341
chr14	118982056	118983313	0.00255345692295018	0.57027138156202	0.143	0.101	1	Dnajc3	chr14-118982056-118983313
chr3	153943946	153945422	2.42802723655975e-16	0.569970978411387	0.597	0.43	5.99970386208386e-11	Acadm	chr3-153943946-153945422
chr6	34484906	34486703	0.000268417984041875	0.569336382979044	0.196	0.138	1	Bpgm	chr6-34484906-34486703
chr15	79932142	79933266	8.23955294779165e-06	0.569262465314198	0.268	0.193	1	Cbx7	chr15-79932142-79933266
chr9	78175050	78176260	2.63369113784159e-08	0.56904343108643	0.378	0.264	0.00650790347542932	C920006O11Rik	chr9-78175050-78176260
chr5	125241138	125242963	0.00484357941044158	0.568987882446193	0.119	0.083	1	Scarb1	chr5-125241138-125242963
chr8	70659008	70660873	3.36016232502805e-09	0.568938989374009	0.409	0.286	0.00083030283083908	Pgpep1	chr8-70659008-70660873
chr11	109361598	109364177	3.12208201349682e-09	0.568843881514906	0.415	0.288	0.000771472709699092	Gna13	chr11-109361598-109364177
chr4	129381116	129383312	0.0336201957508458	0.568371910456881	0.079	0.055	1	Zbtb8a	chr4-129381116-129383312
chr5	44799274	44800455	0.0114139663809374	0.56828177073962	0.104	0.072	1	Ldb2	chr5-44799274-44800455
chr9	99138836	99140929	2.91604128833285e-07	0.56817207372318	0.337	0.242	0.0720559634429624	Pik3cb	chr9-99138836-99140929
chr9	21546077	21548057	3.0064423656917e-20	0.568128869592345	0.674	0.502	7.4289792144715e-15	Carm1	chr9-21546077-21548057
chr7	120934371	120936019	0.0327924687999991	0.568021303534446	0.078	0.052	1	Polr3e	chr7-120934371-120936019
chr10	81543754	81545927	7.35770204049929e-20	0.567895102553325	0.661	0.488	1.81810288961146e-14	Gna11	chr10-81543754-81545927
chr17	57010793	57012123	4.10228307208771e-14	0.56789167197501	0.55	0.392	1.01368235167902e-08	Gtf2f1	chr17-57010793-57012123
chr17	26507891	26509063	2.31295163875771e-16	0.567863400803852	0.593	0.44	5.71534975840307e-11	Dusp1	chr17-26507891-26509063
chr4	14825139	14827482	5.99851936381431e-10	0.567455747974827	0.436	0.309	0.000148224613183724	Otud6b	chr4-14825139-14827482
chr12	76324439	76325906	0.0254268291084018	0.567330736206176	0.083	0.057	1	Akap5	chr12-76324439-76325906
chr4	137659300	137661257	0.00999466035343857	0.56730124559677	0.112	0.074	1	Usp48	chr4-137659300-137661257
chr7	118980792	118983162	0.00148935340934623	0.567213972070391	0.152	0.103	1	Gprc5b	chr7-118980792-118983162
chr8	70216280	70217297	0.0409839998990995	0.566916022481097	0.073	0.047	1	Armc6	chr8-70216280-70217297
chr14	34310130	34311055	8.39670530245948e-16	0.566909645873936	0.586	0.435	2.07484267364834e-10	Glud1	chr14-34310130-34311055
chr13	111489193	111490848	3.90868201439014e-27	0.566907066166774	0.765	0.575	9.65843143119832e-22	Gpbp1	chr13-111489193-111490848
chr15	99294425	99296218	3.30508182210074e-10	0.566884402259842	0.442	0.311	8.16692328404738e-05	Prpf40b	chr15-99294425-99296218
chr15	74074677	74076916	0.00420303304956493	0.566858039088403	0.131	0.09	1	Gm6569	chr15-74074677-74076916
chr5	125214854	125217429	0.00683368055537848	0.566460392945841	0.12	0.082	1	Ncor2	chr5-125214854-125217429
chr19	4281800	4284638	3.97513764721836e-07	0.566186499454065	0.325	0.23	0.0982264462902952	Ankrd13d	chr19-4281800-4284638
chr8	70166090	70167869	0.026240601389527	0.566092033827679	0.084	0.057	1	2310045N01Rik	chr8-70166090-70167869
chr5	118330935	118333158	0.000423699162167666	0.566009649508784	0.185	0.129	1	Gm28563	chr5-118330935-118333158
chr1	180279188	180280408	6.07823947665254e-05	0.565952158063118	0.234	0.164	1	Psen2	chr1-180279188-180280408
chr11	58125250	58127480	0.0294828668956103	0.565942425803533	0.08	0.054	1	Gemin5	chr11-58125250-58127480
chr10	60117829	60119210	0.0159913891074187	0.565400191010564	0.099	0.069	1	Spock2	chr10-60117829-60119210
chr16	32953701	32954898	0.0419926391812302	0.565136634733875	0.07	0.048	1	Lrch3	chr16-32953701-32954898
chr9	35165210	35167185	0.0365905889273847	0.565065727993691	0.075	0.05	1	Dcps	chr9-35165210-35167185
chr10	61340852	61342165	0.0409817299942535	0.565051407066016	0.066	0.044	1	Pald1	chr10-61340852-61342165
chr9	48984748	48986417	2.47580226147489e-19	0.564896599978302	0.651	0.492	6.11775690414968e-14	Usp28	chr9-48984748-48986417
chr14	59638143	59640414	0.025985429581089	0.564517895127437	0.087	0.059	1	Shisa2	chr14-59638143-59640414
chr8	122281196	122283237	2.32246228951694e-31	0.564355260142822	0.805	0.618	5.73885076664215e-26	Zfpm1	chr8-122281196-122283237
chr4	147878457	147880605	0.0255610136220866	0.564328538173226	0.08	0.057	1	Mfn2	chr4-147878457-147880605
chr2	30715931	30716943	0.0438517933664501	0.564032279744048	0.066	0.045	1	Gm14488	chr2-30715931-30716943
chr2	174472039	174473651	4.58369148571445e-11	0.563814166330443	0.479	0.336	1.13263933350301e-05	Slmo2	chr2-174472039-174473651
chr7	122020496	122021958	0.000815857868941514	0.56381094370013	0.167	0.118	1	Gga2	chr7-122020496-122021958
chr12	17544284	17545839	4.77484428823365e-14	0.563224327978533	0.553	0.405	1.17987357331111e-08	Odc1	chr12-17544284-17545839
chrX	7690213	7691403	0.0266964962542739	0.563113353058019	0.088	0.062	1	Gpkow	chrX-7690213-7691403
chr18	65692947	65694335	0.014688852879424	0.563075037480239	0.101	0.068	1	Zfp532	chr18-65692947-65694335
chr7	3389649	3390641	0.0329053042429187	0.563069262701785	0.081	0.054	1	Cacng8	chr7-3389649-3390641
chr15	96698313	96699512	1.4533242909188e-06	0.562965400435915	0.311	0.217	0.359119338934617	Slc38a2	chr15-96698313-96699512
chr7	29236983	29239030	3.21358609479978e-13	0.562886850006312	0.533	0.386	7.94083551197215e-08	Yif1b	chr7-29236983-29239030
chr4	151043947	151046274	3.04430777544814e-18	0.562767662297739	0.638	0.468	7.52254539928787e-13	Per3	chr4-151043947-151046274
chr16	14439544	14440939	0.0419090029986356	0.562412266142498	0.07	0.047	1	Abcc1	chr16-14439544-14440939
chr11	55097236	55099028	5.25181308626041e-20	0.562377753105444	0.675	0.49	1.29773351724112e-14	Gm2a	chr11-55097236-55099028
chr9	96450561	96451963	0.00102058848711573	0.562296511895946	0.168	0.117	1	BC043934	chr9-96450561-96451963
chr11	109199271	109200823	0.0309058898910516	0.562198207420237	0.083	0.056	1	Rgs9	chr11-109199271-109200823
chr12	11455402	11456656	0.00142848641466996	0.562090031122201	0.163	0.112	1	Rad51ap2	chr12-11455402-11456656
chrX	103622020	103623238	0.000105156685724202	0.562046588896838	0.228	0.164	1	Ftx	chrX-103622020-103623238
chr5	135834688	135835931	0.000585177260893706	0.561845777172246	0.188	0.127	1	Srrm3	chr5-135834688-135835931
chr15	99369809	99370986	6.44780960621249e-10	0.561529275954361	0.433	0.319	0.000159326664931432	Fmnl3	chr15-99369809-99370986
chr17	32388282	32390304	3.38927473737328e-08	0.56138643315193	0.383	0.269	0.00837496566154411	Wiz	chr17-32388282-32390304
chr5	113907997	113909910	1.01288473988913e-10	0.561321559349104	0.466	0.333	2.50285844996084e-05	Coro1c	chr5-113907997-113909910
chr4	153175270	153176829	0.00538469112156428	0.560936787711357	0.124	0.085	1	Gm13173	chr4-153175270-153176829
chr4	3938223	3939580	1.32617579830929e-17	0.560734431359809	0.635	0.462	3.27700692113822e-12	Plag1	chr4-3938223-3939580
chr8	95487354	95489417	0.000343904292707098	0.560491324922754	0.199	0.135	1	Csnk2a2	chr8-95487354-95489417
chr11	60558848	60560425	0.026186022850624	0.560449466517517	0.085	0.061	1	Alkbh5	chr11-60558848-60560425
chr10	78456785	78459441	0.0304788993599773	0.560246987810408	0.083	0.058	1	Pdxk	chr10-78456785-78459441
chr7	52016894	52018619	2.77498292175031e-09	0.559941914611572	0.429	0.296	0.000685703829930345	1700015G11Rik	chr7-52016894-52018619
chr6	87887240	87888550	2.66623851112709e-12	0.55982615389194	0.511	0.363	6.58832868576526e-07	Copg1	chr6-87887240-87888550
chr4	134700217	134702715	0.0111443031427926	0.559734036873106	0.107	0.072	1	Man1c1	chr4-134700217-134702715
chr10	109752132	109754234	0.0120489288886364	0.559603535792264	0.108	0.076	1	Nav3	chr10-109752132-109754234
chr7	30071837	30073856	0.00869566040299012	0.559545103530186	0.115	0.078	1	Gm26920	chr7-30071837-30073856
chr8	108368802	108370035	0.0252275498904965	0.559396383743196	0.085	0.061	1	Zfhx3	chr8-108368802-108370035
chr3	95106008	95107358	8.059474744736e-09	0.559364099790687	0.405	0.282	0.00199151232837375	Pip5k1a	chr3-95106008-95107358
chr8	117157380	117158795	9.29245594256194e-07	0.559186619258632	0.323	0.234	0.229618444831894	Gan	chr8-117157380-117158795
chr17	31901462	31902471	0.0241842039261452	0.559079796007204	0.091	0.065	1	Hsf2bp	chr17-31901462-31902471
chr11	82034831	82036300	0.0317944853201395	0.55897486055493	0.077	0.054	1	Ccl2	chr11-82034831-82036300
chr8	110715786	110716822	0.00396297437455377	0.558742641194065	0.126	0.085	1	Vac14	chr8-110715786-110716822
chr1	37028588	37029971	0.0121262307755463	0.557570302286367	0.1	0.067	1	Vwa3b	chr1-37028588-37029971
chr16	34343562	34344734	0.044311393153473	0.55752323598296	0.068	0.047	1	Kalrn	chr16-34343562-34344734
chr17	67667159	67668929	0.0486433527461323	0.557363842463628	0.066	0.044	1	Lama1	chr17-67667159-67668929
chr7	90129597	90130918	2.50869270770497e-12	0.557324264757775	0.51	0.378	6.19902985459313e-07	Picalm	chr7-90129597-90130918
chr17	32165169	32167682	0.0114543922289048	0.557260476823626	0.113	0.081	1	Notch3	chr17-32165169-32167682
chr4	137356241	137359196	9.38252169434578e-08	0.557200457490999	0.365	0.257	0.0231843987571623	Cdc42	chr4-137356241-137359196
chr16	42742966	42744250	0.00222709859724272	0.557176220943683	0.145	0.101	1	4932412D23Rik	chr16-42742966-42744250
chr10	127665333	127667224	7.9012014841539e-12	0.557055928116872	0.498	0.357	1.9524026891374e-06	Nab2	chr10-127665333-127667224
chr15	11793922	11795574	0.000452540398448098	0.556702000766835	0.189	0.134	1	Npr3	chr15-11793922-11795574
chr11	79187727	79189570	0.0224017415564669	0.556495822382157	0.09	0.063	1	Ksr1	chr11-79187727-79189570
chr19	6398214	6399191	0.0303508291007635	0.556486657109991	0.083	0.059	1	Pygm	chr19-6398214-6399191
chr17	49740479	49742662	0.0249804042953883	0.556350841442075	0.086	0.06	1	Kif6	chr17-49740479-49742662
chr1	134772866	134774146	0.0293164623164907	0.556177977952824	0.084	0.058	1	Ppp1r12b	chr1-134772866-134774146
chr8	120503840	120505774	0.0225525067013342	0.556090028007734	0.092	0.063	1	Gse1	chr8-120503840-120505774
chr12	102468167	102469817	2.95810128893675e-10	0.556062000864283	0.456	0.33	7.30952744698849e-05	Golga5	chr12-102468167-102469817
chr10	81599477	81602118	1.36298830729136e-05	0.555996415982801	0.275	0.198	1	Tle6	chr10-81599477-81602118
chr10	80386341	80389168	7.02745588488742e-06	0.555663720768993	0.288	0.207	1	Mex3d	chr10-80386341-80389168
chr6	73152889	73156062	0.0132955331309302	0.555605001763066	0.108	0.079	1	Dnah6	chr6-73152889-73156062
chr7	43489345	43490893	0.0335671036833005	0.555471514993416	0.079	0.052	1	Iglon5	chr7-43489345-43490893
chr13	8551983	8553062	0.0311063781453752	0.555420114789874	0.085	0.057	1	Adarb2	chr13-8551983-8553062
chr10	81315960	81319002	0.000913589065573866	0.555386335554272	0.18	0.122	1	Pip5k1c	chr10-81315960-81319002
chr7	25187332	25188835	0.0186002260511614	0.555372157843494	0.094	0.067	1	Dedd2	chr7-25187332-25188835
chr2	170130136	170131825	3.43101053180612e-09	0.555001698453861	0.419	0.294	0.000847809564430356	Zfp217	chr2-170130136-170131825
chr3	107738997	107741498	0.00104148698460125	0.554898110565941	0.174	0.118	1	Csf1	chr3-107738997-107741498
chr6	38702196	38703961	0.0248348461722906	0.554842803860252	0.084	0.059	1	Hipk2	chr6-38702196-38703961
chr11	120150607	120151888	2.39491238724344e-07	0.554802812596533	0.355	0.255	0.0591787640712629	Slc38a10	chr11-120150607-120151888
chr5	143974871	143976427	0.0216770655405318	0.554545268768868	0.098	0.068	1	Rsph10b	chr5-143974871-143976427
chr6	125087677	125090846	2.24229636474976e-08	0.554136213374809	0.391	0.291	0.00554075916322396	Chd4	chr6-125087677-125090846
chr12	76694611	76696602	0.00364339661351897	0.554099834270735	0.138	0.097	1	Sptb	chr12-76694611-76696602
chr1	159686068	159687200	0.016581883895176	0.553662731365022	0.098	0.067	1	Tnr	chr1-159686068-159687200
chr7	126271614	126273750	9.38499804429063e-07	0.553518444437955	0.325	0.233	0.23190517867403	Sbk1	chr7-126271614-126273750
chr4	155563146	155564198	1.02179967520439e-21	0.553219920180171	0.702	0.531	2.52488743342355e-16	Nadk	chr4-155563146-155564198
chr10	121475192	121477068	2.29880184035044e-12	0.553101146482041	0.52	0.378	5.68038532354274e-07	Rassf3	chr10-121475192-121477068
chr7	38083764	38085867	1.56847602986852e-18	0.553064194157777	0.657	0.489	3.87573563932572e-13	Ccne1	chr7-38083764-38085867
chr17	6429616	6430576	1.28212460436069e-06	0.552888988696592	0.325	0.224	0.316815553986735	Dynlt1b	chr17-6429616-6430576
chrX	101222067	101222964	3.02070692161172e-06	0.552881280472695	0.306	0.219	0.746422721744098	Snx12	chrX-101222067-101222964
chr1	20551159	20552464	0.00430456536059323	0.552615772832836	0.129	0.089	1	Pkhd1	chr1-20551159-20552464
chr6	113044729	113046876	3.49243379219769e-08	0.552576052273779	0.386	0.274	0.00862987374919633	Thumpd3	chr6-113044729-113046876
chr5	124539821	124541770	1.19630946175486e-06	0.552296361123256	0.327	0.226	0.29561046061855	Tmed2	chr5-124539821-124541770
chrX	75672630	75674778	2.23592626652177e-15	0.552133373339979	0.594	0.431	5.52501852310063e-10	4933407K13Rik	chrX-75672630-75674778
chr5	88675456	88676890	3.65151173731909e-07	0.551948484607825	0.35	0.247	0.0902295853315022	Grsf1	chr5-88675456-88676890
chr9	104001973	104003024	3.67875610629281e-21	0.551886610104982	0.701	0.521	9.09027991377167e-16	Nphp3	chr9-104001973-104003024
chr1	42696284	42698076	2.57939803825238e-05	0.551754697694891	0.256	0.178	1	Pou3f3	chr1-42696284-42698076
chr9	107963185	107965416	0.013661764286522	0.551373780374814	0.105	0.075	1	Traip	chr9-107963185-107965416
chr1	165319959	165322348	0.019192053972026	0.551366136708561	0.104	0.07	1	Gpr161	chr1-165319959-165322348
chr7	16386951	16388515	1.40789585235105e-06	0.550827875919284	0.317	0.226	0.347893880907649	Sae1	chr7-16386951-16388515
chr15	88861448	88865412	1.18834720901228e-23	0.550779273605804	0.719	0.561	2.93642972041352e-18	Pim3	chr15-88861448-88865412
chr17	78834806	78835995	1.52248459061494e-14	0.550549036826343	0.571	0.418	3.76208987310133e-09	Gpatch11	chr17-78834806-78835995
chr5	109598044	109599737	0.000722099493316885	0.550249578862253	0.187	0.132	1	Crlf2	chr5-109598044-109599737
chr14	64124500	64126723	0.0260915300482208	0.550135664302972	0.087	0.061	1	Msra	chr14-64124500-64126723
chr2	153241010	153242091	8.98101902105296e-07	0.549970672911044	0.336	0.24	0.221922776214023	Pofut1	chr2-153241010-153242091
chr11	102555804	102556762	8.97689682999069e-11	0.549674290765784	0.476	0.34	2.21820916048436e-05	Gpatch8	chr11-102555804-102556762
chr6	145210140	145212573	4.75585910686161e-16	0.549489437430673	0.608	0.449	1.17518229702372e-10	Casc1	chr6-145210140-145212573
chr1	74414269	74416522	0.0148939610972031	0.549387794798797	0.103	0.074	1	Vil1	chr1-74414269-74416522
chr2	180023969	180026337	4.18382106120101e-13	0.54936424518632	0.554	0.392	1.03383055186489e-07	Lsm14b	chr2-180023969-180026337
chr17	3313405	3315126	0.000849320852819617	0.549296364185003	0.183	0.125	1	Tiam2	chr17-3313405-3315126
chr18	68691702	68693051	0.000723558859032037	0.549145745861739	0.181	0.131	1	4930546C10Rik	chr18-68691702-68693051
chr8	88520536	88522810	2.08818723276258e-07	0.5489656111071	0.355	0.25	0.0515995241590099	Nkd1	chr8-88520536-88522810
chr1	20950765	20953080	7.69733105268279e-07	0.548939053041258	0.337	0.231	0.190202589778002	Efhc1	chr1-20950765-20953080
chr6	37616204	37619823	0.0215869986572794	0.548787202607843	0.099	0.072	1	Akr1d1	chr6-37616204-37619823
chr2	167776239	167779112	0.00591798253149712	0.548532806583489	0.13	0.088	1	Gm14321	chr2-167776239-167779112
chr16	8882996	8884681	0.0363644657772098	0.548532441172149	0.082	0.06	1	Gm22224	chr16-8882996-8884681
chr8	121869591	121873240	0.00784648173157117	0.548371475751922	0.124	0.083	1	Gm20388	chr8-121869591-121873240
chr17	28522519	28525403	1.77268340673548e-05	0.548118291347133	0.265	0.188	1	Gm20109	chr17-28522519-28525403
chr5	108694992	108695562	0.0427255385559856	0.548039690752277	0.074	0.054	1	Fgfrl1	chr5-108694992-108695562
chr6	71722253	71725201	0.0381789313829147	0.547729990449976	0.079	0.055	1	Reep1	chr6-71722253-71725201
chr11	116126429	116128622	0.00153944904887958	0.547685878626801	0.162	0.111	1	Trim65	chr11-116126429-116128622
chr15	76924492	76926863	4.72528899997066e-06	0.547612628261224	0.293	0.206	1	Zfp647	chr15-76924492-76926863
chr14	45529385	45531343	3.62725049547112e-06	0.547502184403105	0.306	0.218	0.896300851931904	Fermt2	chr14-45529385-45531343
chr1	75244402	75245968	0.0294776544693115	0.546889496320663	0.089	0.06	1	Dnajb2	chr1-75244402-75245968
chr13	60742733	60745350	0.0307295440400586	0.546708945580336	0.083	0.06	1	Dapk1	chr13-60742733-60745350
chr17	28162719	28164490	0.039166219209997	0.546487189961761	0.076	0.053	1	Scube3	chr17-28162719-28164490
chr5	121451671	121453650	3.54170536306774e-13	0.545945838780347	0.546	0.396	8.75162478624764e-08	Erp29	chr5-121451671-121453650
chr18	38907248	38909392	0.0224719909514046	0.545862591300688	0.093	0.065	1	Arhgap26	chr18-38907248-38909392
chr9	49570449	49572876	0.0322230169582125	0.545724509836135	0.076	0.053	1	Ncam1	chr9-49570449-49572876
chr11	116353151	116355719	0.00538200663948024	0.545595862927668	0.134	0.096	1	Rnf157	chr11-116353151-116355719
chr3	69721442	69722602	2.82646074532565e-06	0.545546354515969	0.304	0.219	0.69842410309146	Nmd3	chr3-69721442-69722602
chr7	16097497	16099573	5.35028461480697e-21	0.545416723780344	0.695	0.536	1.32206602888803e-15	Napa	chr7-16097497-16099573
chr4	123411365	123413137	3.15495554250672e-08	0.545393888029814	0.388	0.278	0.00779595824464496	Macf1	chr4-123411365-123413137
chr17	15284220	15286305	0.0183187678835542	0.545319528630084	0.1	0.071	1	Gm5091	chr17-15284220-15286305
chr2	90394570	90395759	0.00668576808821652	0.545220682544014	0.122	0.084	1	Ptprj	chr2-90394570-90395759
chr2	25533337	25535482	0.000854993731669321	0.545130917094721	0.184	0.131	1	Traf2	chr2-25533337-25535482
chr8	4238254	4239332	3.93608854374041e-12	0.545067920504854	0.526	0.369	9.72615351335343e-07	Map2k7	chr8-4238254-4239332
chr10	63243297	63245050	4.28067045020203e-10	0.544678451899108	0.46	0.332	0.000105776222958582	Herc4	chr10-63243297-63245050
chr17	35916279	35917188	5.37464217472451e-23	0.544414552948537	0.728	0.556	1.32808483065878e-17	Mrps18b	chr17-35916279-35917188
chr13	56757230	56760266	0.0377460829326045	0.544324684494107	0.079	0.058	1	Trpc7	chr13-56757230-56760266
chr17	46649311	46651718	4.17402658431843e-08	0.544263061060597	0.389	0.28	0.0103141031703825	Cul7	chr17-46649311-46651718
chr18	62727069	62729042	0.0115342652555737	0.543878521391828	0.117	0.082	1	Spink13	chr18-62727069-62729042
chr5	140662917	140665460	0.00505359281057487	0.543629578816848	0.137	0.095	1	Iqce	chr5-140662917-140665460
chr11	106192181	106194935	1.18882436344587e-13	0.54283494324251	0.563	0.411	2.937608778562e-08	Strada	chr11-106192181-106194935
chr17	46382806	46384541	2.81918909410674e-14	0.542230854994422	0.57	0.423	6.96627263531965e-09	Zfp318	chr17-46382806-46384541
chr17	24204635	24207141	0.000168296179805701	0.542224123054073	0.225	0.154	1	Ntn3	chr17-24204635-24207141
chr9	55937452	55938935	4.64908117498753e-06	0.541907472549182	0.304	0.211	1	Scaper	chr9-55937452-55938935
chr9	60649091	60650212	0.0287128735387792	0.541723261857998	0.088	0.06	1	Lrrc49	chr9-60649091-60650212
chr8	123871502	123874030	0.0407623165273433	0.541615769332487	0.078	0.053	1	Gm20388	chr8-123871502-123874030
chrX	140542459	140544175	0.00528044526235754	0.541564742624706	0.14	0.103	1	Tsc22d3	chrX-140542459-140544175
chr7	144552274	144554411	7.64621085875697e-08	0.541364736184514	0.388	0.272	0.0188939399562057	Ppfia1	chr7-144552274-144554411
chr15	103304327	103306562	2.94596229733358e-08	0.541087235580149	0.396	0.282	0.00727953175595722	Gpr84	chr15-103304327-103306562
chr14	64145093	64146972	0.00180357110254568	0.54052657212204	0.16	0.106	1	Msra	chr14-64145093-64146972
chr13	113614561	113615601	0.0190868693902876	0.54040764823023	0.101	0.072	1	Snx18	chr13-113614561-113615601
chr10	67978996	67980156	0.000280678534037264	0.540336769819384	0.214	0.151	1	Rtkn2	chr10-67978996-67980156
chr19	6399230	6400535	0.0355796879526922	0.540109506896428	0.082	0.056	1	Rasgrp2	chr19-6399230-6400535
chr4	155307635	155309281	0.0238063615398586	0.540017345377155	0.09	0.062	1	Prkcz	chr4-155307635-155309281
chr8	70438144	70441202	7.52130196332515e-09	0.540006250308551	0.422	0.3	0.00185852875774157	Crtc1	chr8-70438144-70441202
chr5	137656740	137657933	0.0476209212261838	0.539994239140079	0.071	0.049	1	Agfg2	chr5-137656740-137657933
chr5	124424430	124426320	1.23207635080911e-14	0.539968716678616	0.594	0.429	3.04448530437633e-09	Sbno1	chr5-124424430-124426320
chr13	55211014	55212406	1.77815382009538e-06	0.539956823832157	0.331	0.239	0.439385365253208	Nsd1	chr13-55211014-55212406
chr2	84733345	84735615	0.00570003459732351	0.539355345179917	0.135	0.096	1	Ypel4	chr2-84733345-84735615
chr15	88830775	88834160	0.00169418536901645	0.539101354170097	0.168	0.116	1	Creld2	chr15-88830775-88834160
chr4	151164785	151166523	0.00147809408800984	0.538737778622069	0.167	0.116	1	Camta1	chr4-151164785-151166523
chr15	73832874	73834918	0.00406844990429036	0.538693245987198	0.139	0.098	1	Gm6569	chr15-73832874-73834918
chr15	80232985	80234817	1.20108166367533e-09	0.538621731002864	0.457	0.327	0.000296789681257501	Mief1	chr15-80232985-80234817
chr17	84598900	84600050	0.019479983168562	0.538390148330831	0.094	0.064	1	Plekhh2	chr17-84598900-84600050
chr11	57819135	57821682	0.0305068824969127	0.538069808977361	0.088	0.06	1	Hand1	chr11-57819135-57821682
chr10	62486298	62487805	1.92278002810761e-16	0.537604600507646	0.625	0.467	4.75122790505447e-11	Vps26a	chr10-62486298-62487805
chr10	13090107	13092118	0.0146994356552751	0.537519845638682	0.105	0.074	1	Plagl1	chr10-13090107-13092118
chr12	3547657	3549579	0.0489774968971686	0.537458930516984	0.074	0.052	1	Dtnb	chr12-3547657-3549579
chr17	33778017	33780016	0.00165343738155859	0.537246452533159	0.166	0.117	1	Angptl4	chr17-33778017-33780016
chr9	40800232	40801980	7.55885933025903e-25	0.537190671636278	0.753	0.574	1.86780925822567e-19	Hspa8	chr9-40800232-40801980
chr7	129398348	129400025	0.00159644224223881	0.53712858716806	0.166	0.117	1	Ppapdc1a	chr7-129398348-129400025
chr7	3301643	3304151	0.00748047964397075	0.537036571080993	0.123	0.087	1	Prkcg	chr7-3301643-3304151
chr4	136139259	136141842	4.38690762558525e-09	0.536889130800989	0.432	0.302	0.00108401364809737	Id3	chr4-136139259-136141842
chr3	132948815	132951032	1.23657534442212e-07	0.536884066538229	0.376	0.27	0.0305560240757396	Npnt	chr3-132948815-132951032
chr11	69918231	69922043	8.5991168808674e-29	0.536804376634242	0.787	0.633	2.1248589794961e-23	Eif5a	chr11-69918231-69922043
chr10	80655377	80657581	4.24532566810579e-14	0.536773829532798	0.577	0.423	1.04902846324028e-08	Btbd2	chr10-80655377-80657581
chr3	135518783	135520838	0.0340027071085964	0.536604476953604	0.079	0.056	1	Manba	chr3-135518783-135520838
chr15	8967249	8968760	0.0268187506209497	0.536510017304371	0.09	0.06	1	Ranbp3l	chr15-8967249-8968760
chr15	102469823	102470864	3.6618221295355e-10	0.536507433775271	0.47	0.345	9.0484357185248e-05	Pcbp2	chr15-102469823-102470864
chr17	47694477	47696467	4.15030024013605e-12	0.536344917667094	0.527	0.38	1.0255474899381e-06	Frs3	chr17-47694477-47696467
chr4	152282241	152284411	0.0157932509597826	0.536050799120235	0.106	0.073	1	Gpr153	chr4-152282241-152284411
chr5	118014726	118016025	0.0152533021042351	0.535987880209774	0.1	0.07	1	Fbxo21	chr5-118014726-118016025
chrX	102156628	102157871	0.000378905377659205	0.535902693769825	0.211	0.149	1	Ercc6l	chrX-102156628-102157871
chr10	18374914	18376146	0.0158489310747108	0.535691076357645	0.102	0.073	1	Nhsl1	chr10-18374914-18376146
chr11	5532572	5533926	0.0393127621897187	0.535588358637902	0.076	0.052	1	Ccdc117	chr11-5532572-5533926
chr17	83839974	83842292	0.00391221033965251	0.535125601025176	0.141	0.099	1	Haao	chr17-83839974-83842292
chr3	51398582	51400110	0.00305181119217028	0.535116175969379	0.159	0.115	1	Mgarp	chr3-51398582-51400110
chrX	73715834	73717870	7.36063972921973e-09	0.534762148039676	0.421	0.318	0.00181882879836965	Abcd1	chrX-73715834-73717870
chr7	19318718	19322044	4.70572077284625e-09	0.53472652381985	0.445	0.315	0.00116279301441185	Fosb	chr7-19318718-19322044
chr1	74331993	74333059	6.79461227056904e-10	0.534419623438588	0.457	0.338	0.000167896228128215	Pnkd	chr1-74331993-74333059
chr12	102876575	102879041	4.25851277520071e-09	0.534405503364946	0.434	0.315	0.00105228702377765	Btbd7	chr12-102876575-102879041
chr9	50000057	50002151	0.00219195696277855	0.534300893696428	0.155	0.107	1	Ncam1	chr9-50000057-50002151
chr1	119016217	119017988	0.00386064793808946	0.534279594556013	0.148	0.099	1	Gli2	chr1-119016217-119017988
chr16	11623033	11625372	0.0407753420753891	0.534220235229494	0.081	0.06	1	Snx29	chr16-11623033-11625372
chr1	75476835	75480477	8.13312563924166e-16	0.534198812437202	0.615	0.451	2.00971161170789e-10	Tmem198	chr1-75476835-75480477
chr5	105831462	105832940	0.0438921213555235	0.534121195915974	0.077	0.052	1	Lrrc8d	chr5-105831462-105832940
chr17	28084202	28085682	0.0116297077067756	0.53409163544651	0.124	0.088	1	Tcp11	chr17-28084202-28085682
chr11	106486801	106488643	2.00049609970067e-05	0.534077859030275	0.275	0.199	1	Ern1	chr11-106486801-106488643
chr9	96843763	96846413	0.00478562488798959	0.533820580424258	0.14	0.104	1	Pxylp1	chr9-96843763-96846413
chr7	80399882	80400873	0.0431069643368401	0.533660642709332	0.08	0.057	1	Furin	chr7-80399882-80400873
chr17	34893415	34895541	5.70893153703794e-14	0.533432882458372	0.577	0.425	1.41068840066515e-08	Zbtb12	chr17-34893415-34895541
chr7	28466362	28468485	0.0142756141570188	0.533360730159827	0.107	0.074	1	Lrfn1	chr7-28466362-28468485
chr19	6206089	6207697	0.0432870112822203	0.533346235029281	0.077	0.053	1	1700123I01Rik	chr19-6206089-6207697
chr7	27360995	27362771	5.52492043056446e-06	0.533276884023195	0.31	0.222	1	Sptbn4	chr7-27360995-27362771
chr5	139250867	139252876	1.55284948391022e-14	0.533271574900442	0.595	0.436	3.83712213173183e-09	Get4	chr5-139250867-139252876
chr9	59577534	59579712	1.84601119586632e-07	0.533266672911924	0.367	0.262	0.0456153058520959	Celf6	chr9-59577534-59579712
chr16	30069666	30072721	4.91077824779107e-07	0.533249670960933	0.357	0.266	0.121346312658567	Hes1	chr16-30069666-30072721
chr12	112627759	112630397	0.0363500097700929	0.533246356017906	0.083	0.059	1	Adssl1	chr12-112627759-112630397
chr4	143277092	143279390	0.00429344220644798	0.532889856736572	0.147	0.107	1	Pdpn	chr4-143277092-143279390
chr7	63895835	63898519	0.000364064167269233	0.532829765360849	0.208	0.15	1	Klf13	chr7-63895835-63898519
chr18	76010792	76012715	1.8832825529733e-05	0.532508722456383	0.264	0.184	1	Zbtb7c	chr18-76010792-76012715
chr11	75587642	75589484	0.00024963582284676	0.532493297663856	0.224	0.161	1	Pitpna	chr11-75587642-75589484
chr17	56078055	56080454	1.01230958362613e-26	0.532429057052302	0.776	0.614	2.50143722733184e-21	Hdgfrp2	chr17-56078055-56080454
chr11	120515141	120517049	0.0487329695357865	0.532253801281752	0.077	0.054	1	Gcgr	chr11-120515141-120517049
chr11	118647552	118649648	0.00526232033246806	0.531799050787749	0.141	0.1	1	Rbfox3	chr11-118647552-118649648
chr9	64666081	64668633	0.0313780661205372	0.53152807491641	0.083	0.059	1	Megf11	chr9-64666081-64668633
chr11	99046139	99048750	0.00622039481164608	0.531447923012758	0.128	0.091	1	Igfbp4	chr11-99046139-99048750
chr3	116807611	116808883	5.65569651780257e-08	0.531039575365049	0.391	0.284	0.0139753392094205	Agl	chr3-116807611-116808883
chr16	25406767	25409541	0.0388277440112469	0.530983273808355	0.084	0.062	1	Tprg	chr16-25406767-25409541
chr2	92598051	92601049	0.00545548878349526	0.530955717911566	0.131	0.088	1	Chst1	chr2-92598051-92601049
chr5	33437351	33439957	0.0056107186408807	0.530686201932557	0.15	0.11	1	Nkx1-1	chr5-33437351-33439957
chr14	31268295	31270066	0.00382828666781171	0.530664219141578	0.144	0.101	1	Dnah1	chr14-31268295-31270066
chr1	156420100	156421664	0.00571106691457346	0.530357301550337	0.138	0.098	1	Axdnd1	chr1-156420100-156421664
chr8	83977296	83978315	0.0292688078114086	0.530306014130077	0.087	0.06	1	Prkaca	chr8-83977296-83978315
chr5	112276100	112277491	5.62966243367124e-22	0.530264264492725	0.733	0.548	1.39110084668503e-16	Tpst2	chr5-112276100-112277491
chr14	63371705	63374146	0.0342398923922489	0.530262553449444	0.081	0.056	1	Blk	chr14-63371705-63374146
chr4	54865794	54866828	0.0371850546630242	0.530157266933754	0.085	0.059	1	Zfp462	chr4-54865794-54866828
chr11	70025558	70028249	0.00213696282735974	0.530087278247446	0.159	0.112	1	Dlg4	chr11-70025558-70028249
chr9	48739772	48741338	1.7002252858368e-06	0.530029834274583	0.331	0.242	0.420129068580845	Zbtb16	chr9-48739772-48741338
chr7	144448639	144450488	0.0323740101307573	0.52996354364252	0.094	0.067	1	Cttn	chr7-144448639-144450488
chr10	80405650	80408360	0.00181622025951735	0.529754875957218	0.17	0.121	1	Uqcr11	chr10-80405650-80408360
chr1	23382494	23384298	1.46700432046351e-09	0.529618263871452	0.455	0.327	0.000362499701595173	Ogfrl1	chr1-23382494-23384298
chr14	55577690	55579767	0.00541388656164862	0.529455143708853	0.143	0.098	1	Psme1	chr14-55577690-55579767
chr2	92432822	92435410	1.27676628646268e-09	0.529269911035952	0.46	0.335	0.0003154915029175	Cry2	chr2-92432822-92435410
chr1	168213459	168215514	0.0411870807213165	0.529047996884264	0.083	0.059	1	Pbx1	chr1-168213459-168215514
chr4	137706608	137708322	0.0033386958041146	0.528849529229353	0.156	0.111	1	Rap1gap	chr4-137706608-137708322
chr6	86471637	86472985	1.17282659398995e-15	0.528717979887215	0.621	0.465	2.89807797028105e-10	C87436	chr6-86471637-86472985
chr2	33129798	33132099	2.30564577350642e-29	0.528631366719767	0.812	0.64	5.69729681924982e-24	Garnl3	chr2-33129798-33132099
chr11	70539733	70540661	4.96934757439427e-07	0.528209824781514	0.364	0.261	0.122793572432797	Pld2	chr11-70539733-70540661
chr5	125393912	125395921	0.0187300810637702	0.527952498844749	0.107	0.082	1	Gm10382	chr5-125393912-125395921
chr11	75462715	75463621	6.24180238060949e-09	0.527944552523963	0.428	0.304	0.00154236185185337	Mir22hg	chr11-75462715-75463621
chr15	100614940	100615824	3.83636329826198e-23	0.527933873390643	0.75	0.583	9.47973043727133e-18	Dazap2	chr15-100614940-100615824
chr4	100047806	100049171	0.00226098275137789	0.527792322914972	0.164	0.116	1	Gm12702	chr4-100047806-100049171
chr2	130273491	130274991	8.97715342598368e-08	0.527785934440609	0.394	0.29	0.0221827256586742	Nop56	chr2-130273491-130274991
chr5	146793663	146795786	4.20009738816915e-09	0.527777537808162	0.44	0.323	0.00103785246481137	Usp12	chr5-146793663-146795786
chr2	20898221	20899692	0.0240396402727956	0.527632449668148	0.102	0.074	1	Arhgap21	chr2-20898221-20899692
chr19	6920444	6923042	1.77255995685958e-16	0.52738129292075	0.644	0.488	4.38003110459915e-11	Tex40	chr19-6920444-6923042
chr1	163716434	163717605	0.0177585239873436	0.527355839193701	0.109	0.077	1	Mettl11b	chr1-163716434-163717605
chr17	26500829	26505832	1.99525041717578e-13	0.527092335205903	0.569	0.422	4.93030368584969e-08	Dusp1	chr17-26500829-26505832
chr16	20672362	20674680	1.46292934904899e-08	0.527061720445882	0.427	0.303	0.00361492768008704	Eif4g1	chr16-20672362-20674680
chr4	16162834	16164282	1.37117700243087e-29	0.527017535673141	0.805	0.659	3.38820579654673e-24	Ripk2	chr4-16162834-16164282
chr14	70166546	70168742	0.00333039502269997	0.52694768863537	0.163	0.114	1	Pdlim2	chr14-70166546-70168742
chr7	127512784	127513181	0.00669071626519613	0.526900509748861	0.137	0.097	1	Srcap	chr7-127512784-127513181
chr4	123478252	123479384	0.0331218349989878	0.526560993609897	0.09	0.064	1	Macf1	chr4-123478252-123479384
chr10	59322848	59324282	4.79253835069434e-17	0.526458267316597	0.649	0.482	1.18424581153327e-11	P4ha1	chr10-59322848-59324282
chr17	87264776	87266619	1.45557588323124e-06	0.526439271992684	0.344	0.246	0.359675711898207	Mcfd2	chr17-87264776-87266619
chr10	41004002	41005171	0.0281539416992553	0.526342396820691	0.094	0.068	1	Gpr6	chr10-41004002-41005171
chr7	35333587	35334928	3.35660426547208e-12	0.526240131288588	0.543	0.407	8.29423627206681e-07	Rhpn2	chr7-35333587-35334928
chr18	61210589	61212180	5.58079185053335e-07	0.525943538873654	0.364	0.263	0.137902482785049	Slc26a2	chr18-61210589-61212180
chr10	115314767	115316319	0.000320206854918904	0.525449277892745	0.218	0.158	1	Rab21	chr10-115314767-115316319
chr11	109424977	109426823	1.57338690692829e-18	0.525380217334673	0.673	0.52	3.88787051475794e-13	Amz2	chr11-109424977-109426823
chr2	181470647	181472702	1.35873117895785e-05	0.525245555659646	0.295	0.21	1	Zbtb46	chr2-181470647-181472702
chr14	62759251	62761930	5.85843836713624e-18	0.525196798825802	0.677	0.511	1.4476318373961e-12	Ints6	chr14-62759251-62761930
chr4	154877506	154878690	0.000100079624759968	0.525083615108419	0.259	0.183	1	Mmel1	chr4-154877506-154878690
chr4	141060078	141061949	4.3517656115071e-22	0.525042203753002	0.726	0.566	1.07532998613463e-16	Crocc	chr4-141060078-141061949
chr12	110695240	110697040	3.98909743123995e-17	0.525028413741609	0.654	0.495	9.85713953454253e-12	Hsp90aa1	chr12-110695240-110697040
chr5	99977415	99979683	2.09059823652101e-12	0.52494474340684	0.555	0.4	5.16591005440816e-07	Hnrnpd	chr5-99977415-99979683
chr16	20547816	20549227	1.72436111852974e-08	0.524807506536968	0.421	0.306	0.00426093081110935	Abcf3	chr16-20547816-20549227
chr6	27239748	27240833	0.0436175741107722	0.524793109345517	0.082	0.056	1	Grm8	chr6-27239748-27240833
chr9	124422357	124423543	4.28860945583732e-16	0.524644074571436	0.635	0.493	1.05972397375631e-10	Ppp2r3d	chr9-124422357-124423543
chr11	58102652	58104469	2.98091882226642e-12	0.524577594707403	0.557	0.395	7.36591002819678e-07	Cnot8	chr11-58102652-58104469
chr7	126897845	126899129	1.01114117127953e-06	0.524327147065487	0.353	0.245	0.249855005705514	Tmem219	chr7-126897845-126899129
chr17	29380859	29382147	0.0262446441493896	0.524287830611977	0.095	0.066	1	Fgd2	chr17-29380859-29382147
chr2	156584220	156585851	0.0326130838725286	0.52396297105246	0.087	0.061	1	Gm14168	chr2-156584220-156585851
chr8	25016520	25017784	9.05503569075815e-16	0.523934693514846	0.614	0.485	2.23751742925772e-10	Adam9	chr8-25016520-25017784
chr10	81569493	81571372	9.127000975374e-07	0.52385299630962	0.354	0.252	0.225530019501687	Aes	chr10-81569493-81571372
chr6	114342940	114344692	0.0150784706462207	0.523508633284787	0.111	0.082	1	Slc6a1	chr6-114342940-114344692
chr9	20877054	20879527	4.05971983160683e-22	0.523486662020971	0.734	0.566	1.00316488982971e-16	Angptl6	chr9-20877054-20879527
chr10	61647647	61649641	0.000726828981580561	0.523379140670776	0.201	0.137	1	Ppa1	chr10-61647647-61649641
chr5	52833047	52834829	4.48402775396517e-08	0.523117512032362	0.412	0.3	0.011080122260603	Anapc4	chr5-52833047-52834829
chr7	38106537	38108708	4.80761781562433e-11	0.522835882408882	0.514	0.378	1.1879719774764e-05	Ccne1	chr7-38106537-38108708
chr2	30010392	30011782	0.0463759640304173	0.522602392993319	0.074	0.053	1	Sptan1	chr2-30010392-30011782
chr11	61493475	61495051	4.56688411057686e-15	0.52252620152508	0.617	0.455	1.12848619749176e-09	Mapk7	chr11-61493475-61495051
chr16	92103459	92104416	0.0446681152518952	0.52222329727333	0.082	0.057	1	Mrps6	chr16-92103459-92104416
chr15	89284573	89287023	0.0287030795019615	0.521438755528703	0.098	0.067	1	Ppp6r2	chr15-89284573-89287023
chr2	166804978	166806388	1.0935269370439e-05	0.52124991349437	0.303	0.221	1	Arfgef2	chr2-166804978-166806388
chr7	75913546	75914582	0.0366612185090922	0.521075434137207	0.085	0.064	1	Klhl25	chr7-75913546-75914582
chr17	31854393	31858754	1.60978775062042e-11	0.521068592593493	0.53	0.393	3.97781772753807e-06	Sik1	chr17-31854393-31858754
chr5	135961684	135963402	7.38304273367103e-20	0.521000743558117	0.708	0.543	1.82436462557558e-14	Ssc4d	chr5-135961684-135963402
chr11	97781828	97782855	0.000129776887172355	0.520642295954481	0.248	0.179	1	Rpl23	chr11-97781828-97782855
chr11	3930556	3932574	0.00581367863348672	0.520536470404639	0.148	0.106	1	Tcn2	chr11-3930556-3932574
chr9	106452650	106455140	0.000758033342594169	0.520491837731203	0.193	0.138	1	Pcbp4	chr9-106452650-106455140
chr11	102184575	102185699	0.000910117843677365	0.520194348329793	0.194	0.14	1	Lsm12	chr11-102184575-102185699
chr4	141309934	141310847	0.00562927495098922	0.520176475951603	0.137	0.096	1	Epha2	chr4-141309934-141310847
chr1	180459849	180461772	9.46994718944592e-05	0.520042762946711	0.25	0.176	1	6330403A02Rik	chr1-180459849-180461772
chr4	132260679	132262185	0.00123664857468223	0.519880224513965	0.193	0.137	1	Gmeb1	chr4-132260679-132262185
chr10	80113121	80116896	3.13141421996678e-14	0.519853314586467	0.607	0.449	7.73778716582231e-09	Stk11	chr10-80113121-80116896
chr2	25425543	25430147	2.65480578699268e-07	0.519791525031468	0.375	0.274	0.0656007819577464	Fut7	chr2-25425543-25430147
chr1	59609518	59610532	0.0340526275587492	0.519688790391699	0.09	0.062	1	Sumo1	chr1-59609518-59610532
chr9	107562705	107563752	0.00154506614176441	0.519667382547589	0.184	0.131	1	Tusc2	chr9-107562705-107563752
chr3	139074208	139076421	6.87233392462321e-06	0.519606004354865	0.314	0.227	1	Rap1gds1	chr3-139074208-139076421
chr5	143403309	143404387	0.00184834430935098	0.519574950468074	0.17	0.125	1	Kdelr2	chr5-143403309-143404387
chr15	79269083	79272501	0.0208397904745284	0.519562167398645	0.106	0.077	1	Baiap2l2	chr15-79269083-79272501
chr7	118242745	118244384	1.09211948414766e-17	0.519511950950097	0.668	0.513	2.69864908771856e-12	Smg1	chr7-118242745-118244384
chr2	173736450	173737965	4.34123774270679e-07	0.519467010526114	0.372	0.268	0.107272852869833	Vapb	chr2-173736450-173737965
chr6	55335459	55337396	2.97495591249614e-20	0.519277550458477	0.702	0.521	7.35117555889621e-15	Aqp1	chr6-55335459-55337396
chr11	120548152	120551232	0.0001661156635924	0.519151367353706	0.237	0.175	1	Ppp1r27	chr11-120548152-120551232
chr11	4121383	4123445	0.0313559086950307	0.518723674229521	0.091	0.065	1	Sec14l2	chr11-4121383-4123445
chr8	13158212	13160014	4.87322326523618e-07	0.518664714870635	0.37	0.263	0.120418321528639	Lamp1	chr8-13158212-13160014
chr1	39535163	39536726	7.84419078731619e-07	0.518660169883745	0.358	0.26	0.193831523192741	Cnot11	chr1-39535163-39536726
chr2	155132778	155134360	0.00216792515352265	0.518567535829471	0.178	0.127	1	Itch	chr2-155132778-155134360
chr2	32137373	32140001	1.94724133414798e-10	0.518445426443662	0.498	0.37	4.81167228150635e-05	Prrc2b	chr2-32137373-32140001
chr2	164885223	164886699	0.044628443115486	0.518438667106535	0.086	0.06	1	Pcif1	chr2-164885223-164886699
chr10	126997257	126998800	0.0205678879160432	0.518412725567116	0.112	0.08	1	Ctdsp2	chr10-126997257-126998800
chr12	110379416	110382914	0.0428303705459327	0.518281591734432	0.088	0.063	1	Dio3	chr12-110379416-110382914
chr12	86076028	86077108	0.0317982463892583	0.517983931981214	0.093	0.068	1	Tgfb3	chr12-86076028-86077108
chr7	110116379	110118353	6.2007099214131e-05	0.517876168938026	0.262	0.194	1	1600010M07Rik	chr7-110116379-110118353
chr1	21274119	21275348	0.0407624501013432	0.517870968486114	0.088	0.061	1	Gsta3	chr1-21274119-21275348
chr11	117482339	117483934	0.00208588829769394	0.517575517826746	0.174	0.124	1	Gm11733	chr11-117482339-117483934
chr19	4395996	4398922	1.10301840884104e-20	0.517544289377539	0.72	0.56	2.72558054861439e-15	Kdm2a	chr19-4395996-4398922
chr19	6383374	6384861	0.00745554321477457	0.517524644532291	0.135	0.098	1	Pygm	chr19-6383374-6384861
chr19	46074507	46077412	2.49122011260333e-08	0.517022826673495	0.425	0.302	0.00615585472264508	Nolc1	chr19-46074507-46077412
chr17	35151997	35155084	0.0185199180969285	0.516567336004761	0.108	0.078	1	Prrc2a	chr17-35151997-35155084
chr2	128966826	128968675	3.17939001829067e-11	0.516495115294833	0.529	0.382	7.85633632299661e-06	Zc3h6	chr2-128966826-128968675
chrX	162828538	162830175	1.07566461844105e-06	0.516470945706893	0.351	0.265	0.265798878546021	Txlng	chrX-162828538-162830175
chr10	80355011	80356289	0.00848201077960905	0.516426965947919	0.128	0.092	1	Plk5	chr10-80355011-80356289
chr5	139406914	139410034	0.00182797372397216	0.516254924864223	0.175	0.121	1	C130050O18Rik	chr5-139406914-139410034
chr11	55403872	55406816	0.0102181209783421	0.516200360145287	0.129	0.094	1	Sparc	chr11-55403872-55406816
chrX	151802682	151803720	2.02769069654177e-07	0.515830085676235	0.389	0.292	0.0501046426496863	Huwe1	chrX-151802682-151803720
chr3	95881581	95883043	1.61973075987295e-09	0.515595426334981	0.471	0.347	0.000400238710226126	Ciart	chr3-95881581-95883043
chr14	45656377	45658937	3.08807447797287e-05	0.515393980416282	0.285	0.209	1	Ddhd1	chr14-45656377-45658937
chr9	44378717	44380449	1.88814077390129e-07	0.514937568738041	0.391	0.288	0.0466563361512556	Hyou1	chr9-44378717-44380449
chr9	21264138	21266051	3.5962572643731e-07	0.514874011444648	0.374	0.272	0.0888642362541121	Atg4d	chr9-21264138-21266051
chr11	114811751	114813577	0.011843796624858	0.514492600897425	0.124	0.09	1	Gpr142	chr11-114811751-114813577
chr13	38582265	38583757	0.0310894127824119	0.51439227619024	0.09	0.065	1	Bloc1s5	chr13-38582265-38583757
chr5	107156353	107159114	0.000226692226828947	0.514291901098273	0.235	0.167	1	Tgfbr3	chr5-107156353-107159114
chr14	25316535	25318850	0.0219026396412455	0.514194766918759	0.109	0.077	1	Gm26660	chr14-25316535-25318850
chr13	48545493	48547170	8.9743724919327e-27	0.51412294620639	0.797	0.632	2.21758539150156e-21	6720427I07Rik	chr13-48545493-48547170
chr2	27321282	27322480	0.0272568934894922	0.514115355407156	0.091	0.066	1	Vav2	chr2-27321282-27322480
chr5	35892424	35894307	7.39135402114864e-08	0.514062094930486	0.406	0.306	0.0182641836133387	Afap1	chr5-35892424-35894307
chr2	121448490	121450712	7.94576751743721e-16	0.513933508367598	0.64	0.488	1.96341504509377e-10	Serf2	chr2-121448490-121450712
chr10	4386512	4388991	1.896026550629e-16	0.513703406753928	0.657	0.5	4.68511952713528e-11	Zbtb2	chr10-4386512-4388991
chr6	90705437	90707141	0.00434583338000559	0.513337600326952	0.152	0.107	1	Iqsec1	chr6-90705437-90707141
chr11	8444892	8446859	0.000200438556638748	0.512989934272787	0.236	0.165	1	Tns3	chr11-8444892-8446859
chr8	11214285	11216921	0.0357052638334178	0.512651886315534	0.091	0.067	1	Col4a1	chr8-11214285-11216921
chrX	77432873	77434267	0.00134032513909943	0.512165285955376	0.188	0.133	1	Tbl1x	chrX-77432873-77434267
chr17	32090688	32092001	0.0125919369442874	0.51197257123256	0.118	0.085	1	Gm17276	chr17-32090688-32092001
chr15	73511759	73513124	6.81917761825455e-10	0.511811490930555	0.481	0.356	0.000168503242782594	Dennd3	chr15-73511759-73513124
chr15	88827179	88830244	0.000152869945874459	0.511485365983391	0.247	0.18	1	Creld2	chr15-88827179-88830244
chr4	105705523	105707235	0.00728005619549055	0.51134239607042	0.137	0.1	1	Gm12728	chr4-105705523-105707235
chr15	58140853	58142440	4.78893941448179e-07	0.51118517061853	0.376	0.273	0.118335650719728	Wdyhv1	chr15-58140853-58142440
chr1	186676456	186677469	0.0252904111733452	0.511180804449018	0.099	0.069	1	Tgfb2	chr1-186676456-186677469
chr8	34062955	34065137	0.027548172622522	0.511045451602987	0.103	0.074	1	Gm9951	chr8-34062955-34065137
chr3	108554233	108555507	1.1798960906067e-05	0.510708304701182	0.313	0.224	1	Tmem167b	chr3-108554233-108555507
chrX	101273448	101274802	0.00019645696680831	0.510482327337431	0.244	0.171	1	Med12	chrX-101273448-101274802
chr5	115300369	115301513	2.65475005149843e-11	0.510456145156711	0.534	0.397	6.55994047225364e-06	Dynll1	chr5-115300369-115301513
chr17	35837864	35838918	0.000246999516095822	0.510428119489725	0.236	0.165	1	Tubb5	chr17-35837864-35838918
chr17	33889809	33891334	1.4120060240149e-13	0.510172581246949	0.584	0.452	3.4890951254613e-08	Kifc1	chr17-33889809-33891334
chr1	120231115	120233256	0.0125052404309124	0.509824998535655	0.126	0.087	1	Steap3	chr1-120231115-120233256
chr9	108188887	108191837	0.00974876056023159	0.509811722222389	0.135	0.091	1	Bsn	chr9-108188887-108191837
chr5	122899505	122901239	4.21722832428597e-06	0.509805108967404	0.332	0.246	1	Kdm2b	chr5-122899505-122901239
chr10	80620853	80623850	6.40054118899495e-28	0.50969008854025	0.816	0.64	1.58158652888303e-22	Csnk1g2	chr10-80620853-80623850
chr5	92137228	92138426	6.43882917628199e-12	0.509602544021016	0.551	0.407	1.59104756711763e-06	Uso1	chr5-92137228-92138426
chr16	20676748	20679223	0.00939544830811039	0.50932291559124	0.137	0.097	1	Eif4g1	chr16-20676748-20679223
chr6	114281239	114283750	0.0217621093745145	0.509189091248936	0.108	0.076	1	Slc6a1	chr6-114281239-114283750
chr1	75317222	75318237	7.37791059508852e-27	0.509008780768307	0.79	0.652	1.82309646386756e-21	Dnpep	chr1-75317222-75318237
chr6	92090824	92092724	3.18750298867311e-13	0.508905377915905	0.591	0.446	7.87638363507103e-08	Nr2c2	chr6-92090824-92092724
chr10	127225743	127227422	0.0457728864512442	0.508898151751427	0.08	0.058	1	Kif5a	chr10-127225743-127227422
chr10	85330852	85332058	0.0109581557390399	0.508810189707208	0.126	0.089	1	Gm8394	chr10-85330852-85332058
chr8	117464641	117467002	0.0264457723707606	0.508773018561763	0.1	0.069	1	Cmip	chr8-117464641-117467002
chr2	18056245	18057383	2.58601069628345e-14	0.508457536655194	0.614	0.463	6.39008415073033e-09	1810059C17Rik	chr2-18056245-18057383
chr18	82460767	82462878	7.04218698870585e-05	0.508412441048966	0.264	0.19	1	Mbp	chr18-82460767-82462878
chr9	67839388	67840972	0.000528416863027753	0.508065177735942	0.22	0.156	1	Vps13c	chr9-67839388-67840972
chr11	98764741	98767714	0.000411075968111564	0.50797749836459	0.227	0.168	1	Thra	chr11-98764741-98767714
chr11	70524379	70525748	6.41399608879611e-07	0.507624261312649	0.376	0.276	0.15849112615337	Psmb6	chr11-70524379-70525748
chr11	109330837	109332402	0.00123556315056152	0.50754615913879	0.193	0.138	1	1700096J18Rik	chr11-109330837-109332402
chr9	44879241	44882007	3.14954821542912e-13	0.507466471652509	0.589	0.445	7.78259663128967e-08	Kmt2a	chr9-44879241-44882007
chr10	86289527	86291302	4.67626524518309e-06	0.507301639959443	0.326	0.239	1	Syn3	chr10-86289527-86291302
chr15	81802048	81803041	3.5519974256358e-11	0.506711191209075	0.528	0.396	8.77705667869456e-06	Tef	chr15-81802048-81803041
chr15	98676931	98677900	0.00309097911095147	0.50670129140997	0.164	0.117	1	Rnd1	chr15-98676931-98677900
chr16	32660442	32662308	0.00130734316660136	0.506609321435449	0.191	0.132	1	Tnk2	chr16-32660442-32662308
chr6	48771342	48773045	0.0106242239823991	0.50656512841405	0.132	0.095	1	Gimap3	chr6-48771342-48773045
chr8	125448874	125449920	0.0484718340209473	0.506528316162949	0.089	0.064	1	Sipa1l2	chr8-125448874-125449920
chr12	103322083	103326423	4.21000421811729e-06	0.506343874424221	0.333	0.25	1	Asb2	chr12-103322083-103326423
chr7	127025897	127028233	8.25111074173777e-22	0.506336177422661	0.747	0.576	2.03886596650489e-16	Maz	chr7-127025897-127028233
chr4	135889331	135890751	0.0276761971930266	0.506099059042448	0.101	0.073	1	Cnr2	chr4-135889331-135890751
chr15	100456624	100458847	0.0125653190558805	0.505806793495947	0.122	0.09	1	5330439K02Rik	chr15-100456624-100458847
chr16	20691335	20696977	1.25374789743747e-07	0.505799004697425	0.405	0.291	0.0309803612952593	Eif4g1	chr16-20691335-20696977
chr11	74837098	74838947	5.15403811988683e-08	0.505699430930287	0.421	0.315	0.0127357312750027	Mnt	chr11-74837098-74838947
chr14	121465776	121467490	0.00393475084842495	0.505446601892702	0.159	0.111	1	Slc15a1	chr14-121465776-121467490
chr4	133479304	133481450	3.91373356869395e-08	0.50540323127508	0.426	0.318	0.00967091392291413	Fam46b	chr4-133479304-133481450
chr18	32162295	32163611	6.70977099748049e-12	0.505163012486485	0.556	0.405	1.65799783301942e-06	Map3k2	chr18-32162295-32163611
chr11	105180222	105182019	6.51181222429813e-08	0.505091827861261	0.416	0.307	0.0160908182424852	Tlk2	chr11-105180222-105182019
chr17	35019870	35022050	0.0138000778049222	0.504808000325892	0.118	0.085	1	Vwa7	chr17-35019870-35022050
chr10	61740323	61742267	0.00476812706467187	0.504794238131063	0.159	0.117	1	H2afy2	chr10-61740323-61742267
chr10	127290179	127291274	1.5135486743761e-15	0.504525082219723	0.645	0.491	3.74000904535684e-10	Ddit3	chr10-127290179-127291274
chr7	4961955	4965630	0.00125762722440814	0.504483563354689	0.192	0.137	1	Sbk2	chr7-4961955-4965630
chr5	100221979	100224107	0.048319304116441	0.504441656817325	0.086	0.06	1	2310034O05Rik	chr5-100221979-100224107
chr10	81231811	81234641	0.000283278300308878	0.504107527915429	0.242	0.168	1	Zfr2	chr10-81231811-81234641
chr14	77351556	77352753	0.0357785532834205	0.50406829287588	0.087	0.062	1	Enox1	chr14-77351556-77352753
chr17	56584348	56585877	2.52232205059364e-14	0.503976438339584	0.618	0.465	6.23270823345791e-09	Safb	chr17-56584348-56585877
chr4	106650012	106651660	9.47031701059044e-06	0.503973076265932	0.322	0.226	1	Pars2	chr4-106650012-106651660
chr5	30585433	30588648	2.38999368806374e-05	0.503704505151579	0.291	0.212	1	Kcnk3	chr5-30585433-30588648
chr4	53439630	53441065	1.81685458518813e-07	0.503604214151581	0.41	0.29	0.0448948401709158	Slc44a1	chr4-53439630-53441065
chr3	94837125	94838601	3.92729232523312e-10	0.503482905837469	0.511	0.369	9.70441788149753e-05	Pogz	chr3-94837125-94838601
chr2	168468037	168470195	0.0450666438926348	0.503447933209294	0.084	0.061	1	Nfatc2	chr2-168468037-168470195
chr4	148588464	148590297	0.0285525886226813	0.503178350323193	0.097	0.072	1	Srm	chr4-148588464-148590297
chr16	94471948	94473755	0.00539468965260025	0.502977557948197	0.153	0.106	1	Ttc3	chr16-94471948-94473755
chrX	13072253	13073294	0.0148204959470359	0.502777437284078	0.126	0.087	1	Usp9x	chrX-13072253-13073294
chr12	84545582	84547721	0.0492576411515214	0.502660231731687	0.083	0.061	1	Lin52	chr12-84545582-84547721
chr1	125434331	125436214	7.80744317273407e-18	0.502627113234647	0.693	0.523	1.92923482286893e-12	Actr3	chr1-125434331-125436214
chr8	125569497	125570602	1.32178197471074e-07	0.502623361832227	0.406	0.301	0.0326614969514972	Sipa1l2	chr8-125569497-125570602
chr7	116503787	116505194	1.92714223729541e-07	0.502453515631832	0.394	0.298	0.0476200701120169	Nucb2	chr7-116503787-116505194
chr8	119574119	119575920	0.000119612567829401	0.502022185173843	0.26	0.194	1	Dnaaf1	chr8-119574119-119575920
chr18	46524927	46526517	1.13579022364803e-20	0.501972109173744	0.732	0.58	2.80656035843875e-15	Fem1c	chr18-46524927-46526517
chr11	77867898	77868837	0.0375336768025542	0.50196832411077	0.09	0.063	1	Myo18a	chr11-77867898-77868837
chrX	7761861	7763107	0.000208822167737855	0.501885916684514	0.245	0.179	1	Tfe3	chrX-7761861-7763107
chr11	116138056	116139495	1.74893305212025e-07	0.501835659779151	0.407	0.298	0.0432164855045019	Mrpl38	chr11-116138056-116139495
chr2	154613062	154614529	2.65424550566399e-08	0.501757517220146	0.439	0.33	0.00655869372940584	4930519P11Rik	chr2-154613062-154614529
chr2	34645593	34647070	0.0127520249729637	0.501659188699815	0.129	0.092	1	Mapkap1	chr2-34645593-34647070
chr2	33886711	33888619	0.0050568491347927	0.50161721351436	0.149	0.107	1	Mvb12b	chr2-33886711-33888619
chrX	73457970	73460002	1.79335412051376e-05	0.501542465570118	0.302	0.225	1	Haus7	chrX-73457970-73460002
chr4	155769754	155771406	0.000302534341877333	0.501510821061514	0.243	0.18	1	Vwa1	chr4-155769754-155771406
chr2	153740466	153741991	1.38752136206001e-08	0.501422414461722	0.448	0.336	0.00342859303607753	Mapre1	chr2-153740466-153741991
chr17	10318803	10320578	6.25016024075174e-08	0.50121188193784	0.43	0.314	0.0154442709581024	Qk	chr17-10318803-10320578
chr9	44304948	44307262	1.13473242616036e-10	0.501205646611137	0.517	0.401	2.80394651969078e-05	Hinfp	chr9-44304948-44307262
chr14	18892802	18895289	2.76081490615259e-06	0.501174684914531	0.349	0.252	0.682202884940118	Ube2e2	chr14-18892802-18895289
chr12	88708756	88709894	0.030740778768612	0.501133798797153	0.091	0.065	1	Nrxn3	chr12-88708756-88709894
chr11	120694400	120696414	0.012267419331027	0.501133659411276	0.125	0.087	1	Aspscr1	chr11-120694400-120696414
chr5	88764320	88765882	4.34462686823064e-08	0.501000658689376	0.435	0.316	0.0107356598839353	Dck	chr5-88764320-88765882
chr11	53430580	53431616	2.13376942340669e-12	0.50098105197879	0.578	0.44	5.2725869206264e-07	Uqcrq	chr11-53430580-53431616
chr5	134873903	134875132	0.00921362876792141	0.500935602053799	0.132	0.095	1	Wbscr28	chr5-134873903-134875132
chr17	48409397	48410403	2.27444121388462e-20	0.500713332201426	0.731	0.572	5.62018972833318e-15	Oard1	chr17-48409397-48410403
chr3	103808747	103810127	1.19959418291287e-05	0.500590853471806	0.319	0.24	1	Dclre1b	chr3-103808747-103810127
chr11	78695418	78698295	9.08089743603878e-09	0.50048669723982	0.458	0.347	0.00224390791824006	Nlk	chr11-78695418-78698295
chr15	38518862	38520007	3.73004546837195e-12	0.500163757887729	0.567	0.424	9.21701695325644e-07	Azin1	chr15-38518862-38520007
chr18	5160810	5162947	0.00398150780249558	0.500070489038606	0.163	0.121	1	Gm26682	chr18-5160810-5162947
chr2	160871961	160874131	6.50738179111051e-08	0.499878101323104	0.423	0.31	0.0160798705534699	Zhx3	chr2-160871961-160874131
chr10	42949782	42952028	3.88037684431531e-05	0.499874701408585	0.29	0.206	1	Scml4	chr10-42949782-42952028
chr19	5106058	5109408	7.18859760811184e-07	0.49982043548608	0.384	0.28	0.177631684615965	Klc2	chr19-5106058-5109408
chr9	44720008	44722429	2.21455227592298e-05	0.499714709465581	0.304	0.217	1	Phldb1	chr9-44720008-44722429
chr11	67079068	67082025	0.0121044881446376	0.499614914352205	0.128	0.092	1	Myh3	chr11-67079068-67082025
chr4	33247287	33248147	8.10242077847019e-13	0.499487208688545	0.586	0.434	2.00212437920154e-07	Pnrc1	chr4-33247287-33248147
chr8	83607568	83608559	7.71429789949404e-11	0.499397634595306	0.536	0.405	1.90621843956078e-05	Dnajb1	chr8-83607568-83608559
chr5	139790599	139792486	4.94930914489087e-06	0.499265579061639	0.337	0.25	1	Mafk	chr5-139790599-139792486
chr5	110770384	110771867	1.62123761686135e-20	0.499187060064256	0.738	0.573	4.00611057601673e-15	Ep400	chr5-110770384-110771867
chr16	92057008	92059682	0.000152505470576364	0.499002295111518	0.256	0.185	1	Mrps6	chr16-92057008-92059682
chr11	69759611	69761528	0.0261552396240425	0.498846248449686	0.104	0.073	1	Slc35g3	chr11-69759611-69761528
chr5	32863125	32865168	7.67641175198031e-05	0.498728430165268	0.273	0.194	1	Depdc5	chr5-32863125-32865168
chr17	66706980	66709763	0.0129268831592749	0.498664769156768	0.128	0.091	1	Ptprm	chr17-66706980-66709763
chr19	4755276	4756001	0.0143399610100627	0.498469347218002	0.132	0.096	1	Gm21992	chr19-4755276-4756001
chr10	20346895	20348433	0.00783293707561374	0.498185109624828	0.139	0.097	1	Mtfr2	chr10-20346895-20348433
chr10	7779957	7781613	0.000182208310061251	0.498071279596076	0.254	0.183	1	Ginm1	chr10-7779957-7781613
chr8	111392814	111394254	0.00290714100351174	0.497816749878939	0.176	0.132	1	Fa2h	chr8-111392814-111394254
chr11	109611064	109612156	5.74573914272514e-27	0.497805305871459	0.811	0.654	1.41978363364567e-21	Wipi1	chr11-109611064-109612156
chr19	46908022	46909588	0.00599378624405886	0.497780801722625	0.155	0.11	1	Nt5c2	chr19-46908022-46909588
chr10	117791764	117793360	1.32663749719816e-09	0.497687578516539	0.494	0.364	0.000327814778832659	Nup107	chr10-117791764-117793360
chr5	65994340	65995743	0.0392457167855787	0.497280344622659	0.094	0.068	1	9130230L23Rik	chr5-65994340-65995743
chr16	4628244	4629609	0.00348520442894108	0.497273767228208	0.165	0.116	1	Coro7	chr16-4628244-4629609
chr7	13033228	13035776	1.24414447727072e-06	0.497036938362418	0.373	0.275	0.30743058862255	Ube2m	chr7-13033228-13035776
chr12	103309856	103313039	1.34334017957345e-05	0.496995964531224	0.309	0.219	1	Fam181a	chr12-103309856-103313039
chr1	80339779	80341656	8.6660919706436e-14	0.496848986383879	0.607	0.473	2.14140865812998e-08	Cul3	chr1-80339779-80341656
chr1	19236033	19237596	0.0246713585433871	0.496772974353123	0.109	0.076	1	Tfap2b	chr1-19236033-19237596
chr10	80141979	80143643	1.49705226888346e-05	0.496709622855868	0.313	0.235	1	Atp5d	chr10-80141979-80143643
chr5	34659460	34661262	3.15128709123033e-12	0.49668362597827	0.581	0.432	7.78689342817197e-07	Grk4	chr5-34659460-34661262
chr11	116580019	116582482	7.03371309410643e-05	0.496635277696329	0.28	0.205	1	Ube2o	chr11-116580019-116582482
chr4	58413250	58414882	0.034301281723144	0.496629778221894	0.099	0.07	1	Lpar1	chr4-58413250-58414882
chr9	44319501	44321238	3.41324867122374e-06	0.496510416664335	0.352	0.248	0.843420573156729	C2cd2l	chr9-44319501-44321238
chr14	64801632	64803353	0.0246762079949848	0.496494558779336	0.104	0.074	1	Kif13b	chr14-64801632-64803353
chr6	90574946	90576861	0.0349805285573095	0.496464995035669	0.097	0.071	1	Aldh1l1	chr6-90574946-90576861
chr9	21367258	21368600	2.05465121089416e-15	0.496338845326423	0.646	0.5	5.07708423514369e-10	Ilf3	chr9-21367258-21368600
chr19	45017198	45018610	9.64926335561398e-06	0.496258502522966	0.324	0.235	1	Lzts2	chr19-45017198-45018610
chr17	35840794	35842077	6.24954140397824e-13	0.496128113186727	0.593	0.451	1.54427418000583e-07	Mdc1	chr17-35840794-35842077
chr6	136468031	136469803	2.01097995493197e-05	0.496117643192866	0.303	0.238	1	Atf7ip	chr6-136468031-136469803
chr9	120010516	120012576	1.92022719052367e-07	0.495757339245881	0.406	0.307	0.047449197923278	Cx3cr1	chr9-120010516-120012576
chr1	189878755	189881289	0.00202174511801193	0.495726469127087	0.191	0.139	1	Smyd2	chr1-189878755-189881289
chr14	65148956	65150788	3.15503246883682e-10	0.495708470688695	0.512	0.384	7.79614833114516e-05	Fzd3	chr14-65148956-65150788
chr12	8673643	8675207	3.86817093814572e-07	0.495660285400752	0.401	0.295	0.0955832775157684	Pum2	chr12-8673643-8675207
chr3	28745540	28747138	0.0278870607630224	0.495600998053814	0.11	0.079	1	RP24-468O23.2	chr3-28745540-28747138
chr4	107616798	107618966	0.00659134725312129	0.495538475279157	0.147	0.104	1	Glis1	chr4-107616798-107618966
chr5	142628462	142631004	1.60957726199725e-06	0.495500615492776	0.371	0.281	0.397729760594046	Wipi2	chr5-142628462-142631004
chr10	126989099	126991765	0.040270748883911	0.49542198072165	0.096	0.069	1	Ctdsp2	chr10-126989099-126991765
chr11	89008855	89011285	0.00521228127473688	0.495277115796993	0.152	0.108	1	Trim25	chr11-89008855-89011285
chr7	100657896	100659215	0.0176144062423994	0.495196219025759	0.116	0.083	1	Plekhb1	chr7-100657896-100659215
chr5	118559718	118561303	2.31643195777395e-07	0.495042495104402	0.406	0.299	0.0572394969629859	Med13l	chr5-118559718-118561303
chr16	18248150	18249670	2.3143153977034e-10	0.494899131519331	0.518	0.393	5.71871963403306e-05	Trmt2a	chr16-18248150-18249670
chr10	127062886	127064095	1.65375696108115e-16	0.494627342441536	0.676	0.51	4.08646652597074e-11	Cdk4	chr10-127062886-127064095
chr14	55883571	55885796	1.16801497289161e-07	0.494447964378459	0.421	0.303	0.0288618835831463	Cbln3	chr14-55883571-55885796
chr15	38551557	38553085	0.0188754279712567	0.494406659514607	0.12	0.084	1	2310043O21Rik	chr15-38551557-38553085
chr12	24695848	24697880	0.0289558430727489	0.494225401778237	0.1	0.074	1	Rrm2	chr12-24695848-24697880
chr1	133038689	133040875	0.04828737269148	0.493995223873952	0.088	0.06	1	Pik3c2b	chr1-133038689-133040875
chr14	65566237	65567883	0.0438455837370537	0.493972690975762	0.085	0.063	1	Elp3	chr14-65566237-65567883
chr2	163471728	163473320	1.34050130344755e-06	0.493768876214524	0.373	0.275	0.331240553084496	Fitm2	chr2-163471728-163473320
chr11	98773536	98774639	5.99445219996936e-11	0.493733731906338	0.551	0.411	1.48124112751683e-05	Nr1d1	chr11-98773536-98774639
chr10	81181285	81183469	4.96435005103608e-08	0.493578801846668	0.44	0.33	0.0122670082631112	4930442H23Rik	chr10-81181285-81183469
chr17	29659705	29661092	0.000206204153164769	0.493432826400246	0.256	0.187	1	Cmtr1	chr17-29659705-29661092
chr10	111539256	111540685	0.0455894194411136	0.493431787362485	0.087	0.064	1	Phlda1	chr10-111539256-111540685
chr6	83185529	83187162	0.00293232273419762	0.492971160307122	0.179	0.129	1	Dctn1	chr6-83185529-83187162
chr4	129389948	129390962	0.0287481759099937	0.492919710969515	0.105	0.076	1	Zbtb8a	chr4-129389948-129390962
chr5	145165943	145168124	2.26323903623091e-06	0.492911443224616	0.363	0.269	0.559250892330731	Cpsf4	chr5-145165943-145168124
chr4	127243039	127244414	4.49731275838243e-06	0.492865859078715	0.345	0.245	1	Smim12	chr4-127243039-127244414
chr3	86118864	86120408	0.000226326943454278	0.492829477422091	0.246	0.179	1	Sh3d19	chr3-86118864-86120408
chr18	60594662	60597108	0.00169247491779616	0.492688594587284	0.201	0.146	1	Synpo	chr18-60594662-60597108
chr4	155838825	155842565	2.94832304775639e-08	0.492593416874453	0.446	0.326	0.00728536521746698	Mxra8	chr4-155838825-155842565
chr6	145854460	145856810	1.13604460281813e-05	0.492503257667541	0.324	0.243	1	Bhlhe41	chr6-145854460-145856810
chr3	129213220	129215074	7.97520769787702e-10	0.492232447709518	0.495	0.371	0.000197068977256081	Pitx2	chr3-129213220-129215074
chr3	87755188	87757147	0.00333943134782494	0.492117141238398	0.179	0.13	1	Pear1	chr3-87755188-87757147
chr14	57744916	57746692	1.77724216729167e-05	0.492027356950271	0.314	0.234	1	Lats2	chr14-57744916-57746692
chr3	108400499	108403534	3.83637391954779e-07	0.491960772883918	0.4	0.302	0.0947975668268099	Celsr2	chr3-108400499-108403534
chr9	70678062	70679660	6.67757035421849e-12	0.491871256050119	0.571	0.429	1.6500409896681e-06	Adam10	chr9-70678062-70679660
chr14	62370504	62372167	0.0035513587408649	0.491870352494542	0.168	0.119	1	Rnaseh2b	chr14-62370504-62372167
chr2	103718361	103720198	0.0361402102559773	0.491741786651579	0.093	0.066	1	Abtb2	chr2-103718361-103720198
chr2	32033081	32034233	0.00778797634751087	0.49173627395517	0.15	0.109	1	Nup214	chr2-32033081-32034233
chr10	115361811	115362982	8.10273039363896e-07	0.491708535848962	0.381	0.291	0.200220088572897	Tmem19	chr10-115361811-115362982
chr6	88841744	88842810	1.19387386952785e-23	0.491614998202499	0.778	0.632	2.9500862090807e-18	Podxl2	chr6-88841744-88842810
chr6	90603607	90607993	2.09058330332992e-10	0.4915187823542	0.519	0.395	5.16587315419429e-05	Slc41a3	chr6-90603607-90607993
chr10	17946756	17948771	0.000482564859761156	0.491441705341831	0.234	0.166	1	Heca	chr10-17946756-17948771
chr5	119712375	119713823	0.0459103963861866	0.491266871706052	0.089	0.064	1	Tbx3os2	chr5-119712375-119713823
chr8	3753266	3755043	0.000187788365158363	0.491151999035241	0.258	0.189	1	Cd209a	chr8-3753266-3755043
chr14	8213492	8214636	3.61011753474288e-09	0.491123517729493	0.487	0.362	0.000892067263070036	Kctd6	chr14-8213492-8214636
chr3	10350829	10352002	9.9751153408297e-06	0.491092768791363	0.331	0.241	1	Zfand1	chr3-10350829-10352002
chr8	70270889	70273793	0.0386076084038169	0.490986817736554	0.096	0.07	1	Sugp2	chr8-70270889-70273793
chr7	141413504	141414775	3.76718056197918e-13	0.490904657476816	0.608	0.449	9.3087785122618e-08	Pddc1	chr7-141413504-141414775
chr10	81376044	81380141	3.32454125391865e-19	0.490782150915702	0.727	0.574	8.21500792925807e-14	Fzr1	chr10-81376044-81380141
chrX	164027506	164028891	0.00346949320695752	0.490700750464401	0.181	0.13	1	Car5b	chrX-164027506-164028891
chr18	46596573	46598123	3.90696511245209e-05	0.490291459662379	0.302	0.22	1	Tmed7	chr18-46596573-46598123
chr4	107252562	107254229	6.35975578121933e-13	0.490128756161711	0.592	0.464	1.57150837305086e-07	Lrrc42	chr4-107252562-107254229
chr1	134078555	134079684	5.81393252446209e-07	0.490055920166775	0.397	0.286	0.143663435465963	Btg2	chr1-134078555-134079684
chr4	43039606	43041650	6.25992767737126e-08	0.490015209766209	0.44	0.327	0.0154684064893379	Fam214b	chr4-43039606-43041650
chr7	126948477	126951425	0.00434584953601511	0.489964859178976	0.165	0.114	1	Sez6l2	chr7-126948477-126951425
chr10	81320041	81321368	9.80558974633563e-24	0.489751205781021	0.789	0.622	2.42298083749903e-18	Cactin	chr10-81320041-81321368
chr11	70021111	70022770	3.94411940006799e-07	0.489716903080343	0.392	0.301	0.0974599791995599	Dlg4	chr11-70021111-70022770
chr17	27820028	27821177	3.13985214119231e-08	0.489599271507042	0.451	0.338	0.00775863743792902	D17Wsu92e	chr17-27820028-27821177
chr11	60926541	60928549	0.0167122366910606	0.489583884862721	0.124	0.09	1	Map2k3	chr11-60926541-60928549
chr19	24744423	24745575	0.0275940504509907	0.489579240192165	0.102	0.073	1	Pgm5	chr19-24744423-24745575
chr10	128457776	128460165	5.72572429379671e-06	0.489556703366249	0.352	0.258	1	Smarcc2	chr10-128457776-128460165
chr11	23497355	23498931	1.40378855510029e-14	0.489554539796567	0.631	0.487	3.46878959542392e-09	Ahsa2	chr11-23497355-23498931
chr6	118138662	118140094	1.94147353113914e-06	0.489450388618099	0.366	0.273	0.479741992491543	Csgalnact2	chr6-118138662-118140094
chr12	108553683	108555715	7.84318518409353e-05	0.489398346979802	0.285	0.206	1	Evl	chr12-108553683-108555715
chr10	62791057	62793710	1.82051312772527e-09	0.489354973820762	0.497	0.37	0.000449852434887169	Ccar1	chr10-62791057-62793710
chr15	101265543	101268638	0.0034797447801171	0.488998191984419	0.17	0.121	1	Nr4a1	chr15-101265543-101268638
chr17	46253032	46255436	0.00426761134906231	0.488909527609531	0.165	0.12	1	Lrrc73	chr17-46253032-46255436
chr5	109555715	109557898	4.68508126528231e-17	0.488822611146788	0.694	0.542	1.15769295081379e-11	Crlf2	chr5-109555715-109557898
chr14	30950667	30952111	8.71622837140293e-07	0.488717157987086	0.385	0.29	0.215379746303041	Nek4	chr14-30950667-30952111
chr8	72571858	72574172	0.0215323725063336	0.48855790960543	0.119	0.09	1	Tmem38a	chr8-72571858-72574172
chr3	131199562	131200747	0.0412130155188957	0.488535936943635	0.091	0.068	1	Lef1	chr3-131199562-131200747
chr15	79223103	79225885	0.0465815119379853	0.488413926702303	0.088	0.065	1	Pick1	chr15-79223103-79225885
chr8	94178510	94180288	5.0589292793807e-06	0.488381337356897	0.348	0.255	1	Mt1	chr8-94178510-94180288
chr5	115631356	115632692	2.14519408807785e-06	0.488211286242355	0.369	0.271	0.530081749552212	Rab35	chr5-115631356-115632692
chr17	26619984	26622220	0.00165966926315954	0.487957042710239	0.201	0.149	1	Ergic1	chr17-26619984-26622220
chr11	77347273	77348913	0.00173675885127739	0.48776674969972	0.193	0.143	1	Ssh2	chr11-77347273-77348913
chr10	43539513	43542047	2.50677195136435e-07	0.487764422938795	0.411	0.303	0.0619428362726032	1700021F05Rik	chr10-43539513-43542047
chr7	80185946	80187995	0.000646850035336916	0.487759581200629	0.225	0.165	1	Sema4b	chr7-80185946-80187995
chr8	83259707	83261481	0.0460589933938001	0.487643467484517	0.089	0.062	1	Tbc1d9	chr8-83259707-83261481
chr11	100527551	100528465	1.86352425337669e-07	0.487473162100126	0.423	0.311	0.0460480570057886	Acly	chr11-100527551-100528465
chr16	35981122	35982614	2.15286469385598e-07	0.48745422098282	0.417	0.305	0.05319771715812	Kpna1	chr16-35981122-35982614
chr17	33683884	33686066	2.19767192196424e-05	0.487350037617279	0.313	0.235	1	Hnrnpm	chr17-33683884-33686066
chr2	167767411	167769044	0.0486877608875666	0.486998109770038	0.083	0.061	1	Gm14321	chr2-167767411-167769044
chr5	121835829	121838074	3.74829106747397e-14	0.486968040604934	0.636	0.48	9.26210219354954e-09	Sh2b3	chr5-121835829-121838074
chr8	93809720	93811890	1.57943247984448e-09	0.486854606470906	0.487	0.366	0.000390280924634531	Gnao1	chr8-93809720-93811890
chr8	94912856	94916162	0.0125234855752812	0.48682092361158	0.137	0.1	1	Ccdc102a	chr8-94912856-94916162
chr16	91464149	91467254	0.00146648085632559	0.486654772754927	0.206	0.153	1	A930006K02Rik	chr16-91464149-91467254
chrX	150812637	150813991	0.000391387824259745	0.486618917355909	0.238	0.183	1	Maged2	chrX-150812637-150813991
chr5	125244294	125246620	0.00130671216704706	0.486541169994878	0.201	0.143	1	Scarb1	chr5-125244294-125246620
chr14	63680622	63682577	0.000944668051221661	0.486509443388319	0.217	0.161	1	Xkr6	chr14-63680622-63682577
chr15	77904906	77905921	0.0456324927819949	0.486372166422413	0.087	0.063	1	Txn2	chr15-77904906-77905921
chr16	90748304	90749993	0.0196627831051405	0.486241628267566	0.11	0.082	1	Mrap	chr16-90748304-90749993
chr5	100517703	100519666	1.96805692000757e-08	0.485969859891316	0.46	0.345	0.00486310801047711	Cops4	chr5-100517703-100519666
chr10	81399173	81403478	4.09923141442776e-05	0.485810069283256	0.301	0.219	1	Nfic	chr10-81399173-81403478
chr8	117255704	117257754	3.30378946875771e-05	0.485741075368376	0.302	0.226	1	Cmip	chr8-117255704-117257754
chr10	18218958	18220698	0.000233518977072155	0.485736881513235	0.25	0.177	1	Ccdc28a	chr10-18218958-18220698
chr11	97821307	97823684	0.0442316552351204	0.485647086295766	0.088	0.062	1	Lasp1	chr11-97821307-97823684
chr9	51006476	51009937	4.49875395760449e-09	0.485554221309697	0.483	0.367	0.00111165110043198	Sik2	chr9-51006476-51009937
chr2	18063994	18066725	6.06565915124511e-08	0.485524036590667	0.443	0.329	0.0149883650759097	Mllt10	chr2-18063994-18066725
chr2	84581629	84583109	0.0317238066789608	0.485478106458547	0.105	0.076	1	Ctnnd1	chr2-84581629-84583109
chr10	81136757	81139082	1.24753980064296e-18	0.485322003880009	0.729	0.567	3.08269579818476e-13	Zbtb7a	chr10-81136757-81139082
chr5	135615175	135616863	0.0371399705682193	0.485279234367482	0.103	0.075	1	Rhbdd2	chr5-135615175-135616863
chr14	20673691	20675307	5.73862041206611e-06	0.485076443715913	0.356	0.259	1	Sec24c	chr14-20673691-20675307
chr19	4227482	4230811	0.0303786968617844	0.484834078187433	0.106	0.08	1	Pold4	chr19-4227482-4230811
chr2	40896382	40897903	0.00236941723315926	0.484659882437979	0.187	0.138	1	Lrp1b	chr2-40896382-40897903
chr5	145112887	145116026	0.00799042167424126	0.484440337169241	0.157	0.112	1	Arpc1b	chr5-145112887-145116026
chr7	102209479	102210787	3.1608575403514e-10	0.484278188956454	0.526	0.398	7.81054219935911e-05	Pgap2	chr7-102209479-102210787
chr13	53425948	53427469	0.0375109219479603	0.484242310305437	0.096	0.069	1	Msx2	chr13-53425948-53427469
chr2	28523150	28524403	0.000472930303366256	0.484239430152814	0.241	0.168	1	Ralgds	chr2-28523150-28524403
chr9	119356742	119358016	0.0109183903888089	0.484235214365614	0.142	0.107	1	Xylb	chr9-119356742-119358016
chr7	44814561	44816545	3.34554374908416e-17	0.483882481162322	0.691	0.54	8.26690551486195e-12	Atf5	chr7-44814561-44816545
chr9	120932739	120934858	2.56172890389869e-08	0.483737943795994	0.458	0.343	0.00633008335611175	Ctnnb1	chr9-120932739-120934858
chr7	109729823	109731044	0.0246543634529129	0.483257194494503	0.109	0.083	1	Ascl3	chr7-109729823-109731044
chr7	64286278	64288249	1.00262326840531e-07	0.483164448473453	0.436	0.325	0.024775021486949	Mtmr10	chr7-64286278-64288249
chr1	74006357	74010078	0.00455026563522338	0.483053808898622	0.159	0.115	1	Tns1	chr1-74006357-74010078
chr9	108200602	108201962	4.61404530997705e-07	0.482974354760418	0.408	0.304	0.114013982418595	Dag1	chr9-108200602-108201962
chr3	90051144	90053181	2.51286912770121e-14	0.482972476768156	0.641	0.493	6.20934987193224e-09	4933434E20Rik	chr3-90051144-90053181
chr11	94143956	94146497	0.00640037973813933	0.482947934071888	0.159	0.114	1	B230206L02Rik	chr11-94143956-94146497
chr6	54681214	54683037	5.87573001573808e-08	0.482926570566017	0.441	0.336	0.0145190463834891	Mturn	chr6-54681214-54683037
chr7	19627314	19629814	2.06771254360718e-12	0.482683603664984	0.6	0.461	5.10935904950421e-07	Relb	chr7-19627314-19629814
chr5	53997870	53999524	2.28850889356963e-07	0.482617139774995	0.418	0.31	0.0565495124618842	Stim2	chr5-53997870-53999524
chrX	106026733	106027801	0.0117149438970785	0.482595711208679	0.143	0.106	1	Atp7a	chrX-106026733-106027801
chr10	79780010	79781309	8.18011366878558e-18	0.48228855392692	0.719	0.574	2.02132244778425e-12	Fstl3	chr10-79780010-79781309
chr17	56161714	56163959	0.000268059403196265	0.482238285898922	0.252	0.182	1	Tnfaip8l1	chr17-56161714-56163959
chr9	108661346	108663208	0.00595256374585046	0.481792438421989	0.167	0.126	1	Slc25a20	chr9-108661346-108663208
chr7	118532788	118533771	1.93975066698618e-07	0.481678511587314	0.418	0.318	0.0479316269313619	Coq7	chr7-118532788-118533771
chr10	128492463	128494892	6.59722459657634e-08	0.481654945477738	0.448	0.338	0.0163018739226321	Myl6	chr10-128492463-128494892
chr3	87959932	87962154	8.5161806126588e-07	0.48155498131369	0.391	0.288	0.210436526174922	Crabp2	chr3-87959932-87962154
chr8	85514871	85516680	0.0152440583934692	0.481463415183146	0.126	0.098	1	Gpt2	chr8-85514871-85516680
chr3	33141943	33143829	0.0100792291139132	0.481446974261462	0.145	0.103	1	Pex5l	chr3-33141943-33143829
chr4	43440667	43442791	2.66826314354152e-08	0.481374811227147	0.462	0.345	0.00659333159295398	Tesk1	chr4-43440667-43442791
chr6	124916923	124918480	8.26513956099833e-11	0.481169132381057	0.546	0.405	2.04233251580181e-05	A230083G16Rik	chr6-124916923-124918480
chr1	165460722	165461496	3.36315764441529e-12	0.480942235095005	0.592	0.456	8.31042980250308e-07	Mpc2	chr1-165460722-165461496
chr2	122027966	122029531	7.1987528609975e-08	0.480916171027875	0.443	0.337	0.017788262294582	Eif3j1	chr2-122027966-122029531
chr11	74618453	74620823	0.0266490908501391	0.48073648479006	0.113	0.082	1	E130309D14Rik	chr11-74618453-74620823
chr4	152798117	152800664	0.000746195210972837	0.480439211229385	0.219	0.161	1	Gm833	chr4-152798117-152800664
chr2	33546458	33548097	1.18623135587524e-07	0.480392563443529	0.424	0.313	0.0293120140499483	Lmx1b	chr2-33546458-33548097
chr9	44651063	44652891	0.0309726838582319	0.480349898447742	0.106	0.08	1	Ddx6	chr9-44651063-44652891
chr6	34910270	34911364	2.88478430005833e-06	0.480322778904647	0.37	0.278	0.712835970113014	Wdr91	chr6-34910270-34911364
chr1	132334503	132336476	0.00349934164443889	0.480273797190216	0.174	0.125	1	Nuak2	chr1-132334503-132336476
chr5	136966229	136967179	0.00743271557409501	0.480269084348739	0.153	0.112	1	Fis1	chr5-136966229-136967179
chr7	45133568	45137947	0.000304575172848637	0.480207278994442	0.254	0.192	1	Flt3l	chr7-45133568-45137947
chr11	97415037	97417376	0.00464048138598374	0.480207046788178	0.176	0.13	1	Arhgap23	chr11-97415037-97417376
chr9	114688227	114689802	2.88426939783332e-05	0.480126462496999	0.315	0.245	1	Dync1li1	chr9-114688227-114689802
chr6	29747580	29749277	0.00786161411230062	0.480110253000384	0.152	0.11	1	Smo	chr6-29747580-29749277
chr7	73617895	73619082	6.53844700998712e-13	0.479931559717133	0.618	0.466	1.61566333306184e-07	1810026B05Rik	chr7-73617895-73619082
chr7	19698605	19699630	0.000140107410969576	0.479744135455161	0.272	0.203	1	Apoe	chr7-19698605-19699630
chr8	69973359	69975641	4.60699117010224e-07	0.47962496099758	0.406	0.308	0.11383967321146	Gatad2a	chr8-69973359-69975641
chr7	139388418	139390343	8.95986340762685e-14	0.479388235266465	0.632	0.49	2.21400016775141e-08	Inpp5a	chr7-139388418-139390343
chr6	51469590	51470828	1.72184685085417e-13	0.47903364486958	0.627	0.48	4.25471800539767e-08	Hnrnpa2b1	chr6-51469590-51470828
chr7	29302390	29305455	0.00869181094020089	0.478946204869275	0.145	0.104	1	Dpf1	chr7-29302390-29305455
chr2	31973855	31975154	2.17213973189639e-06	0.478907653514346	0.385	0.28	0.536740072031062	Nup214	chr2-31973855-31975154
chr4	126285911	126288743	0.000103446419117686	0.478777405474606	0.281	0.203	1	Col8a2	chr4-126285911-126288743
chr11	20200743	20202104	2.31917932682728e-14	0.478548423868335	0.652	0.504	5.73073850017675e-09	Rab1	chr11-20200743-20202104
chr5	63968081	63970116	8.78396814396003e-07	0.478407367359128	0.391	0.293	0.217053609630881	Rell1	chr5-63968081-63970116
chr16	5255294	5256648	1.68623445111116e-12	0.478363580170136	0.605	0.458	4.1667190533847e-07	Fam86	chr16-5255294-5256648
chr16	94568620	94571742	1.9906861992263e-17	0.478299545527104	0.712	0.55	4.91902541201217e-12	Dyrk1a	chr16-94568620-94571742
chr7	109671396	109672562	0.0131883029930098	0.47814312515784	0.135	0.099	1	Akip1	chr7-109671396-109672562
chr2	32418244	32420549	0.011206982253851	0.478054348779066	0.135	0.099	1	Slc25a25	chr2-32418244-32420549
chr15	98706149	98709516	0.0184247303585144	0.477982170826785	0.125	0.094	1	Ccdc65	chr15-98706149-98709516
chr16	21955046	21956607	0.0332097462333253	0.477973526458535	0.103	0.075	1	Liph	chr16-21955046-21956607
chr15	80255733	80257484	0.01075093248798	0.477935875988193	0.149	0.112	1	Atf4	chr15-80255733-80257484
chr7	143374102	143376579	0.00807137811271339	0.477913581928342	0.149	0.108	1	Kcnq1	chr7-143374102-143376579
chr10	127287920	127289788	2.51554018570287e-09	0.477897597704644	0.505	0.377	0.00062159501096755	Mbd6	chr10-127287920-127289788
chr7	83891177	83892950	2.41042989812757e-14	0.47770145296506	0.644	0.519	5.95622048687119e-09	Mesdc2	chr7-83891177-83892950
chr12	54861965	54863555	0.000266949056225724	0.477698954539957	0.258	0.183	1	Cfl2	chr12-54861965-54863555
chr11	100390673	100392278	0.0447622193809518	0.477683132676316	0.094	0.064	1	Jup	chr11-100390673-100392278
chr2	31770530	31771796	0.00444692070083099	0.477678056049057	0.181	0.131	1	Abl1	chr2-31770530-31771796
chr9	21759668	21761053	2.0191055719303e-05	0.477671730051188	0.332	0.243	1	Spc24	chr9-21759668-21761053
chr15	12204315	12205806	4.72426558761802e-08	0.477627085756966	0.455	0.34	0.0116737547523159	Mtmr12	chr15-12204315-12205806
chr7	27447023	27448540	5.87987310724417e-09	0.477491610073858	0.484	0.374	0.00145292840454625	Sptbn4	chr7-27447023-27448540
chr5	135777784	135779008	2.0639983064785e-15	0.477420369326353	0.669	0.523	5.10018109527449e-10	Mdh2	chr5-135777784-135779008
chr11	5444051	5445681	3.26417559376825e-09	0.47715338241136	0.495	0.388	0.000806584317571322	Znrf3	chr11-5444051-5445681
chr6	137142163	137143569	0.00109075598996778	0.477138042248318	0.225	0.161	1	Rerg	chr6-137142163-137143569
chr4	141537615	141539178	7.41302882497367e-09	0.47707559221114	0.486	0.369	0.00183177424870864	Spen	chr4-141537615-141539178
chr17	26939173	26940181	1.79138569142315e-12	0.47669954178293	0.601	0.464	4.42654987122044e-07	Cuta	chr17-26939173-26940181
chr7	18909944	18911501	7.39587977080796e-08	0.476536024052446	0.447	0.332	0.0182753668312619	Ccdc61	chr7-18909944-18911501
chr11	98438396	98440058	0.000274623190106792	0.476502207579589	0.264	0.203	1	Mien1	chr11-98438396-98440058
chr6	100832605	100835096	0.00127208490378683	0.476258281050414	0.215	0.156	1	Ppp4r2	chr6-100832605-100835096
chr13	107889568	107890863	1.01580411457876e-13	0.476059650702993	0.641	0.491	2.51007228320641e-08	Zswim6	chr13-107889568-107890863
chr19	45783009	45785054	7.78512933843563e-13	0.475803606154218	0.616	0.476	1.92372102978612e-07	Mgea5	chr19-45783009-45785054
chr5	140703317	140705276	1.17114987386358e-16	0.475693460516077	0.705	0.545	2.89393476131439e-11	Brat1	chr5-140703317-140705276
chr6	48046766	48049997	0.000942590675750298	0.475649760538984	0.227	0.177	1	Zfp777	chr6-48046766-48049997
chr17	29489498	29491429	2.60177620067524e-12	0.475610266929968	0.607	0.464	6.42904102739254e-07	Pim1	chr17-29489498-29491429
chr15	99391419	99393518	1.76357446925133e-08	0.475595038999503	0.476	0.361	0.00435782778500943	Tmbim6	chr15-99391419-99393518
chr9	35209715	35212041	2.57652583660142e-07	0.475568490132179	0.42	0.321	0.0636664687275885	Foxred1	chr9-35209715-35212041
chr16	17645058	17648021	0.00119618678193091	0.475560745007045	0.217	0.158	1	Ccdc74a	chr16-17645058-17648021
chr9	57075651	57077815	9.29021898535193e-18	0.475431131618745	0.718	0.564	2.29563169171843e-12	Sin3a	chr9-57075651-57077815
chr14	75130228	75131739	0.0499599880928932	0.475143633430525	0.091	0.066	1	Lcp1	chr14-75130228-75131739
chr8	70129955	70132109	0.024309265199933	0.47502568931067	0.117	0.085	1	Nr2c2ap	chr8-70129955-70132109
chr9	106437734	106439465	5.17093321064022e-10	0.475016745224311	0.525	0.4	0.000127774793821562	Acy1	chr9-106437734-106439465
chr8	107030763	107031939	3.36236482573935e-06	0.474862954317985	0.372	0.284	0.830847073169846	Vps4a	chr8-107030763-107031939
chr15	73729758	73732047	0.0212944345425222	0.474789396436611	0.122	0.087	1	Ptp4a3	chr15-73729758-73732047
chr13	114963474	114964853	0.0488382940871593	0.474662661470694	0.091	0.067	1	Itga1	chr13-114963474-114964853
chr16	25865040	25866608	0.0488804800794174	0.474573412558548	0.083	0.061	1	Trp63	chr16-25865040-25866608
chr13	37993492	37995305	5.73288126493666e-07	0.474502031275899	0.401	0.303	0.141660642632838	Ssr1	chr13-37993492-37995305
chr12	108792431	108795523	2.18305896131647e-15	0.474271282463231	0.674	0.523	5.39438235459222e-10	Yy1	chr12-108792431-108795523
chr18	60620259	60621393	0.0290839584557594	0.474264923832985	0.109	0.079	1	Synpo	chr18-60620259-60621393
chr3	132743980	132745370	0.0187188685087014	0.474212387659159	0.126	0.092	1	Tbck	chr3-132743980-132745370
chr7	30599599	30601037	0.00185276147649264	0.473848161335837	0.206	0.158	1	Zbtb32	chr7-30599599-30601037
chr6	124693552	124695133	0.0111353643238187	0.473795232363306	0.143	0.104	1	Lpcat3	chr6-124693552-124695133
chr15	99258785	99260693	0.00123417808827005	0.473652822399928	0.218	0.161	1	1700120C14Rik	chr15-99258785-99260693
chr15	97749412	97751390	0.000115513420410305	0.473636293139774	0.288	0.205	1	Rapgef3	chr15-97749412-97751390
chr5	33274437	33275504	1.01834369506213e-09	0.473242512508507	0.518	0.404	0.000251634763737242	Ctbp1	chr5-33274437-33275504
chr5	52669104	52670375	0.00386310143605192	0.473132220420372	0.18	0.136	1	Sepsecs	chr5-52669104-52670375
chr5	140648399	140649691	2.22215999070543e-07	0.473103654147806	0.43	0.322	0.0549100178023294	Ttyh3	chr5-140648399-140649691
chr4	150909149	150911177	4.37965912792394e-08	0.473070099909204	0.463	0.346	0.0108222252982826	Park7	chr4-150909149-150911177
chr4	155487317	155489464	6.39307826701862e-06	0.473001841815876	0.357	0.272	1	Gnb1	chr4-155487317-155489464
chr1	181880629	181883189	0.00999187855311439	0.472972996349558	0.154	0.115	1	Enah	chr1-181880629-181883189
chr7	128610101	128612649	1.67831354973465e-08	0.472890202464182	0.482	0.358	0.00414714634766533	Inpp5f	chr7-128610101-128612649
chr2	178343047	178344743	0.0218025129599312	0.472540232097413	0.117	0.084	1	Sycp2	chr2-178343047-178344743
chr4	155846634	155848866	2.19901268086602e-05	0.47253129146268	0.332	0.252	1	Dvl1	chr4-155846634-155848866
chr17	87375662	87376949	0.00578558494812967	0.47241273966668	0.168	0.123	1	Ttc7	chr17-87375662-87376949
chr7	45369079	45372112	0.00653478669453083	0.472347800557762	0.165	0.118	1	Lin7b	chr7-45369079-45372112
chr1	55130788	55132086	2.69150999174065e-08	0.472317517684122	0.475	0.353	0.00665077501979097	Mob4	chr1-55130788-55132086
chr17	25578416	25579671	0.000617929551265057	0.472216654710766	0.238	0.175	1	Lmf1	chr17-25578416-25579671
chr17	6316890	6318353	0.000242260457080446	0.472149331162612	0.275	0.205	1	Dynlt1a	chr17-6316890-6318353
chr7	25239013	25239990	0.00805616128867341	0.471985160398845	0.152	0.108	1	Gsk3a	chr7-25239013-25239990
chr2	49618809	49620149	0.0266985093670311	0.471851831751261	0.116	0.084	1	Kif5c	chr2-49618809-49620149
chr2	28914485	28916904	0.0282687001513353	0.471761834752882	0.114	0.085	1	Barhl1	chr2-28914485-28916904
chr10	24493346	24494677	0.0301931370711909	0.471748861332776	0.11	0.08	1	Gm15271	chr10-24493346-24494677
chr9	106201972	106204590	5.34197493439274e-07	0.471559747979632	0.417	0.312	0.132001269023831	Twf2	chr9-106201972-106204590
chr11	77514207	77516036	0.0080631590280412	0.471510841780219	0.153	0.117	1	Abhd15	chr11-77514207-77516036
chr15	96709020	96710430	1.08766325390098e-10	0.471487833564525	0.549	0.418	2.68763765365439e-05	Slc38a2	chr15-96709020-96710430
chr11	69764856	69768497	4.35543302862356e-05	0.471326287721541	0.31	0.231	1	Zbtb4	chr11-69764856-69768497
chr6	31095896	31097004	0.00438008859613868	0.471299692683071	0.172	0.125	1	Lincpint	chr6-31095896-31097004
chr7	44928656	44930242	1.7115187481691e-16	0.471213390580263	0.698	0.552	4.22919705710081e-11	Ap2a1	chr7-44928656-44930242
chr17	31563063	31565654	7.43046349262691e-17	0.47099906078615	0.708	0.553	1.8360823899551e-11	Pknox1	chr17-31563063-31565654
chr4	134449534	134451792	0.00809164183728065	0.470936057176854	0.159	0.116	1	Stmn1	chr4-134449534-134451792
chr4	141244641	141245715	0.0175153479297016	0.470898236970427	0.135	0.098	1	Arhgef19	chr4-141244641-141245715
chr7	125707226	125708593	1.09125776292293e-07	0.470846438350344	0.445	0.334	0.0269651975733782	D430042O09Rik	chr7-125707226-125708593
chr2	151969454	151971731	0.0420703744440994	0.470744742482972	0.107	0.077	1	Fam110a	chr2-151969454-151971731
chr7	99945525	99947931	0.0409850675253091	0.470705870727174	0.104	0.077	1	Rnf169	chr7-99945525-99947931
chr1	52499167	52501085	0.000769244903733606	0.470375751802959	0.239	0.177	1	Nab1	chr1-52499167-52501085
chr10	58322310	58324046	8.89275959366993e-13	0.470310211352385	0.623	0.49	2.19741868111503e-07	Lims1	chr10-58322310-58324046
chr19	46451725	46453842	0.00236529343909583	0.470160160687618	0.198	0.141	1	Sufu	chr19-46451725-46453842
chr5	135544327	135546123	3.33035641281298e-17	0.469833915586379	0.703	0.562	8.22937730318914e-12	Hip1	chr5-135544327-135546123
chr5	124482960	124484712	4.15028714392811e-05	0.469757003377829	0.315	0.234	1	Snrnp35	chr5-124482960-124484712
chr8	72491851	72494022	7.22045761254791e-10	0.46940738235865	0.533	0.411	0.000178418951697581	Slc35e1	chr8-72491851-72494022
chr4	137783397	137784498	0.000597617500174566	0.468951084171307	0.243	0.177	1	Alpl	chr4-137783397-137784498
chr3	51483225	51485262	1.20852264052331e-13	0.468943927504549	0.642	0.489	2.9862836151859e-08	Rab33b	chr3-51483225-51485262
chr16	22008647	22009948	6.0144114443112e-09	0.468838092889217	0.5	0.378	0.00148617309671219	Senp2	chr16-22008647-22009948
chr11	61564070	61566329	0.0353876428327272	0.468773235464148	0.108	0.08	1	Epn2	chr11-61564070-61566329
chr2	180449158	180451348	0.0356852234806581	0.468759269486215	0.107	0.082	1	Slco4a1	chr2-180449158-180451348
chr13	37476696	37478849	0.00904110500930734	0.468647653700835	0.153	0.114	1	Gm29458	chr13-37476696-37478849
chr13	69809196	69811283	0.00937516578301863	0.468598306161545	0.154	0.115	1	Med10	chr13-69809196-69811283
chr9	57466706	57468934	8.21415277543869e-05	0.468562583033728	0.309	0.219	1	Scamp5	chr9-57466706-57468934
chr11	85138810	85140551	3.25831675634874e-13	0.468454055533598	0.625	0.496	8.05136587127287e-08	Usp32	chr11-85138810-85140551
chr5	24447260	24448445	0.000870146872374327	0.468402462847089	0.236	0.174	1	Tmub1	chr5-24447260-24448445
chr15	77841736	77843099	1.94158106810477e-12	0.468381886775346	0.611	0.479	4.79768565090824e-07	Myh9	chr15-77841736-77843099
chr4	138561490	138563677	0.0480962285009262	0.468220033851113	0.094	0.071	1	Vwa5b1	chr4-138561490-138563677
chr5	137786065	137789284	4.97318260948982e-20	0.468121509618611	0.765	0.599	1.22888336917015e-14	Mepce	chr5-137786065-137789284
chr1	34849430	34852131	0.00734218485970524	0.467950302405494	0.168	0.132	1	Plekhb2	chr1-34849430-34852131
chr9	21791274	21793666	0.00670127975819377	0.46792654433181	0.166	0.118	1	Kank2	chr9-21791274-21793666
chr14	65343218	65344910	2.17984212638736e-13	0.467918674192978	0.637	0.493	5.38643349114568e-08	Zfp395	chr14-65343218-65344910
chr8	123212132	123213705	3.01595773806994e-06	0.467820202360951	0.377	0.298	0.745249188992558	Spata33	chr8-123212132-123213705
chr3	19425648	19427203	0.0375670752949357	0.467756862673147	0.099	0.076	1	Dnajc5b	chr3-19425648-19427203
chr5	139694681	139696291	0.00350357053999015	0.467511940381567	0.191	0.142	1	Micall2	chr5-139694681-139696291
chr17	28484671	28487205	1.86537261029525e-05	0.467488429668091	0.337	0.25	1	Fkbp5	chr17-28484671-28487205
chr16	96080242	96083655	8.52693958156578e-13	0.467365172513229	0.622	0.474	2.10702382448407e-07	Brwd1	chr16-96080242-96083655
chr8	120588508	120590673	4.03830922266151e-17	0.467342445844569	0.714	0.567	9.97874285538104e-12	Gins2	chr8-120588508-120590673
chr17	56412953	56414860	0.00324704378907269	0.467328791140624	0.187	0.136	1	Ptprs	chr17-56412953-56414860
chr7	45433656	45435993	7.90597489672504e-15	0.467130601516474	0.673	0.519	1.95358220893055e-09	Ruvbl2	chr7-45433656-45435993
chr19	24960753	24962570	1.04020759740515e-08	0.467050927595606	0.494	0.382	0.00257037377734008	Cbwd1	chr19-24960753-24962570
chr9	56041250	56042718	2.78244860741351e-05	0.467034205048876	0.332	0.248	1	Rcn2	chr9-56041250-56042718
chr2	25982501	25984037	4.81328055432098e-16	0.466841100190261	0.7	0.551	1.18937125153382e-10	Camsap1	chr2-25982501-25984037
chr4	138318203	138320182	0.0412909236405142	0.466834975490107	0.109	0.081	1	Pink1	chr4-138318203-138320182
chr4	141913009	141914910	0.0303178935972366	0.466690796489663	0.108	0.078	1	Fhad1	chr4-141913009-141914910
chr7	79810231	79812676	0.0295028271429475	0.466632798482303	0.112	0.079	1	Mesp2	chr7-79810231-79812676
chr4	135272399	135273399	8.65555607640922e-15	0.46649148248822	0.666	0.523	2.13880521759287e-09	Clic4	chr4-135272399-135273399
chr14	18237800	18238788	3.32374967810936e-09	0.466473024567306	0.515	0.388	0.000821305192960178	Nr1d2	chr14-18237800-18238788
chr7	28417853	28419194	0.00469038381957078	0.466467205976451	0.17	0.128	1	Pak4	chr7-28417853-28419194
chr9	108077052	108079906	0.00335035473584833	0.466252243795845	0.188	0.142	1	Rnf123	chr9-108077052-108079906
chr5	149183863	149185153	1.00916838334805e-15	0.466246205300421	0.682	0.546	2.49367525862069e-10	Uspl1	chr5-149183863-149185153
chr17	31664152	31666044	0.013493584587801	0.466188418174286	0.147	0.109	1	U2af1	chr17-31664152-31666044
chr7	16052472	16053504	4.29240403029152e-05	0.466137100357572	0.316	0.245	1	Zfp541	chr7-16052472-16053504
chr13	47042880	47045098	5.44729609589599e-11	0.466107296387053	0.588	0.442	1.34603775988809e-05	Tpmt	chr13-47042880-47045098
chr8	94600976	94602653	8.72498916917499e-10	0.465985164271603	0.534	0.407	0.000215596227368148	Rspry1	chr8-94600976-94602653
chr1	127354723	127356345	0.0311995104737242	0.465595717227509	0.112	0.084	1	Mgat5	chr1-127354723-127356345
chr4	150281055	150282469	1.09374534691489e-05	0.465577048985117	0.355	0.265	1	Rere	chr4-150281055-150282469
chr11	100938682	100940606	6.59350089775153e-16	0.465502825189738	0.7	0.542	1.6292672588362e-10	Stat3	chr11-100938682-100940606
chr15	78987027	78989322	0.000321901434459043	0.465497899506009	0.269	0.196	1	Triobp	chr15-78987027-78989322
chr19	16131777	16134354	2.33989635624186e-06	0.465460387954187	0.391	0.293	0.578193069420076	Gnaq	chr19-16131777-16134354
chr15	86038257	86040092	0.0281188221134975	0.465453057220153	0.116	0.087	1	Celsr1	chr15-86038257-86040092
chr17	27463999	27467450	0.0468665132268077	0.465371437205841	0.093	0.069	1	Grm4	chr17-27463999-27467450
chr3	123235368	123238747	0.0346176640749403	0.465363522810594	0.108	0.081	1	Synpo2	chr3-123235368-123238747
chr4	119107315	119109569	2.68683069128611e-08	0.465333615121296	0.479	0.356	0.00663921237478179	Slc2a1	chr4-119107315-119109569
chr4	41135002	41136534	6.03478505898735e-06	0.465039552862675	0.378	0.277	1	Ube2r2	chr4-41135002-41136534
chr7	97080652	97084148	0.000155121381060867	0.464994752072485	0.275	0.199	1	Gab2	chr7-97080652-97084148
chr7	35555057	35556278	3.9658777809798e-05	0.464984538190169	0.32	0.24	1	Nudt19	chr7-35555057-35556278
chr9	58580086	58582861	2.54651695132644e-11	0.464892236227217	0.581	0.452	6.29249431706665e-06	Nptn	chr9-58580086-58582861
chr17	35164336	35167518	8.27265803503421e-14	0.464802884409454	0.654	0.507	2.04419034577302e-08	Prrc2a	chr17-35164336-35167518
chr2	3283387	3284676	2.37129616830736e-17	0.464594519430651	0.723	0.572	5.85952025781084e-12	Nmt2	chr2-3283387-3284676
chr16	32331775	32333134	7.32897333911669e-05	0.464586555645617	0.305	0.23	1	Ubxn7	chr16-32331775-32333134
chr4	63290765	63292800	0.0438212581684654	0.464567334664284	0.11	0.084	1	Col27a1	chr4-63290765-63292800
chr2	5894826	5896104	3.32579947435502e-07	0.464525163981884	0.435	0.329	0.0821811701712074	Sec61a2	chr2-5894826-5896104
chr11	53350253	53351374	2.74664348701732e-05	0.464517886018313	0.335	0.252	1	Aff4	chr11-53350253-53351374
chr11	9189111	9192194	0.0100342872610685	0.46446611521737	0.149	0.11	1	Abca13	chr11-9189111-9192194
chr7	19748318	19750148	1.40630346231632e-15	0.464426287031633	0.689	0.541	3.47500398145287e-10	Pvrl2	chr7-19748318-19750148
chr6	125008647	125010436	6.9435985215875e-09	0.464426011044782	0.5	0.389	0.00171577708188131	Zfp384	chr6-125008647-125010436
chr4	155063327	155067510	4.29622693506005e-07	0.464422686974629	0.439	0.321	0.106160626810721	Pex10	chr4-155063327-155067510
chr17	34122134	34123174	6.8849406347313e-08	0.464203493425205	0.464	0.359	0.0170128260072337	Brd2	chr17-34122134-34123174
chr9	13246494	13247824	8.01499891619588e-06	0.464088421201738	0.369	0.272	1	Ccdc82	chr9-13246494-13247824
chr11	69670698	69673146	1.27260464865867e-13	0.463993174165192	0.653	0.502	3.14463153892855e-08	Eif4a1	chr11-69670698-69673146
chr4	129238345	129239645	0.00532405374046105	0.46394895898854	0.18	0.131	1	C77080	chr4-129238345-129239645
chr2	180920566	180922252	1.43878553174437e-05	0.463749286081579	0.35	0.265	1	Ythdf1	chr2-180920566-180922252
chr8	105468412	105472061	4.96342913093061e-07	0.463543744957073	0.421	0.319	0.122647326511122	Tppp3	chr8-105468412-105472061
chr1	185892952	185894200	0.0110305749822771	0.463092572425639	0.151	0.11	1	RP24-71M17.1	chr1-185892952-185894200
chr12	70111504	70113155	0.0256734698360698	0.463074373310147	0.118	0.086	1	Nin	chr12-70111504-70113155
chr17	25726103	25728930	1.06298103549751e-08	0.462927201387155	0.498	0.369	0.00262664739833505	Chtf18	chr17-25726103-25728930
chr5	115134157	115135927	0.0109742906045689	0.462910589617294	0.148	0.113	1	Unc119b	chr5-115134157-115135927
chr3	51408340	51409995	0.00143877560124386	0.462892039290322	0.221	0.166	1	Ndufc1	chr3-51408340-51409995
chr15	37006745	37007890	6.57971463794408e-09	0.462802620319477	0.507	0.386	0.00162586064646526	Zfp706	chr15-37006745-37007890
chr13	54692701	54694567	3.66719665125791e-19	0.462729408954316	0.752	0.606	9.06171626919131e-14	Rnf44	chr13-54692701-54694567
chr10	61825680	61828272	0.0276553864076724	0.462610222815092	0.108	0.083	1	Col13a1	chr10-61825680-61828272
chr14	45350589	45351906	1.49723589366916e-05	0.462513047035059	0.342	0.254	1	Styx	chr14-45350589-45351906
chr5	115558739	115560277	4.55567015494813e-07	0.462448305902725	0.431	0.321	0.112571520662799	Rplp0	chr5-115558739-115560277
chr1	180849832	180851531	7.1945714045532e-14	0.462394543297265	0.66	0.503	1.77779298320791e-08	Sde2	chr1-180849832-180851531
chr18	35597769	35599538	0.000984978040504218	0.462299390418621	0.24	0.173	1	Paip2	chr18-35597769-35599538
chr2	30654053	30655473	0.0224514968773926	0.462086958388226	0.13	0.096	1	9330198N18Rik	chr2-30654053-30655473
chr6	87992437	87995018	0.0161350698176913	0.461954447738774	0.14	0.107	1	Gm5577	chr6-87992437-87995018
chr13	100832671	100834466	1.08320422207128e-07	0.461755492867856	0.459	0.35	0.0267661929682258	Slc30a5	chr13-100832671-100834466
chr8	120667544	120669257	1.94516540286449e-05	0.461550231598732	0.348	0.257	1	Emc8	chr8-120667544-120669257
chr5	124326652	124328421	1.23181678852602e-12	0.461549947583603	0.62	0.496	3.04384392078355e-07	Mphosph9	chr5-124326652-124328421
chr19	53141103	53143188	8.98960597260833e-19	0.461543891841209	0.747	0.6	2.22134961504346e-13	Add3	chr19-53141103-53143188
chr6	50565548	50567225	3.17657830720575e-09	0.461437014354581	0.522	0.394	0.000784938852867155	Cycs	chr6-50565548-50567225
chr2	31482144	31484890	0.0255297379110396	0.461429390408761	0.125	0.097	1	Ass1	chr2-31482144-31484890
chr7	6361314	6363515	1.08540221241909e-17	0.461389846213632	0.727	0.584	2.68205057493182e-12	Zfp78	chr7-6361314-6363515
chr11	96915753	96917228	1.04845021329769e-07	0.461365360333456	0.455	0.34	0.0259074144606285	Cdk5rap3	chr11-96915753-96917228
chr2	155592166	155593621	2.222614284923e-06	0.461145620472343	0.395	0.292	0.549212435033042	Gss	chr2-155592166-155593621
chr9	114639519	114641470	2.26003765565922e-05	0.46097872876168	0.343	0.258	1	Cnot10	chr9-114639519-114641470
chr2	156179791	156181019	2.5410491268699e-13	0.46095343079155	0.641	0.503	6.27898321347806e-08	Rbm39	chr2-156179791-156181019
chr11	86757311	86758429	2.12635074982524e-13	0.46071409656117	0.646	0.496	5.25425522983317e-08	Cltc	chr11-86757311-86758429
chr8	84637987	84640490	2.23233509910154e-10	0.460710324408773	0.571	0.424	5.5161446765819e-05	Cacna1a	chr8-84637987-84640490
chr5	118339258	118341674	0.0025329707639269	0.460476672095955	0.198	0.144	1	Gm28563	chr5-118339258-118341674
chr7	6285523	6287803	3.16770436610748e-05	0.460344728773766	0.334	0.243	1	Zfp667	chr7-6285523-6287803
chr15	76246074	76248303	0.00240282748305912	0.460339870132505	0.209	0.156	1	Grina	chr15-76246074-76248303
chr11	60208505	60209886	0.0205442025000693	0.460139687381535	0.137	0.101	1	Srebf1	chr11-60208505-60209886
chr7	28179154	28180518	1.90596167383743e-09	0.459771882579383	0.519	0.413	0.000470966941528575	Fbl	chr7-28179154-28180518
chr6	115993610	115995797	0.000153817089602589	0.459712826860365	0.289	0.221	1	Plxnd1	chr6-115993610-115995797
chr4	150913729	150916266	8.38667155375759e-05	0.459652697544538	0.308	0.234	1	Park7	chr4-150913729-150916266
chr8	33731307	33732631	7.38565261020307e-07	0.459616812903834	0.421	0.315	0.18250095312864	Gtf2e2	chr8-33731307-33732631
chrX	7877153	7880524	0.000415374679792456	0.45959210849881	0.26	0.194	1	Pim2	chrX-7877153-7880524
chr7	45394297	45396271	4.55508594696192e-10	0.459558896587087	0.558	0.415	0.000112557084766618	Snrnp70	chr7-45394297-45396271
chr1	160133098	160134208	0.0202728419846922	0.459556568651143	0.131	0.096	1	Tnn	chr1-160133098-160134208
chr17	56715705	56717453	2.60804358828664e-07	0.459541203910159	0.449	0.336	0.0644452786752805	Vmac	chr17-56715705-56717453
chr16	95340371	95342280	0.00295049287696164	0.459306398017371	0.199	0.148	1	Erg	chr16-95340371-95342280
chr16	24566012	24568603	0.0021254919863899	0.459261494507303	0.206	0.154	1	Lpp	chr16-24566012-24568603
chr4	135351986	135354148	1.09474728057048e-11	0.45925239520915	0.601	0.467	2.70514242523527e-06	Srrm1	chr4-135351986-135354148
chr2	173658253	173660540	3.79194637932257e-11	0.459185982666811	0.585	0.456	9.36997534223366e-06	Rab22a	chr2-173658253-173660540
chr1	86486979	86488404	4.42920508209828e-13	0.459050422923086	0.637	0.488	1.09446543419665e-07	Ptma	chr1-86486979-86488404
chr4	135316881	135318725	0.0448500849595798	0.458976701332458	0.105	0.079	1	Srrm1	chr4-135316881-135318725
chr9	105693152	105695260	0.0377499629692243	0.458923083686242	0.102	0.076	1	Col6a6	chr9-105693152-105695260
chr8	84743434	84744628	0.00713639961879443	0.458888299654397	0.17	0.127	1	Nfix	chr8-84743434-84744628
chr11	50174262	50176078	4.02228191826593e-06	0.458800963098917	0.386	0.287	0.993913906567348	3010026O09Rik	chr11-50174262-50176078
chr2	167603875	167607637	0.0255434607900484	0.458720742288978	0.124	0.09	1	Ube2v1	chr2-167603875-167607637
chr5	89347218	89348608	0.00689701882510712	0.458720571386018	0.167	0.127	1	Gc	chr5-89347218-89348608
chr18	69343866	69344833	9.00774259854714e-05	0.458719844575966	0.306	0.226	1	Tcf4	chr18-69343866-69344833
chr2	26410609	26411717	0.0110103383526414	0.458659349950324	0.146	0.107	1	Sec16a	chr2-26410609-26411717
chr3	89429747	89431823	8.96659330835119e-07	0.458555538892732	0.419	0.317	0.22156631396802	Pygo2	chr3-89429747-89431823
chr19	7482090	7483967	4.52982871007221e-09	0.458456209305835	0.512	0.393	0.00111932973391626	Rtn3	chr19-7482090-7483967
chr4	83323719	83324820	4.52718983720595e-06	0.458421023411113	0.381	0.29	1	Ttc39b	chr4-83323719-83324820
chr14	51007870	51009056	0.0410589237704461	0.458409342059678	0.111	0.084	1	Rnase10	chr14-51007870-51009056
chr1	134048227	134049839	0.0449122168289161	0.45838317247309	0.103	0.079	1	Fmod	chr1-134048227-134049839
chr17	26916464	26917961	4.24187936990967e-10	0.458341859415341	0.552	0.428	0.000104817687606342	Kifc5b	chr17-26916464-26917961
chr5	111892870	111895725	0.0325543047202098	0.458285055537577	0.117	0.086	1	E130006D01Rik	chr5-111892870-111895725
chr1	166002394	166003267	3.37498216532783e-12	0.458144192706257	0.616	0.471	8.33964843016838e-07	Pou2f1	chr1-166002394-166003267
chr6	38253187	38254996	0.00096465267341898	0.458129852728606	0.237	0.178	1	D630045J12Rik	chr6-38253187-38254996
chr17	28690679	28692319	1.89334058662715e-09	0.457905084902979	0.534	0.409	0.000467848245636743	Mapk14	chr17-28690679-28692319
chr9	122293642	122295873	1.05981436651411e-09	0.457823368589624	0.537	0.415	0.00026188224959437	Ano10	chr9-122293642-122295873
chr1	89069434	89071338	8.1571495276353e-13	0.457809439418173	0.638	0.493	2.01564796257774e-07	Sh3bp4	chr1-89069434-89071338
chr8	70476148	70477481	0.000208984826247308	0.457612666748285	0.289	0.218	1	Klhl26	chr8-70476148-70477481
chr8	22858457	22860881	8.03828186591983e-09	0.457604350396277	0.509	0.396	0.00198627552563252	Kat6a	chr8-22858457-22860881
chr18	4733383	4735634	0.0374314427095296	0.457564009031465	0.103	0.075	1	9430020K01Rik	chr18-4733383-4735634
chr4	134483329	134484843	0.000907444015140363	0.457558517056089	0.239	0.174	1	Stmn1	chr4-134483329-134484843
chr5	24685279	24686451	5.83692438638746e-14	0.457459502751943	0.664	0.523	1.44231568972511e-08	Nub1	chr5-24685279-24686451
chr7	102347801	102350147	0.0458592090072028	0.457384972699196	0.094	0.073	1	Stim1	chr7-102347801-102350147
chr18	38190307	38192471	0.0402051067649804	0.457358713398523	0.105	0.076	1	Pcdh1	chr18-38190307-38192471
chr4	126129889	126133198	3.92230907541521e-06	0.457335547324836	0.377	0.292	0.969210417153248	Stk40	chr4-126129889-126133198
chr5	125474309	125477070	8.48098732740771e-05	0.457164161342496	0.309	0.239	1	Aacs	chr5-125474309-125477070
chr6	125095381	125097693	9.89837350956749e-07	0.457153942970247	0.417	0.315	0.244590789096115	Chd4	chr6-125095381-125097693
chr15	102072342	102074584	1.70174316623443e-12	0.457120610797732	0.628	0.483	4.20504139862859e-07	Eif4b	chr15-102072342-102074584
chr8	23236629	23238823	1.50904416270475e-05	0.457078213719487	0.362	0.266	1	Gins4	chr8-23236629-23238823
chr16	30976816	30978551	0.00504221002455754	0.457070199860049	0.19	0.143	1	Xxylt1	chr16-30976816-30978551
chr8	110807301	110809518	0.0422120312658649	0.456940065707732	0.108	0.08	1	Sf3b3	chr8-110807301-110809518
chr11	102284013	102285886	5.2451316162585e-07	0.456760092548542	0.441	0.329	0.129608251264071	Tmub2	chr11-102284013-102285886
chr12	84416874	84418058	0.0469427710336983	0.456701258774525	0.097	0.075	1	Rnf113a2	chr12-84416874-84418058
chr10	79766709	79768375	8.16824844543881e-15	0.456646539435562	0.674	0.539	2.01839052736482e-09	Rnf126	chr10-79766709-79768375
chr14	52013177	52016282	0.00110994863107327	0.456552025139588	0.229	0.171	1	Zfp219	chr14-52013177-52016282
chr11	5707144	5708680	0.0015648757672206	0.456540998899216	0.224	0.158	1	Mrps24	chr11-5707144-5708680
chr17	56671724	56673994	2.1794690319758e-14	0.456325784701413	0.678	0.521	5.38551156739284e-09	Ranbp3	chr17-56671724-56673994
chr10	77580712	77582874	1.00411007791495e-06	0.456299804305634	0.423	0.316	0.248117608472941	Pttg1ip	chr10-77580712-77582874
chr19	55060461	55064172	0.00524804765554435	0.455951601177926	0.183	0.132	1	Gpam	chr19-55060461-55064172
chrX	163908131	163909845	0.000121173075048423	0.455938645345273	0.296	0.226	1	Ap1s2	chrX-163908131-163909845
chr9	108263039	108264373	3.28438086083863e-06	0.455905593035285	0.397	0.298	0.811577079474948	Dag1	chr9-108263039-108264373
chr11	60952531	60954949	0.000185852413962908	0.455890578377534	0.285	0.224	1	Map2k3	chr11-60952531-60954949
chr18	38754159	38755398	0.0458983466579579	0.455839157224497	0.1	0.073	1	Arhgap26	chr18-38754159-38755398
chr11	104113379	104115566	0.0139822157810691	0.4557732946218	0.145	0.107	1	Crhr1	chr11-104113379-104115566
chr7	30321945	30323336	2.85123512015142e-05	0.455770029727671	0.332	0.253	1	Sdhaf1	chr7-30321945-30323336
chr17	45337469	45340394	0.0261918836662016	0.455719856264926	0.118	0.091	1	Cdc5l	chr17-45337469-45340394
chr19	4988066	4990637	0.0235067124003717	0.455575329537547	0.126	0.095	1	Npas4	chr19-4988066-4990637
chr12	108959649	108960880	0.00534871800277358	0.455398516304741	0.177	0.131	1	Wdr25	chr12-108959649-108960880
chr9	67048525	67050369	6.40936509742849e-05	0.455289327589173	0.32	0.233	1	Tpm1	chr9-67048525-67050369
chr11	76215954	76218477	3.76322848204793e-05	0.455126017023393	0.335	0.244	1	Gemin4	chr11-76215954-76218477
chr19	47536224	47537792	0.000546220369264403	0.454964994596046	0.26	0.194	1	Obfc1	chr19-47536224-47537792
chr5	124578285	124580033	0.0150006426049681	0.454948605826314	0.144	0.107	1	Eif2b1	chr5-124578285-124580033
chr18	38517604	38519023	0.0109068386734322	0.454772033154492	0.154	0.12	1	Ndfip1	chr18-38517604-38519023
chr10	80444112	80447765	0.028703761895984	0.454704879793309	0.119	0.089	1	Tcf3	chr10-80444112-80447765
chr11	96822119	96825697	0.00028088183045555	0.45467702576831	0.278	0.209	1	Nfe2l1	chr11-96822119-96825697
chr8	27023286	27024513	2.85481870405227e-06	0.454662397584344	0.397	0.302	0.705431411408723	Erlin2	chr8-27023286-27024513
chr1	170174373	170175761	1.44080936215157e-09	0.454551648885562	0.534	0.421	0.000356026875006378	Uap1	chr1-170174373-170175761
chr19	46571278	46574451	2.85785715475755e-07	0.454365394485616	0.432	0.335	0.0706182218654901	Arl3	chr19-46571278-46574451
chr9	118926150	118927384	0.014327705280784	0.454346189606381	0.15	0.108	1	Ctdspl	chr9-118926150-118927384
chr12	84284224	84285822	0.000196268098881082	0.454292140054022	0.287	0.221	1	Ptgr2	chr12-84284224-84285822
chr2	154435665	154436788	2.89918231627745e-07	0.454272468646949	0.44	0.345	0.0716393748716791	Cbfa2t2	chr2-154435665-154436788
chr7	6155402	6157528	4.02317334781994e-13	0.454156054095547	0.644	0.499	9.94134180593002e-08	Zfp787	chr7-6155402-6157528
chr16	96191015	96192735	5.4626662971625e-06	0.454139508785939	0.38	0.286	1	Lca5l	chr16-96191015-96192735
chr9	44417077	44418983	0.000552795939676539	0.454039539147524	0.254	0.189	1	Ccdc84	chr9-44417077-44418983
chr12	116581512	116583032	0.00991756891972148	0.453883678745646	0.158	0.116	1	Ptprn2	chr12-116581512-116583032
chr14	31928016	31931089	0.000874965950612829	0.453701230140626	0.243	0.176	1	D830044D21Rik	chr14-31928016-31931089
chr10	78359671	78361123	0.0323645523310436	0.453700381277807	0.115	0.089	1	Agpat3	chr10-78359671-78361123
chr18	36017848	36018991	0.0001074481000115	0.453684325464695	0.301	0.222	1	Nrg2	chr18-36017848-36018991
chr11	102188241	102190548	0.00161563737014353	0.453531226850334	0.231	0.175	1	G6pc3	chr11-102188241-102190548
chr8	119839335	119841405	2.20073554577725e-05	0.453514392138829	0.339	0.258	1	Cotl1	chr8-119839335-119841405
chr15	100813588	100814875	0.0365066633333663	0.4535108938096	0.116	0.084	1	Slc4a8	chr15-100813588-100814875
chr18	10724778	10726723	6.09549291483112e-06	0.453334018778106	0.387	0.289	1	Mib1	chr18-10724778-10726723
chr7	24398373	24400542	3.64818790708503e-08	0.45307083326793	0.485	0.378	0.00901474528216525	Smg9	chr7-24398373-24400542
chr5	122157705	122159397	1.36279806030615e-06	0.452988914479534	0.414	0.314	0.336750126297771	Ppp1cc	chr5-122157705-122159397
chr12	32952986	32955256	6.69863984543582e-11	0.452808946939586	0.591	0.455	1.65524730308688e-05	Sypl	chr12-32952986-32955256
chr11	75460988	75462055	1.30807949139874e-13	0.452778671088993	0.668	0.517	3.23229058483611e-08	Mir22hg	chr11-75460988-75462055
chr7	80293853	80294991	6.20795488404706e-09	0.452746874008203	0.518	0.4	0.0015339980677578	Prc1	chr7-80293853-80294991
chr8	122342803	122345710	0.0469464486438193	0.452687940767947	0.102	0.077	1	Gm20388	chr8-122342803-122345710
chr6	3200838	3202125	2.68799007207844e-05	0.452624391746262	0.343	0.262	1	Samd9l	chr6-3200838-3202125
chr1	178335137	178338865	4.16564129450361e-08	0.452446366970342	0.497	0.365	0.0102933829515443	Gm28062	chr1-178335137-178338865
chr14	31018389	31019885	1.23237940772384e-05	0.452258660286737	0.364	0.274	1	Gnl3	chr14-31018389-31019885
chr10	75036571	75038676	3.84310538196124e-06	0.452215133332998	0.388	0.286	0.949639026093387	Rab36	chr10-75036571-75038676
chr11	97988551	97989572	0.00189540727921409	0.452212688956579	0.222	0.172	1	Arl5c	chr11-97988551-97989572
chr19	5848774	5851201	0.0051328811754773	0.452113082188272	0.187	0.14	1	Frmd8	chr19-5848774-5851201
chr13	52415604	52417079	0.0130575370765193	0.45201783637869	0.149	0.111	1	Diras2	chr13-52415604-52417079
chr11	97659467	97661224	0.00991141513705332	0.451979047105174	0.164	0.126	1	Gm11613	chr11-97659467-97661224
chr3	101376010	101378481	0.0170469382348614	0.451858703950624	0.14	0.105	1	Igsf3	chr3-101376010-101378481
chr5	143731052	143733142	3.27018137144926e-08	0.451818255677676	0.492	0.376	0.00808068357247855	Usp42	chr5-143731052-143733142
chr12	51970782	51972064	0.000641883082936687	0.451805787986933	0.257	0.195	1	Heatr5a	chr12-51970782-51972064
chr4	119733130	119734591	1.53903468837412e-06	0.451559908594743	0.415	0.313	0.380298549566623	Hivep3	chr4-119733130-119734591
chr5	25497328	25499269	3.95547190807017e-05	0.451529749349338	0.334	0.253	1	Kmt2c	chr5-25497328-25499269
chr7	25248885	25252254	4.97499016353362e-08	0.451522384225653	0.484	0.368	0.0122933001938949	Erf	chr7-25248885-25252254
chr11	62878977	62880941	4.10301585634728e-07	0.451283144067891	0.442	0.328	0.101386342413513	Tvp23b	chr11-62878977-62880941
chr3	51340209	51341111	9.63073943134843e-05	0.45125681067057	0.312	0.231	1	Elf2	chr3-51340209-51341111
chr17	83871463	83875038	0.0323619831414575	0.451178862964783	0.116	0.088	1	C430042M11Rik	chr17-83871463-83875038
chr15	39112000	39113350	5.79691722017378e-07	0.451154307571989	0.441	0.332	0.143242983893938	Dcaf13	chr15-39112000-39113350
chr2	31468635	31470700	1.86873596128037e-06	0.450892331312521	0.415	0.319	0.461768393504301	Ass1	chr2-31468635-31470700
chr8	11263546	11265324	0.00541995642296975	0.450841248489399	0.184	0.137	1	Col4a1	chr8-11263546-11265324
chr5	122778225	122779962	0.000127119989801129	0.45075366537395	0.306	0.229	1	Camkk2	chr5-122778225-122779962
chr5	89365171	89366994	0.000161059444184124	0.450712011797105	0.3	0.221	1	Gc	chr5-89365171-89366994
chr2	30827730	30829064	0.000604446546030339	0.450687315341439	0.259	0.198	1	Asb6	chr2-30827730-30829064
chr12	112105335	112108349	0.0296885124048035	0.450681511709826	0.12	0.086	1	Aspg	chr12-112105335-112108349
chr14	61172216	61173767	3.66999457271526e-11	0.450657442046355	0.591	0.448	9.06862998907085e-06	Sacs	chr14-61172216-61173767
chr17	56441366	56443172	0.0457436594196897	0.450599741987327	0.094	0.067	1	Ptprs	chr17-56441366-56443172
chr3	104219316	104221020	1.91206417027694e-09	0.450351230809187	0.536	0.416	0.000472474880603772	Magi3	chr3-104219316-104221020
chr4	57955364	57957034	4.84668978123814e-10	0.450095662056386	0.568	0.436	0.000119762673832351	Txn1	chr4-57955364-57957034
chr7	28435154	28437967	2.96085651837331e-15	0.450000842340338	0.697	0.561	7.3163356740308e-10	Gmfg	chr7-28435154-28437967
chr15	76238211	76239889	0.0368622438954661	0.449965881884465	0.117	0.088	1	Parp10	chr15-76238211-76239889
chr7	6728186	6729156	1.13076558378164e-08	0.449677741454557	0.512	0.402	0.00279414437283612	Peg3	chr7-6728186-6729156
chr11	74925278	74926365	2.61252568413185e-06	0.449605875777003	0.412	0.313	0.645560321600349	Smg6	chr11-74925278-74926365
chr3	138488904	138490010	6.58190329942004e-09	0.449534637353715	0.518	0.4	0.00162640146909329	Metap1	chr3-138488904-138490010
chr3	122077798	122079155	0.00439167375139961	0.449512431886778	0.19	0.141	1	Abca4	chr3-122077798-122079155
chr5	135673874	135676019	0.00762911091081202	0.449511170654295	0.174	0.134	1	Por	chr5-135673874-135676019
chr3	8666465	8667945	5.42257104258957e-09	0.449463386033166	0.517	0.401	0.00133992814976597	Hey1	chr3-8666465-8667945
chr4	11703398	11705509	0.0227971338950929	0.449372355336839	0.127	0.091	1	Gem	chr4-11703398-11705509
chr10	77007659	77009212	0.00783147073623236	0.44925670415057	0.167	0.123	1	Gm10787	chr10-77007659-77009212
chr15	97150983	97152153	0.030065586718223	0.449141835174624	0.115	0.086	1	Amigo2	chr15-97150983-97152153
chr2	153029809	153033462	0.032076784577797	0.449110727827041	0.121	0.09	1	Xkr7	chr2-153029809-153033462
chr10	80900482	80901419	4.88395234830258e-09	0.448917129430824	0.533	0.403	0.00120683439317026	Timm13	chr10-80900482-80901419
chr10	98913488	98914848	4.0810601379926e-10	0.448840199349411	0.573	0.438	0.000100843812221825	Atp2b1	chr10-98913488-98914848
chr15	81026708	81029279	0.00568073913104415	0.448603600183715	0.189	0.147	1	Mkl1	chr15-81026708-81029279
chr11	77507760	77509498	0.00894022845063066	0.448592455305359	0.164	0.125	1	Trp53i13	chr11-77507760-77509498
chr9	76914948	76916200	0.0487083443984366	0.448508202433414	0.098	0.074	1	Tinag	chr9-76914948-76916200
chr12	112644000	112645828	1.98126610670023e-10	0.448314568153876	0.572	0.44	4.8957481749784e-05	Siva1	chr12-112644000-112645828
chr8	33992269	33993877	0.0135679811539199	0.448295416595019	0.151	0.115	1	Gm9951	chr8-33992269-33993877
chr9	123529176	123530518	1.03673625721004e-08	0.448239227122373	0.515	0.407	0.00256179602629116	Sacm1l	chr9-123529176-123530518
chr2	33563447	33566592	0.0177601996588421	0.448231510733781	0.14	0.105	1	Lmx1b	chr2-33563447-33566592
chr7	65644204	65645751	3.17210036200273e-08	0.448160338410925	0.493	0.384	0.00783832343651599	Tarsl2	chr7-65644204-65645751
chr15	96459554	96461560	3.65918936765568e-11	0.44815731941352	0.601	0.466	9.04193011126453e-06	Scaf11	chr15-96459554-96461560
chr4	41639493	41641008	6.62901480167758e-06	0.448042232099956	0.384	0.289	1	Enho	chr4-41639493-41641008
chr14	25693557	25695023	0.00010732811411158	0.447994319921353	0.313	0.239	1	Ppif	chr14-25693557-25695023
chr7	141122648	141123681	2.73120737463356e-06	0.447929056404978	0.403	0.307	0.674886804686703	Ptdss2	chr7-141122648-141123681
chr2	72978262	72980194	3.84768024707646e-07	0.447924519793543	0.455	0.346	0.0950769484413087	Sp3	chr2-72978262-72980194
chr14	67071499	67072988	0.000551003274062415	0.447857155956154	0.259	0.194	1	Ppp2r2a	chr14-67071499-67072988
chr6	17583390	17584562	0.0318385327077276	0.447752282134648	0.112	0.081	1	Met	chr6-17583390-17584562
chr2	93215802	93218375	0.00159953131873276	0.447661056477931	0.225	0.174	1	Tspan18	chr2-93215802-93218375
chr15	102134980	102137823	1.20152194336186e-06	0.447657581881317	0.42	0.321	0.296898475248603	Spryd3	chr15-102134980-102137823
chr15	82353886	82354908	2.67582784665101e-07	0.447577685144965	0.457	0.344	0.0661202412563158	Ndufa6	chr15-82353886-82354908
chr14	52278561	52279844	5.48132000168738e-08	0.447502924120272	0.484	0.385	0.0135444513505695	Rab2b	chr14-52278561-52279844
chr14	30547451	30549741	1.82267266752747e-05	0.447353826909058	0.359	0.278	1	Tkt	chr14-30547451-30549741
chr10	20951972	20953313	1.15160612279861e-06	0.447331172393507	0.428	0.319	0.284564176155781	Ahi1	chr10-20951972-20953313
chr17	17825686	17827592	4.85657781705919e-09	0.447300712725669	0.525	0.397	0.00120007009175096	Spaca6	chr17-17825686-17827592
chr11	61578600	61580983	0.000328064991304443	0.447223358103084	0.283	0.218	1	Epn2	chr11-61578600-61580983
chr3	89859928	89861965	0.0144149691574809	0.447219544824581	0.156	0.119	1	She	chr3-89859928-89861965
chr1	93478215	93479150	5.23605517694868e-16	0.447211974817944	0.713	0.567	1.29383970633437e-10	Hdlbp	chr1-93478215-93479150
chr8	122442330	122445403	2.39228554468925e-08	0.447199381176086	0.506	0.388	0.00591138542663803	Mvd	chr8-122442330-122445403
chr18	23803409	23805335	2.52226428635541e-08	0.447181797978503	0.501	0.382	0.00623256549686995	Mapre2	chr18-23803409-23805335
chr12	53326887	53328913	0.0154502311293891	0.447159907258794	0.145	0.107	1	Npas3	chr12-53326887-53328913
chr8	124662501	124663944	0.000615655124924942	0.447140135802372	0.262	0.197	1	2310022B05Rik	chr8-124662501-124663944
chr9	79792695	79794079	3.07109304330861e-08	0.446963793720525	0.497	0.384	0.00758873233187645	Tmem30a	chr9-79792695-79794079
chr9	116097918	116100588	0.0451219935307086	0.446948519354085	0.102	0.078	1	Tgfbr2	chr9-116097918-116100588
chr10	79801311	79803243	6.9375990570193e-05	0.446936729686845	0.316	0.237	1	Palm	chr10-79801311-79803243
chr12	81594511	81595863	1.06750102291527e-05	0.446857970276349	0.37	0.285	1	Med6	chr12-81594511-81595863
chr15	79359329	79362940	0.00923918353933742	0.446792479008535	0.165	0.126	1	Tmem184b	chr15-79359329-79362940
chr5	123170917	123173317	0.00324242060599128	0.446781053328324	0.206	0.154	1	Hpd	chr5-123170917-123173317
chr15	41684228	41686506	0.0163627072248729	0.446734340041115	0.15	0.115	1	Oxr1	chr15-41684228-41686506
chr16	3883852	3885727	0.000325533064038723	0.446728438561176	0.285	0.21	1	Naa60	chr16-3883852-3885727
chr19	5844327	5847960	3.36463247181609e-12	0.44670965967736	0.648	0.507	8.31407413050701e-07	Neat1	chr19-5844327-5847960
chr18	77985895	77987370	0.0335882664556831	0.446597678951098	0.113	0.083	1	Epg5	chr18-77985895-77987370
chr2	30242173	30243305	0.0374564979176956	0.446458882405867	0.112	0.083	1	Gm28035	chr2-30242173-30243305
chr4	134485155	134486275	0.00810277756823699	0.446367083401261	0.172	0.129	1	Paqr7	chr4-134485155-134486275
chr18	34859371	34860295	6.82020195856351e-05	0.446159398279998	0.323	0.244	1	Egr1	chr18-34859371-34860295
chr7	110122492	110123710	0.000249814727005146	0.446108468598391	0.29	0.22	1	Wee1	chr7-110122492-110123710
chr10	81133780	81135772	0.0471543598752179	0.446034124878979	0.108	0.08	1	Zbtb7a	chr10-81133780-81135772
chr1	180943591	180947175	0.0136798630507797	0.445937315456844	0.148	0.108	1	Tmem63a	chr1-180943591-180947175
chr8	105892143	105894794	0.00170845013729772	0.445902285197706	0.22	0.157	1	Edc4	chr8-105892143-105894794
chr12	83631494	83632765	3.14025259917583e-07	0.445890348958817	0.458	0.346	0.0775962697761546	Rbm25	chr12-83631494-83632765
chr17	29032003	29033358	2.67462534665463e-06	0.445883845497565	0.413	0.31	0.660905272409052	Srsf3	chr17-29032003-29033358
chr18	36793208	36794688	0.000111892479311305	0.445832008742331	0.311	0.23	1	Zmat2	chr18-36793208-36794688
chr5	143112369	143113973	2.73307821479578e-05	0.445807571668707	0.352	0.267	1	Rnf216	chr5-143112369-143113973
chrX	38634635	38635864	1.65274926429157e-05	0.445742455129285	0.362	0.282	1	C1galt1c1	chrX-38634635-38635864
chr5	125433690	125435020	0.000691767187551199	0.445705797721379	0.253	0.197	1	Dhx37	chr5-125433690-125435020
chr7	45704554	45705406	1.47516661667839e-11	0.445696814860595	0.614	0.477	3.64516621314464e-06	Dbp	chr7-45704554-45705406
chr4	128726785	128728090	0.0131714385377094	0.445688390467768	0.161	0.122	1	Phc2	chr4-128726785-128728090
chr15	81859275	81860463	0.00153427822195553	0.445655648756408	0.227	0.17	1	Tob2	chr15-81859275-81860463
chr4	97771340	97773034	2.41989545750441e-06	0.445586259019866	0.411	0.308	0.597961007340256	Nfia	chr4-97771340-97773034
chr18	12973585	12974667	1.58393984590118e-08	0.445455975786319	0.516	0.394	0.00391394703801873	Impact	chr18-12973585-12974667
chr15	101253328	101254947	0.0277180345974148	0.445392859484822	0.124	0.091	1	Nr4a1	chr15-101253328-101254947
chr10	122912245	122914158	0.04070845919077	0.445375085391456	0.113	0.085	1	Ppm1h	chr10-122912245-122914158
chr9	107553912	107555037	6.8757762883039e-09	0.445341965031469	0.524	0.411	0.00169901807239247	Rassf1	chr9-107553912-107555037
chr1	55052212	55053585	1.01738921551202e-11	0.445262685694363	0.623	0.49	2.51398909931451e-06	Coq10b	chr1-55052212-55053585
chr19	6979687	6980713	2.01504779763888e-17	0.445208083763769	0.745	0.604	4.97922340892163e-12	Fkbp2	chr19-6979687-6980713
chrX	20425068	20426423	0.000150795888216735	0.445198541489966	0.306	0.23	1	Jade3	chrX-20425068-20426423
chr4	154448545	154451225	0.0225099225311341	0.445118617175794	0.13	0.097	1	Prdm16	chr4-154448545-154451225
chr7	64350648	64351725	0.00936798082211671	0.445058018290231	0.162	0.121	1	Fan1	chr7-64350648-64351725
chr6	124846439	124847946	0.0169381148229514	0.44504930767129	0.148	0.106	1	Leprel2	chr6-124846439-124847946
chr7	126199487	126201147	7.07266830049986e-05	0.444962424295655	0.328	0.25	1	Xpo6	chr7-126199487-126201147
chr7	142096432	142098454	0.0406547167595889	0.444962419571703	0.113	0.083	1	Dusp8	chr7-142096432-142098454
chr17	84957321	84958194	8.70381247351974e-14	0.444803628228938	0.671	0.536	2.15072946983167e-08	Ppm1b	chr17-84957321-84958194
chr8	70138685	70139848	9.35772135519666e-08	0.444665127585496	0.476	0.368	0.023123116623118	2310045N01Rik	chr8-70138685-70139848
chr3	88022304	88025251	0.0174333120696937	0.444229954645051	0.145	0.109	1	Hapln2	chr3-88022304-88025251
chr17	25773201	25774969	0.00241628105005565	0.444208877042937	0.224	0.174	1	Narfl	chr17-25773201-25774969
chr12	108178654	108179996	8.96991910011594e-16	0.444197191060136	0.715	0.577	2.21648494947685e-10	Setd3	chr12-108178654-108179996
chr5	125052316	125056210	0.00187060419673468	0.444186461663946	0.23	0.174	1	Ncor2	chr5-125052316-125056210
chr5	91517055	91518454	0.000421427155535071	0.444154568346735	0.276	0.21	1	Parm1	chr5-91517055-91518454
chr7	16128972	16131241	0.00915667831764834	0.443940219663055	0.155	0.115	1	Slc8a2	chr7-16128972-16131241
chr4	151473788	151475101	0.0435955014447552	0.443916176060091	0.105	0.078	1	Camta1	chr4-151473788-151475101
chr19	41980704	41981835	5.31454951343144e-15	0.443865494495985	0.702	0.564	1.31323581386794e-09	Mms19	chr19-41980704-41981835
chr3	142880904	142882644	4.30558445603829e-11	0.443731015914067	0.61	0.469	1.06391853025597e-05	Pkn2	chr3-142880904-142882644
chr11	118247408	118249166	1.54644335966695e-11	0.443666525764092	0.614	0.49	3.82129247060422e-06	Cyth1	chr11-118247408-118249166
chr1	52843787	52845563	2.5703347463938e-07	0.443520650590404	0.456	0.363	0.06351348565034	Hibch	chr1-52843787-52845563
chr7	45051723	45053651	5.21810810871852e-05	0.443505569976288	0.34	0.269	1	Prr12	chr7-45051723-45053651
chr17	47813264	47814312	0.00695351455162706	0.443475903332699	0.173	0.133	1	Mdfi	chr17-47813264-47814312
chr8	79294354	79296067	3.93525185061548e-09	0.443427139252064	0.535	0.414	0.000972408602790787	Mmaa	chr8-79294354-79296067
chr7	27591173	27592934	1.55228895558156e-06	0.443345717171086	0.422	0.323	0.383573705502115	Akt2	chr7-27591173-27592934
chr1	155082135	155084177	2.47448481518639e-07	0.443290375681434	0.461	0.356	0.0611450146802188	Gm9530	chr1-155082135-155084177
chr3	31093997	31096307	3.49885689652131e-15	0.44313164592562	0.711	0.551	8.6457453684421e-10	Skil	chr3-31093997-31096307
chr2	37422467	37423453	2.1477476572752e-05	0.443035650025908	0.362	0.274	1	Rc3h2	chr2-37422467-37423453
chr15	73089989	73091130	2.3241203139428e-06	0.442981975151467	0.418	0.319	0.574294777815894	Chrac1	chr15-73089989-73091130
chr10	86299269	86301125	5.59990967431282e-05	0.442887970498801	0.336	0.247	1	Timp3	chr10-86299269-86301125
chr4	126321249	126323126	6.30399484724282e-05	0.442776883628289	0.336	0.252	1	Adprhl2	chr4-126321249-126323126
chr11	52098041	52099125	3.06587250052357e-07	0.442756764785124	0.469	0.359	0.0757583226624375	Ppp2ca	chr11-52098041-52099125
chr3	89448339	89450269	0.00321716190150298	0.442729456559263	0.215	0.159	1	Pbxip1	chr3-89448339-89450269
chr1	38128717	38130965	2.82811725331545e-10	0.442641890524321	0.572	0.449	6.98833429528754e-05	Rev1	chr1-38128717-38130965
chr7	28463630	28466085	0.0147989669135719	0.442601812553867	0.157	0.12	1	Lrfn1	chr7-28463630-28466085
chr6	113306208	113307140	1.3641809207448e-16	0.442453438509524	0.735	0.59	3.37091833877881e-11	Brpf1	chr6-113306208-113307140
chr6	108658936	108662543	9.04911521009231e-16	0.442282926818819	0.723	0.576	2.23605446664423e-10	Bhlhe40	chr6-108658936-108662543
chr14	57797496	57799178	6.06159092794691e-06	0.442093475700076	0.397	0.299	1	Sap18	chr14-57797496-57799178
chr15	58888363	58889669	2.37816986835245e-08	0.442034638156577	0.504	0.408	0.00587650530809627	Rnf139	chr15-58888363-58889669
chr9	124438667	124441120	0.0228196741468077	0.441917406053934	0.134	0.11	1	Ppp2r3d	chr9-124438667-124441120
chr5	36464359	36466273	6.30248135385977e-07	0.441893535985283	0.446	0.341	0.155735574750146	Grpel1	chr5-36464359-36466273
chr13	59584333	59586368	1.62276581418503e-09	0.441768705054111	0.554	0.438	0.000400988678216749	Naa35	chr13-59584333-59586368
chr11	115812375	115815567	8.35886252311862e-08	0.441638845062895	0.492	0.382	0.0206549164718766	Tsen54	chr11-115812375-115815567
chr10	63022995	63024679	4.53240990885337e-13	0.441555739303597	0.654	0.521	1.11996755329748e-07	Pbld1	chr10-63022995-63024679
chr11	120232196	120233400	1.78779429542518e-06	0.441482289477572	0.421	0.321	0.441767545988154	Bahcc1	chr11-120232196-120233400
chr5	121583445	121585065	6.76449946962686e-06	0.44144594447971	0.388	0.292	1	Aldh2	chr5-121583445-121585065
chr2	131351757	131354357	8.54466037795711e-05	0.441399421204883	0.328	0.249	1	Rnf24	chr2-131351757-131354357
chr7	81706358	81707463	0.0395342503032752	0.441342487263251	0.112	0.083	1	Homer2	chr7-81706358-81707463
chr2	130695634	130698066	3.3003307416411e-08	0.441326364344611	0.491	0.388	0.00815518326921	Slc4a11	chr2-130695634-130698066
chr15	53100287	53101354	0.0027426505449533	0.441309914659592	0.214	0.159	1	Ext1	chr15-53100287-53101354
chr15	97766405	97768725	7.2426195254872e-09	0.441270207174765	0.52	0.406	0.00178966576998694	Rapgef3	chr15-97766405-97768725
chr4	106785257	106787225	0.00421880894274145	0.44108230227259	0.199	0.15	1	Acot11	chr4-106785257-106787225
chr15	32778398	32779656	0.000454704293113193	0.441006632382082	0.271	0.204	1	Sema5a	chr15-32778398-32779656
chr9	60687270	60688984	3.91870517629466e-07	0.44089737724944	0.451	0.35	0.0968319886472764	Lrrc49	chr9-60687270-60688984
chr3	89176378	89178123	8.04486749751793e-05	0.440704340809039	0.329	0.248	1	Clk2	chr3-89176378-89178123
chr19	5488744	5489705	0.000369083813502938	0.440534791295468	0.283	0.215	1	Mus81	chr19-5488744-5489705
chr12	78747919	78749882	9.22224679697107e-08	0.44037808887251	0.491	0.37	0.0227883562802515	Mpp5	chr12-78747919-78749882
chr13	41605253	41606297	2.14276333745333e-09	0.440334678332303	0.553	0.424	0.000529481106211392	Tmem170b	chr13-41605253-41606297
chr8	84845931	84848365	2.36456149410952e-11	0.440330754513213	0.612	0.487	5.84287874317451e-06	Calr	chr8-84845931-84848365
chr8	47713589	47714682	2.71691315570886e-10	0.44027071688017	0.583	0.444	6.71354674601971e-05	E030037K01Rik	chr8-47713589-47714682
chr5	144254470	144256310	0.000160536061010713	0.440190466791354	0.313	0.239	1	Bri3	chr5-144254470-144256310
chr2	167188116	167191041	0.000312913812962822	0.440126409764563	0.287	0.215	1	Kcnb1	chr2-167188116-167191041
chr17	29347045	29348999	3.53186792519598e-06	0.439675325103074	0.403	0.312	0.872731628051778	Mtch1	chr17-29347045-29348999
chr4	131872102	131874234	7.53888713575962e-06	0.439380869356157	0.395	0.296	1	Srsf4	chr4-131872102-131874234
chr11	115513307	115515226	1.52264871891774e-06	0.439343388600087	0.431	0.327	0.376249543742012	Hn1	chr11-115513307-115515226
chr11	82890148	82891405	0.00203289839973358	0.439242184945767	0.23	0.177	1	Rad51d	chr11-82890148-82891405
chr7	16614855	16616494	3.24298401085844e-13	0.43910498425048	0.66	0.535	8.01347835051142e-08	Arhgap35	chr7-16614855-16616494
chr15	58822225	58824403	4.35753146415322e-08	0.439083666257144	0.509	0.388	0.0107675473985519	Tmem65	chr15-58822225-58824403
chr6	116263183	116264797	0.0311764964692908	0.439073634915203	0.12	0.093	1	Zfand4	chr6-116263183-116264797
chr15	76305833	76307912	1.06263318445109e-06	0.438760579004651	0.434	0.325	0.262578785144233	Oplah	chr15-76305833-76307912
chr4	24850293	24851513	0.0194224320233321	0.438722816497429	0.138	0.107	1	Klhl32	chr4-24850293-24851513
chr5	135687771	135689532	3.67860588692921e-15	0.438719800102097	0.711	0.568	9.08990871871981e-10	Por	chr5-135687771-135689532
chr4	149425210	149427444	9.3349158310746e-08	0.43866878022405	0.48	0.376	0.023066763716902	Ube4b	chr4-149425210-149427444
chr11	78261102	78263549	3.43785993982169e-07	0.438555315559166	0.462	0.352	0.0849502066849819	2610507B11Rik	chr11-78261102-78263549
chr9	96363640	96364954	4.83326419146311e-08	0.43847475768128	0.503	0.386	0.0119430924823892	Atp1b3	chr9-96363640-96364954
chr9	45905950	45908101	4.3813950384116e-05	0.438395007532018	0.344	0.264	1	Rnf214	chr9-45905950-45908101
chr7	45123491	45125190	9.32045811724988e-07	0.438350485441731	0.445	0.341	0.230310384168868	Rps11	chr7-45123491-45125190
chr5	32853532	32854909	1.09105192278107e-05	0.438304060823484	0.387	0.296	1	Prr14l	chr5-32853532-32854909
chr12	73286352	73287575	0.00147311413719638	0.438121192328257	0.236	0.176	1	Slc38a6	chr12-73286352-73287575
chr11	95712047	95713801	1.51303896698392e-05	0.437989064365651	0.376	0.288	1	Zfp652	chr11-95712047-95713801
chr8	93570901	93573030	0.00390336914496098	0.437928503885446	0.197	0.147	1	Ces5a	chr8-93570901-93573030
chr4	137467973	137470141	2.7763460544722e-05	0.437891535540521	0.355	0.274	1	Hspg2	chr4-137467973-137470141
chr14	70536732	70539565	0.00540154348323163	0.437771535352013	0.191	0.15	1	Lgi3	chr14-70536732-70539565
chr2	173306788	173307986	0.045233017290247	0.437768737750397	0.11	0.082	1	Pmepa1	chr2-173306788-173307986
chrX	152367797	152369516	0.0100573859403562	0.437708377677446	0.158	0.121	1	Gpr173	chrX-152367797-152369516
chr11	69995098	69998024	3.27515638283356e-13	0.437121930953078	0.667	0.53	8.09297692510939e-08	Phf23	chr11-69995098-69998024
chr12	73963137	73964977	0.00412262465181692	0.437090998121819	0.212	0.156	1	Snapc1	chr12-73963137-73964977
chr11	118435908	118438201	0.0137663667165011	0.436887866059825	0.151	0.114	1	C1qtnf1	chr11-118435908-118438201
chr10	100015167	100016368	0.00217892792878567	0.436868889183755	0.231	0.179	1	Kitl	chr10-100015167-100016368
chr7	25686415	25690810	2.6670133627456e-06	0.436606760567285	0.415	0.324	0.659024335961163	Tgfb1	chr7-25686415-25690810
chr2	31141226	31142533	0.00110573354542289	0.436596294777802	0.25	0.19	1	Fnbp1	chr2-31141226-31142533
chr3	5213390	5216142	0.000260688763719236	0.43655144161327	0.291	0.225	1	Zfhx4	chr3-5213390-5216142
chr11	62647899	62649711	0.000282931115898582	0.436530637177422	0.29	0.22	1	Lrrc75a	chr11-62647899-62649711
chr15	81839016	81840681	0.0129411369123194	0.436399752536124	0.156	0.12	1	Gm8444	chr15-81839016-81840681
chr17	34100189	34102179	0.0265357798268466	0.436297218053123	0.126	0.095	1	H2-Oa	chr17-34100189-34102179
chr11	6405054	6406877	0.00381775716198691	0.436199130020739	0.216	0.164	1	Zmiz2	chr11-6405054-6406877
chr8	69716104	69717403	3.51294867872643e-08	0.436171734487356	0.509	0.394	0.00868056644410659	Zfp869	chr8-69716104-69717403
chr1	153065309	153066833	0.00737538505319993	0.436097835414289	0.178	0.133	1	Nmnat2	chr1-153065309-153066833
chr12	112999729	113001719	2.19281428142699e-11	0.435729518403534	0.616	0.495	5.41848794569172e-06	9230104M06Rik	chr12-112999729-113001719
chr16	91484663	91485734	3.00540039936609e-07	0.435614123961674	0.471	0.357	0.0742640449484161	Ifnar1	chr16-91484663-91485734
chr8	120632875	120635883	0.00883868213629844	0.435594834550483	0.173	0.131	1	1190005I06Rik	chr8-120632875-120635883
chr16	31663177	31665229	0.000123210622431464	0.435590582305002	0.32	0.241	1	Dlg1	chr16-31663177-31665229
chr1	180386858	180388316	2.06988863168698e-07	0.435508995908901	0.479	0.369	0.0511473620667116	Itpkb	chr1-180386858-180388316
chr1	136141125	136144036	0.00314937583053251	0.435472845754769	0.214	0.161	1	Kif21b	chr1-136141125-136144036
chr4	109475988	109477405	0.00234102157052931	0.435423706787385	0.226	0.177	1	Rnf11	chr4-109475988-109477405
chr10	80226013	80228080	8.22188446088558e-11	0.435409680863183	0.598	0.475	2.03164409405375e-05	Mum1	chr10-80226013-80228080
chr8	25439903	25441573	0.00022884028853906	0.435343049749328	0.289	0.226	1	Fgfr1	chr8-25439903-25441573
chr9	63601620	63604737	7.78533929472898e-07	0.43529075524494	0.459	0.345	0.192377291040612	Iqch	chr9-63601620-63604737
chr7	28911138	28912417	0.0483597444984298	0.435194024853457	0.107	0.082	1	Actn4	chr7-28911138-28912417
chr10	123074928	123076983	0.000129587661329109	0.434768561211929	0.327	0.245	1	Mon2	chr10-123074928-123076983
chr12	86946801	86949362	4.48624992729973e-09	0.434697217151626	0.546	0.431	0.00110856132953562	Cipc	chr12-86946801-86949362
chr8	70352879	70354728	1.72188820241132e-07	0.434639410340994	0.491	0.367	0.0425482018592242	Upf1	chr8-70352879-70354728
chr8	121578273	121579611	6.36558273381088e-07	0.434447802280583	0.461	0.356	0.157294822469014	Fbxo31	chr8-121578273-121579611
chr1	54829836	54831025	0.00908350217328204	0.434381170098234	0.176	0.135	1	Ankrd44	chr1-54829836-54831025
chr11	20542231	20543429	3.49306660755358e-16	0.434348429914318	0.732	0.594	8.63143744859704e-11	Sertad2	chr11-20542231-20543429
chr11	3264949	3267021	5.88334509260535e-06	0.434096246887436	0.407	0.309	1	Drg1	chr11-3264949-3267021
chr5	120562731	120564489	0.029867503929016	0.433879743667803	0.13	0.098	1	Tpcn1	chr5-120562731-120564489
chr5	142905298	142908847	1.52214723343361e-13	0.433778547061788	0.69	0.54	3.76125625675912e-08	Actb	chr5-142905298-142908847
chr11	52000277	52002154	2.87630821991317e-07	0.433736495404467	0.479	0.373	0.0710741513756984	Ube2b	chr11-52000277-52002154
chrX	98936850	98938978	1.14015345669774e-10	0.433632168533303	0.6	0.483	2.81734199456925e-05	Yipf6	chrX-98936850-98938978
chr17	26950863	26952999	0.0111889640274677	0.433488958381724	0.162	0.118	1	Syngap1	chr17-26950863-26952999
chr9	110280508	110282097	0.000175450503929394	0.433453485949513	0.312	0.237	1	Cspg5	chr9-110280508-110282097
chr10	128057431	128059561	9.1332647558253e-06	0.433300989765695	0.39	0.297	1	Ptges3	chr10-128057431-128059561
chr16	43502866	43504715	0.0254181600864321	0.432993390084137	0.129	0.094	1	Zbtb20	chr16-43502866-43504715
chr4	22357037	22358357	0.00160692378417226	0.432983632742084	0.25	0.191	1	Fbxl4	chr4-22357037-22358357
chr4	24897347	24898665	0.000531895342796828	0.432962006159457	0.277	0.209	1	Ndufaf4	chr4-24897347-24898665
chr7	136893929	136895407	0.0186376190662529	0.432885280313314	0.154	0.119	1	Mgmt	chr7-136893929-136895407
chr15	89532397	89533656	0.0290179721120965	0.432787915168925	0.125	0.092	1	Shank3	chr15-89532397-89533656
chr2	70261842	70263182	0.0440912334894957	0.432746685034235	0.113	0.083	1	Myo3b	chr2-70261842-70263182
chr12	110445827	110447895	1.11963294923945e-06	0.43272849578857	0.445	0.343	0.276663541022967	Ppp2r5c	chr12-110445827-110447895
chr18	62683780	62686183	0.0426188399427178	0.432707338554535	0.122	0.091	1	Spink13	chr18-62683780-62686183
chr17	56813022	56815910	0.0107714436884333	0.432679586906309	0.169	0.128	1	Rfx2	chr17-56813022-56815910
chr5	118412965	118414602	0.00208646196885477	0.432624545662616	0.225	0.173	1	Gm28563	chr5-118412965-118414602
chr8	3466150	3468957	0.00120569315831317	0.432534496694357	0.25	0.187	1	Pex11g	chr8-3466150-3468957
chr16	4002886	4004560	0.000311784980208633	0.432526623247336	0.304	0.227	1	Slx4	chr16-4002886-4004560
chr4	134496068	134498502	0.000468244753914585	0.432239435980913	0.288	0.213	1	Paqr7	chr4-134496068-134498502
chrX	8073361	8075393	3.68649094890918e-05	0.432165393344968	0.359	0.274	1	Suv39h1	chrX-8073361-8075393
chr7	24901764	24904844	1.95169728642896e-08	0.431810185379945	0.524	0.407	0.00482268302871169	Arhgef1	chr7-24901764-24904844
chr5	28070650	28071686	9.97461875725158e-09	0.431769230155198	0.538	0.418	0.00246474824415438	Insig1	chr5-28070650-28071686
chr7	80231745	80233667	1.17342760284206e-07	0.431708394057898	0.49	0.384	0.0289956307517479	Cib1	chr7-80231745-80233667
chr4	141722396	141724001	0.00293812795201168	0.431707752392353	0.226	0.169	1	Ddi2	chr4-141722396-141724001
chr18	73702374	73704652	7.73263148005683e-05	0.43167051681526	0.342	0.262	1	Smad4	chr18-73702374-73704652
chr1	160212135	160213504	4.62082147645176e-09	0.431534073980991	0.56	0.426	0.00114181422847418	Cacybp	chr1-160212135-160213504
chr4	139573845	139576063	9.66649267118603e-13	0.431523802776375	0.657	0.531	2.38860967203541e-07	Iffo2	chr4-139573845-139576063
chr9	21917522	21918882	9.10458717127175e-06	0.431471983958447	0.397	0.301	1	Rab3d	chr9-21917522-21918882
chr11	115932382	115934519	0.000432336597233701	0.431463032419218	0.284	0.222	1	Sap30bp	chr11-115932382-115934519
chr4	138366493	138369540	0.00423095094302158	0.431236972243998	0.209	0.163	1	Cda	chr4-138366493-138369540
chr4	139192239	139195406	6.86051892713645e-06	0.431200731275659	0.399	0.316	1	Capzb	chr4-139192239-139195406
chr7	25281616	25283440	6.76690876889059e-10	0.431196113531472	0.582	0.455	0.00016721166906104	Cic	chr7-25281616-25283440
chr11	120631729	120634111	0.000359068594138117	0.431185675852554	0.297	0.234	1	Mafg	chr11-120631729-120634111
chr1	37864308	37865543	2.39420072304804e-15	0.431162135859142	0.719	0.59	5.91611787066617e-10	Tsga10	chr1-37864308-37865543
chr2	150769463	150772488	0.0213761585916632	0.431077892646359	0.141	0.105	1	Entpd6	chr2-150769463-150772488
chr12	99627513	99628465	0.0179698567591614	0.431064022792964	0.146	0.112	1	1700064M15Rik	chr12-99627513-99628465
chr14	45388373	45389746	0.000113340199367334	0.430875133061757	0.324	0.244	1	Gnpnat1	chr14-45388373-45389746
chr12	111537652	111538478	8.12793010509156e-10	0.430868990477828	0.575	0.457	0.000200842778482834	Eif5	chr12-111537652-111538478
chr7	79465436	79466887	5.08054749426854e-06	0.430763093626976	0.42	0.324	1	Polg	chr7-79465436-79466887
chr12	108830926	108834028	0.00165491392149713	0.430690903941321	0.244	0.179	1	Slc25a29	chr12-108830926-108834028
chr15	28023807	28026620	1.76019812988205e-09	0.430682258142531	0.574	0.431	0.000434948478290115	Trio	chr15-28023807-28026620
chr12	16869146	16871210	8.6265144246802e-05	0.430652131224632	0.338	0.259	1	Rock2	chr12-16869146-16871210
chr4	43404930	43407137	0.00836490592121778	0.430603665899169	0.179	0.132	1	Rusc2	chr4-43404930-43407137
chr4	134702796	134705487	9.6793858406997e-09	0.43048235933964	0.538	0.417	0.00239179560000858	Man1c1	chr4-134702796-134705487
chr10	128525370	128526881	8.93771179536419e-06	0.430480568822576	0.392	0.301	1	Esyt1	chr10-128525370-128526881
chr17	55931576	55932866	0.0104994764908053	0.430341676425076	0.172	0.132	1	Zfp119b	chr17-55931576-55932866
chr15	9060505	9062073	0.0339560314932381	0.430234307435492	0.121	0.093	1	Ranbp3l	chr15-9060505-9062073
chr18	49978621	49980451	1.28140282209919e-05	0.430206033215769	0.39	0.302	1	Tnfaip8	chr18-49978621-49980451
chr19	59417191	59419315	0.0176691854150635	0.430200986715641	0.155	0.117	1	Emx2	chr19-59417191-59419315
chr7	45015414	45020828	1.63879735892685e-19	0.430002882085345	0.798	0.651	4.04950104985542e-14	Rras	chr7-45015414-45020828
chr15	78531320	78533096	1.84183497728003e-07	0.429779063150451	0.478	0.369	0.045512110655585	C1qtnf6	chr15-78531320-78533096
chr13	17694357	17695490	6.9980895442136e-10	0.42967442013325	0.585	0.458	0.000172924192255427	Sugct	chr13-17694357-17695490
chr10	42017601	42019193	0.0413926892786681	0.429637986316202	0.111	0.081	1	Armc2	chr10-42017601-42019193
chr6	117516305	117517752	0.0176921533410583	0.429522397661105	0.145	0.11	1	Gm9946	chr6-117516305-117517752
chr1	177441339	177443185	8.44063916993443e-10	0.429457045501089	0.575	0.457	0.000208569882016914	Zbtb18	chr1-177441339-177443185
chr18	63652041	63657028	0.00535991746281275	0.429423583661495	0.197	0.158	1	Txnl1	chr18-63652041-63657028
chr12	86891560	86895518	9.74194726527544e-06	0.429382088697831	0.39	0.308	1	Gm26698	chr12-86891560-86895518
chr2	153527794	153530271	0.00612229595184936	0.429343922393238	0.187	0.146	1	Nol4l	chr2-153527794-153530271
chr7	44304765	44306344	3.5834599761746e-19	0.429302772324047	0.789	0.654	8.85480127032697e-14	Clec11a	chr7-44304765-44306344
chr9	98985198	98986782	1.59108133195826e-05	0.429003118504708	0.383	0.298	1	Faim	chr9-98985198-98986782
chr12	98736481	98738587	0.027447628513166	0.428893883195536	0.134	0.104	1	Ptpn21	chr12-98736481-98738587
chr4	45380435	45381955	0.000978283397952774	0.42881388481228	0.26	0.197	1	Dcaf10	chr4-45380435-45381955
chr6	55351449	55353061	0.00464233609494725	0.428746544571923	0.201	0.155	1	Aqp1	chr6-55351449-55353061
chr5	65491991	65494011	6.91374881390215e-05	0.428579458164004	0.35	0.263	1	Smim14	chr5-65491991-65494011
chr4	132921707	132923181	1.08250249834758e-10	0.428565516680838	0.615	0.478	2.67488532346685e-05	Fam76a	chr4-132921707-132923181
chr1	152902028	152903554	1.29575728465454e-11	0.428280582976882	0.633	0.507	3.20184216552707e-06	Smg7	chr1-152902028-152903554
chr10	91081808	91083433	2.4676450510824e-09	0.428274313349865	0.565	0.442	0.000609760027412564	Ikbip	chr10-91081808-91083433
chr2	30980556	30982929	8.01999003225418e-14	0.428221231272727	0.694	0.563	1.98175557695007e-08	BC005624	chr2-30980556-30982929
chr15	25620964	25622953	2.05883896116923e-08	0.427910718268816	0.533	0.423	0.00508743224982838	Myo10	chr15-25620964-25622953
chr6	135064618	135066240	0.0294141436528397	0.427909492279011	0.139	0.107	1	Gprc5a	chr6-135064618-135066240
chr9	48479929	48481212	0.00141305055800513	0.427858133877448	0.254	0.188	1	Rexo2	chr9-48479929-48481212
chr3	129535784	129537330	0.0377831672581746	0.427763319711382	0.125	0.095	1	Elovl6	chr3-129535784-129537330
chr14	33446250	33447773	1.18550406411334e-06	0.427762304211044	0.451	0.36	0.292940425250535	Mapk8	chr14-33446250-33447773
chr16	32078635	32079958	0.000669550173739959	0.427612603010654	0.275	0.218	1	Pak2	chr16-32078635-32079958
chr4	141792795	141794213	4.9603033828593e-09	0.427526118601442	0.555	0.435	0.0012257008865113	Casp9	chr4-141792795-141794213
chr1	153898448	153900807	1.56365059095476e-05	0.427497871250287	0.391	0.305	1	Glul	chr1-153898448-153900807
chr1	78745017	78746788	0.0402886218695917	0.427479632256853	0.118	0.088	1	Acsl3	chr1-78745017-78746788
chr14	61556038	61557473	9.00955693686244e-09	0.427408462720142	0.541	0.433	0.00222627953821258	Spryd7	chr14-61556038-61557473
chr19	60580561	60581969	8.02070457036448e-08	0.42723501469848	0.508	0.395	0.019819321407462	Cacul1	chr19-60580561-60581969
chr5	35040464	35044581	0.0254753088373986	0.427029377897016	0.145	0.109	1	Hgfac	chr5-35040464-35044581
chr11	97744571	97745531	5.98740194768575e-10	0.426697912518082	0.592	0.458	0.000147949899607704	Pip4k2b	chr11-97744571-97745531
chr15	103181545	103184029	0.0136860935933232	0.426463748740921	0.164	0.124	1	Cbx5	chr15-103181545-103184029
chr8	110964817	110966970	0.0107442561040917	0.426447599021967	0.17	0.128	1	St3gal2	chr8-110964817-110966970
chr19	4837858	4840255	0.000314482727444708	0.426382324222093	0.297	0.233	1	Ccdc87	chr19-4837858-4840255
chr8	85432126	85433664	1.62157968748464e-05	0.426346974365041	0.379	0.291	1	4921524J17Rik	chr8-85432126-85433664
chr11	97186585	97188812	2.55160304275919e-17	0.426318807513776	0.765	0.619	6.3050621507188e-12	Kpnb1	chr11-97186585-97188812
chr8	46470037	46471346	3.19418281939976e-08	0.426297280134651	0.519	0.418	0.0078928896303932	Acsl1	chr8-46470037-46471346
chr7	78911757	78915485	0.040445164789048	0.426218860258372	0.124	0.095	1	Isg20	chr7-78911757-78915485
chr9	106446629	106450173	1.08636994619721e-06	0.42620990532562	0.447	0.346	0.268444186445223	Abhd14b	chr9-106446629-106450173
chr14	33249924	33251042	0.000274702816050909	0.426200044438023	0.295	0.228	1	Arhgap22	chr14-33249924-33251042
chr14	56810997	56812360	0.000335110632106843	0.426126080097323	0.304	0.234	1	Zmym5	chr14-56810997-56812360
chr15	79722488	79724590	0.026619544460239	0.426075137219563	0.144	0.109	1	Sun2	chr15-79722488-79724590
chr4	151057326	151058571	7.6006616885087e-09	0.426031087412903	0.551	0.428	0.00187813870455388	Vamp3	chr4-151057326-151058571
chr1	51914460	51917272	0.0150648221911649	0.425881405396375	0.162	0.12	1	Myo1b	chr1-51914460-51917272
chr16	91073058	91074130	0.010596771574441	0.425624982056053	0.18	0.138	1	4932438H23Rik	chr16-91073058-91074130
chr12	111907283	111909000	2.10851089763333e-05	0.425604087159032	0.378	0.296	1	Ppp1r13b	chr12-111907283-111909000
chr10	85102020	85104405	4.00406213966073e-05	0.425562464809363	0.365	0.276	1	Tmem263	chr10-85102020-85104405
chr11	51966190	51968538	0.00762000197610318	0.425488027774459	0.19	0.141	1	Cdkn2aipnl	chr11-51966190-51968538
chr2	118789591	118791807	0.0439325721008351	0.425476191845561	0.123	0.095	1	Disp2	chr2-118789591-118791807
chr9	66794659	66796266	8.26285535893671e-10	0.425301259556424	0.587	0.467	0.000204176808490398	Aph1b	chr9-66794659-66796266
chr12	111680736	111681948	0.0140176915394208	0.425300866375398	0.16	0.119	1	Trmt61a	chr12-111680736-111681948
chr13	113793967	113795058	1.59020608452902e-05	0.42527535436393	0.396	0.292	1	Arl15	chr13-113793967-113795058
chr18	38939789	38942648	0.0480501977588458	0.425215639219652	0.107	0.084	1	Arhgap26	chr18-38939789-38942648
chr4	149517624	149519625	8.62024405864582e-07	0.425098461429914	0.45	0.356	0.21300795473795	Ctnnbip1	chr4-149517624-149519625
chr3	85886850	85888115	4.20405247775077e-06	0.425077323248059	0.424	0.324	1	RP24-559D1.1	chr3-85886850-85888115
chr11	100397085	100398888	1.93612354660662e-08	0.424947699633847	0.537	0.426	0.00478420000613589	Jup	chr11-100397085-100398888
chr3	65956193	65958873	0.000166857677240738	0.424926863844249	0.327	0.25	1	Ccnl1	chr3-65956193-65958873
chr7	17054723	17057111	0.0048725099005081	0.424873166516853	0.197	0.154	1	Hif3a	chr7-17054723-17057111
chr14	45329129	45330248	2.60879664180733e-05	0.424840086557464	0.375	0.293	1	Psmc6	chr14-45329129-45330248
chr18	34750449	34752682	0.000158822991097047	0.424752775955983	0.319	0.242	1	Cdc25c	chr18-34750449-34752682
chr3	152713520	152714808	0.0416706610882874	0.424723002144149	0.119	0.092	1	Pigk	chr3-152713520-152714808
chr7	19294448	19296696	0.0367721687313325	0.424657783436224	0.13	0.097	1	Rtn2	chr7-19294448-19296696
chr1	175691552	175693515	1.48959297069389e-10	0.424588669404149	0.611	0.49	3.68081402244401e-05	Opn3	chr1-175691552-175693515
chr9	7762901	7764920	1.23149445652779e-09	0.424588555228433	0.571	0.455	0.00030430474319693	Tmem123	chr9-7762901-7764920
chr12	110978537	110980563	4.16417076757207e-07	0.424560268978681	0.471	0.376	0.102897492500859	Ankrd9	chr12-110978537-110980563
chrX	152341816	152343222	9.02077642950091e-05	0.424245429226135	0.333	0.263	1	Tspyl2	chrX-152341816-152343222
chr10	80417828	80420311	0.0296320679792409	0.424184695986062	0.14	0.107	1	Tcf3	chr10-80417828-80420311
chr10	80927757	80930468	4.74514506844978e-09	0.424064691494067	0.564	0.428	0.00117253483670408	Gadd45b	chr10-80927757-80930468
chr7	80401793	80404133	0.00476334423749659	0.423946813959198	0.214	0.157	1	Furin	chr7-80401793-80404133
chr11	87736747	87738938	2.43929969685489e-06	0.423789655273944	0.44	0.335	0.602755833692236	Supt4a	chr11-87736747-87738938
chr16	4541057	4542830	2.89621836095173e-06	0.423625776732662	0.43	0.336	0.715661349427894	Srl	chr16-4541057-4542830
chr12	32819455	32821231	1.47297699772405e-11	0.423601303093141	0.643	0.511	3.63975562091607e-06	Nampt	chr12-32819455-32821231
chr7	19238126	19240329	0.0427848278459696	0.423591591101655	0.127	0.097	1	Opa3	chr7-19238126-19240329
chr5	96996674	96998229	3.47937798860535e-05	0.423506122895783	0.37	0.288	1	Bmp2k	chr5-96996674-96998229
chr8	9975856	9977285	1.38811566249017e-06	0.423449006913486	0.456	0.351	0.343006156432646	Lig4	chr8-9975856-9977285
chr5	113014617	113016383	0.0064913901064445	0.423397993948524	0.189	0.143	1	Adrbk2	chr5-113014617-113016383
chr12	76368599	76370632	9.8386052145929e-06	0.423263214729446	0.406	0.312	1	Zbtb25	chr12-76368599-76370632
chr13	48877823	48879407	0.000375521962162932	0.423206429302949	0.301	0.235	1	Fam120a	chr13-48877823-48879407
chr7	100861936	100864891	0.00163739104955833	0.423198551077318	0.249	0.193	1	Relt	chr7-100861936-100864891
chr18	63708009	63709953	0.00068982116293161	0.423154924529765	0.284	0.224	1	Wdr7	chr18-63708009-63709953
chr4	156196573	156199327	2.18384150961274e-05	0.423098897065555	0.381	0.292	1	Agrn	chr4-156196573-156199327
chr7	110061189	110062374	1.73260004768891e-13	0.423024094709509	0.688	0.559	4.28128936984024e-08	AA474408	chr7-110061189-110062374
chr4	40853246	40855089	2.2212655828131e-09	0.422981595020086	0.573	0.454	0.000548879168044282	B4galt1	chr4-40853246-40855089
chr12	112588043	112590187	0.00161194583274357	0.422971508561572	0.253	0.186	1	Inf2	chr12-112588043-112590187
chr14	69731935	69733310	7.06539725925949e-06	0.422934586553191	0.417	0.317	1	Chmp7	chr14-69731935-69733310
chr2	165937990	165939500	0.00411064808520207	0.422873528713035	0.222	0.171	1	Gm11463	chr2-165937990-165939500
[truncated: 6,380 more rows]
