# Supplementary material for: A Viscous DES‐AAV‐Foxo1 Delivery System With High Transfection Efficiency for the Treatment of Corneal Endothelial Dysfunction by Restoring Mitochondria‐ER Contacts
Source: Adv Sci (Weinh). 2026 May 3;13(41):e75464. doi: 10.1002/advs.75464 (PMC13335468; doi:10.1002/advs.75464)
Supplement: Supplementary file 2 — Supporting File 2: advs75464‐sup‐0002‐Data.zip. [file ADVS-13-e75464-s002.zip › advs75464-sup-0002-Data/Dataset S6.xlsx]

## Sheet: Sheet1
Dataset S6. Differentially expressed genes (DEGs) identified in HCEnCs between HG+LV-NC and HG+LV-FOXO1 groups.
gene	avg_log2FC	AveExpr	p_value	p_val_adj	change
FOXO1	0.849850592398566	6.12596195663391	6.74460749092403e-10	1.24728026329658e-05	Up
AL162258.1	1.36393325382272	1.60164554940569	8.97939174476463e-05	0.0406420333333731	Up
LSP1P5	0.81325047700684	2.96299977700158	0.00012184747986599	0.0479430945779131	Up
TMEM256-PLSCR3	-1.80089	1.29251349419557	0.00041684997586383	0.103618814674522	Down
AC010642.2	0.863259676469886	4.16621099175284	0.00038108853738941	0.0975871959852252	Up
EGFL8	0.616324534925508	2.66740681368263	0.00055070189037201	0.114527884414068	Up
CHAT	1.02720620553193	0.387301221243298	0.00065749661082113	0.127990366567529	Up
AC239859.5	-1.44354	0.217809986646107	0.00149466345720141	0.188032730027385	Down
PCDHGA11	0.628819383246999	2.23207511865548	0.00170009841545376	0.197012390537061	Up
AC118281.1	3.50850059421689	0.401899108091802	0.00164457353502278	0.194983637390104	Up
AC242842.3	1.13793792521624	2.95708364570569	0.0021313345945346	0.21188584572681	Up
AC000120.4	-1.50264	-0.487392	0.00176845600114379	0.197012390537061	Down
TREX2	0.815754879797652	2.49482552140535	0.00240593943440327	0.21849886943473	Up
P2RX5-TAX1BP3	1.68501392796431	2.46878341088267	0.00268189350451375	0.236172650376061	Up
SRRM3	-0.596877	1.27678699924654	0.00383333204726677	0.274766703682575	Down
NBPF19	-0.97115	3.18397914614342	0.00279598480298976	0.239516519703819	Down
WDR17	0.70634402921473	1.51743663372474	0.00415719977312659	0.282941297633124	Up
FAM47E-STBD1	3.33772450161967	2.04228521678903	0.00436324084539153	0.293869471701026	Up
AL160269.1	-0.952018	0.348447809689441	0.00491386632800663	0.315528229179954	Down
DICER1-AS1	0.830746729301226	0.147738723395938	0.00519152956964682	0.323029750871977	Up
ARLNC1	5.79233977348237	-4.40902	9.07562482074795e-06	0.0152949682919084	Up
MMP25	0.745282685009027	0.494926484091325	0.00569571921207497	0.324104804164985	Up
H1-5	-1.50461	0.388078656789243	0.00576187926235359	0.326293402942782	Down
ZNF366	5.29577710963909	-4.67283	1.05748508333259e-05	0.0152949682919084	Up
BX539320.1	2.3369507822648	-1.82391	0.00184282778496404	0.198608542185869	Up
ZNF8-ERVK3-1	1.14003684248898	2.47622564458626	0.00533283953677323	0.323029750871977	Up
GAS6-AS1	0.796221641983146	0.588642032081551	0.00684051150499298	0.35139327572732	Up
AC025165.3	-0.960484	2.85192815658131	0.00520019829578805	0.323029750871977	Down
AC010326.3	5.11611249712605	-4.75141	2.09679102603249e-05	0.0212945823035368	Up
ANK3	4.97768283979971	-4.83416	2.06963116932192e-05	0.0212945823035368	Up
AC074212.1	0.991527006307261	-0.392808	0.00693253945514823	0.353249035510631	Up
LINC00106	0.778230180926257	0.034920686009824	0.00763176034706841	0.35458400761488	Up
SNHG26	-1.60835	-0.767631	0.0061439002477835	0.332340608315008	Down
SYNE1	0.883613910671707	0.115123542027151	0.00782662117850702	0.354737155509739	Up
LINC00624	4.86332198759709	-4.88167	2.852234045096e-05	0.0224428719185552	Up
SFMBT2	1.10416427968236	2.97318622168965	0.00668159789972784	0.346114257590103	Up
AL441992.2	-1.27316	3.63103024712555	0.00576963947235654	0.326293402942782	Down
ARMCX5-GPRASP2	-0.655787	2.59412669409812	0.00764410928099494	0.35458400761488	Down
H2AC4	-1.76532	-2.08506	0.00412976896933827	0.282858583518417	Down
AC046195.1	-1.68433	-2.0383	0.00445727155825081	0.295790692744922	Down
CPSF1P1	1.89893967020986	-1.87167	0.00495679463763235	0.317183402192855	Up
TRIM39-RPP21	-5.78784	-1.962	0.00126525641279207	0.173321384013065	Down
AC008105.1	0.629445799143803	1.48648817452228	0.0105115854573307	0.402756890631131	Up
BHLHB9	0.612227865403547	2.92725614282886	0.00776073462177053	0.35458400761488	Up
AC012321.1	-1.30188	1.20809671140932	0.0114689231925444	0.411460845031504	Down
H2AC21	-1.53459	-1.54155	0.00768575263016669	0.35458400761488	Down
AL035701.1	1.28977451314593	-1.29547	0.00899026234067509	0.377109522233845	Up
H2BC8	-0.686855	0.174417036748611	0.0127165355756645	0.427576168001387	Down
Z83844.2	2.83550200164871	1.3233825107646	0.0125409720793602	0.426155790818213	Up
AL772307.1	-5.39121	-2.22746	0.00155019073123887	0.189954273146756	Down
B4GALNT2	-1.01233	0.320786569717763	0.0129835649434436	0.42952605813793	Down
KCNH6	1.32689158767141	-1.30176	0.0099201542294035	0.395338109468624	Up
AC092821.1	0.799609320251038	-0.347345	0.0132601183808475	0.432330707141702	Up
CCDC81	1.13288123944563	-0.948155	0.0118172604683701	0.417905841760922	Up
DMBX1	0.952305122342733	-0.392519	0.0139567276946991	0.437189051238583	Up
AC000093.1	0.958127698389901	3.54041038504239	0.00778293400849452	0.35458400761488	Up
ARHGEF6	-1.15281	-1.08658	0.0124042925478367	0.424015863377346	Down
TCTEX1D4	1.6731386487047	-1.98156	0.00779116675621474	0.35458400761488	Up
C10orf55	1.85784495926105	-1.95289	0.00775733212334609	0.35458400761488	Up
DPP10	-0.628853	0.706996271954239	0.0151947803069323	0.444379379242934	Down
CCND1	-0.68703	0.394025895707285	0.0158566672978332	0.450922128750256	Down
DIPK1B	0.798841890055927	-0.271545	0.0159240408711298	0.450922128750256	Up
TOX	-0.88444	-0.550871	0.0161174242742616	0.450922128750256	Down
AC105233.4	-1.48501	-1.83661	0.0104886884573583	0.402756890631131	Down
ATP6V1G2	0.833755389805124	-0.232614	0.017194587923881	0.458844898234244	Up
HSPE1-MOB4	-3.28596	-2.06569	0.00754340753903785	0.35458400761488	Down
GP1BB	-3.01258	-1.31776	0.0121945526146782	0.422342032825911	Down
URGCP-MRPS24	-2.22906	-1.53411	0.0122408696684829	0.422342032825911	Down
AL355102.2	-1.08612	-1.13945	0.015165799366461	0.444379379242934	Down
RPS4XP5	-3.89439	-4.56263	0.00088525511967434	0.149671906582255	Down
AC002310.1	1.40983091097292	-1.74665	0.0118189384020001	0.417905841760922	Up
TMCC1-AS1	0.68330405810006	0.959131735155496	0.0170060047280813	0.45711053115757	Up
AD001527.2	2.74445473375926	-2.05547	0.00871705338932663	0.372832270792074	Up
RASD1	-0.897426	-0.852736	0.0168530689161126	0.456699217682293	Down
AC004623.1	-4.34573	-3.39305	0.00191161501453661	0.200860775362645	Down
CD24	-0.816596	0.0841086542382847	0.0188103416250894	0.469925356314712	Down
AC139491.7	0.813229593678013	-0.372225	0.018774478299414	0.469925356314712	Up
LINC01011	0.714111278753699	-0.0341955	0.0195063701283404	0.469925356314712	Up
AC027601.1	4.40856597604695	-2.91852	0.00275850857469805	0.239516519703819	Up
CYP4F35P	-0.650951	0.477454335773465	0.0196099744289459	0.469925356314712	Down
SOHLH2	1.00787866687165	0.242553053963612	0.0202139141289409	0.47199	Up
LY6K	-0.627048	0.314588570310273	0.0200727464554762	0.471072715991272	Down
TXK	1.22005701108152	-1.38758	0.0164604472182533	0.453655812827359	Up
AC025271.4	1.35344587100437	-1.86214	0.0141135491044954	0.437189051238583	Up
AP002907.1	3.80323670067662	-4.11356	0.00202436473767418	0.210501291558967	Up
LINC02798	-0.670272	-0.10046	0.0212713190849832	0.475449692141617	Down
CCDC149	0.708310053828574	0.502670283292044	0.0208926822731504	0.474428140599561	Up
AC025175.1	1.35556907735033	-1.78244	0.0151559441391066	0.444379379242934	Up
CLTRN	2.02619628215951	-3.00271	0.00622453024896028	0.332688548826654	Up
LINC01936	-3.84472	-4.16373	0.00206448117032412	0.210930664545879	Down
AL359762.3	-1.563	-1.86411	0.014926696657938	0.443808001662585	Down
JAM2	0.590498990036568	0.848313216826447	0.0206825777928621	0.474059773366315	Up
TSC22D1-AS1	1.38215005352522	-1.4251	0.0179410273733926	0.466643346295568	Up
AC116366.2	-3.19	-2.13316	0.0112603292012401	0.410724394316634	Down
H2AC12	-1.69184	-2.27403	0.0125636147319598	0.426155790818213	Down
AL157388.1	-3.78848	-4.40289	0.00218779054801245	0.21294110844418	Down
AC008735.2	-4.36337	-3.09772	0.00406023816236043	0.281220915118096	Down
AL132780.4	0.788878282576924	-0.568371	0.0231572151681291	0.489984416595209	Up
AC091271.1	-0.77578	-0.0443876	0.023713528037266	0.495518953664588	Down
RN7SL2	-2.08955	4.26986837427673	0.00969015045818528	0.390413839702005	Down
ACTBP8	-1.95324	-2.85259	0.00941674455229229	0.382765070544896	Down
AC119673.2	1.64143891171477	-2.60297	0.0114091863461414	0.411460845031504	Up
AP000759.1	3.75567780391591	-3.72938	0.00371511307909555	0.271555676568039	Up
ZNF658B	-0.914826	-1.05222	0.0231192646289901	0.489741764930027	Down
KCNF1	-0.744153	-0.0385389	0.024970501701576	0.503181887649395	Down
AL513218.1	-3.53127	-4.44363	0.00267869428080006	0.236172650376061	Down
AP000526.1	3.30621627296054	-2.40497	0.0106063162135598	0.402756890631131	Up
AC138894.1	-1.28948	-0.675153	0.0253863065224255	0.506141596291859	Down
RGMA	-0.848171	-0.331725	0.0259864613371751	0.507999608359809	Down
TRIM73	1.66960783487322	-1.93051	0.0185959658034695	0.469746571234505	Up
SNORD3A	-0.938154	0.888907957429106	0.0241998239001609	0.496756599719644	Down
RMRP	-2.25534	2.4308329362468	0.018428686589742	0.468837900427345	Down
SLC5A4-AS1	-1.15724	-1.28079	0.0239609379495656	0.495854441888024	Down
OVOL3	-3.82695	-3.7775	0.00451659546891342	0.298305000023628	Down
NPHP3-ACAD11	3.51004689811246	-2.62538	0.00994063812809766	0.395338109468624	Up
F2	3.6376011608827	-4.07626	0.00446253194591647	0.295790692744922	Up
ITGA6-AS1	3.4934228085292	-4.33516	0.00399373296293271	0.279757968498162	Up
LINC00960	-3.6192	-4.3208	0.00405547183555872	0.281220915118096	Down
ATXN1-AS1	-1.79476	-2.54758	0.015475782630008	0.447278891482641	Down
SRPK3	3.00816770603044	-3.14078	0.00812402887732851	0.36188635224345	Up
LINC01389	0.811539554243892	-0.563623	0.0284253041655911	0.524096859356207	Up
FAM151B	-0.663096	-0.0440056	0.0287052931916612	0.524230136609543	Down
RNU4-2	-2.57755	-1.77531	0.0213647701384136	0.475449692141617	Down
LDLRAD4	1.25638717308284	-1.95955	0.021479485136714	0.476283115867208	Up
ZNF704	-0.722384	-0.165446	0.0290639993518552	0.524230136609543	Down
KLF14	-1.2685	-1.17261	0.0270890384356192	0.519889510176875	Down
H2BC13	-1.71517	-2.00899	0.0214441866127631	0.476071240131846	Down
UNC5CL	0.628937506591659	0.186499468327298	0.0290719846371097	0.524230136609543	Up
TMEM17	0.703287975444899	0.227288571666097	0.0295767825855548	0.525685642481642	Up
PSMD10P1	-2.00396	-3.03405	0.0126411371843048	0.426592244433117	Down
AC007637.1	1.51241191760188	-2.4618	0.0182421311811659	0.468837900427345	Up
AC124276.1	-1.49182	-2.66843	0.01758339464802	0.464311886449809	Down
AC104794.3	0.695167000982569	0.131827379786515	0.0313501650880855	0.53653787238243	Up
AL512791.2	-0.65599	-0.085884	0.0317541496173931	0.538275855361495	Down
FAM157B	-3.57191	-4.11815	0.0062589707545896	0.33314959692994	Down
AC096720.2	1.47614244097756	-2.26855	0.022020424837945	0.47940671727714	Up
AMBP	-3.68664	-4.01485	0.00665415591360617	0.346114257590103	Down
MFRP	0.607350210734601	0.336213868793112	0.0311729897636064	0.534274420480421	Up
HLA-J	-3.67768	-3.66263	0.0074116821970306	0.35458400761488	Down
AC074091.2	-3.29365	-3.18721	0.0107625629453607	0.404536740952347	Down
ATAD3C	1.01082813025752	-1.18933	0.0307355784974571	0.533702397327205	Up
CD72	2.79509742065308	-2.69194	0.0159504923900314	0.450922128750256	Up
CCNB3	0.980474043758644	-1.42257	0.029692314184303	0.525977199067821	Up
AC006450.3	2.94021099489707	-3.76611	0.00706915620023316	0.35458400761488	Up
TLR5	-3.42974	-4.21617	0.00642291685343854	0.338401713306664	Down
ANKRD18CP	1.32875367706826	-2.12357	0.024472999759417	0.498435225276321	Up
PDE3B	-1.54358	-2.60475	0.0199890191482036	0.47090054918182	Down
DERPC	-1.17135	3.88839334232915	0.0133148708787313	0.432330707141702	Down
HHIP	-0.771176	-0.64324	0.0334588214580215	0.540427993028944	Down
AC132872.5	0.742577695197661	1.46888416955185	0.0264444770543261	0.512464799487512	Up
LINC01085	-0.855567	-0.814225	0.0335380083924888	0.540427993028944	Down
PHEX	-0.955521	-1.44968	0.0311007348755199	0.534231384085119	Down
KCNK7	0.711360953899067	0.340812800871803	0.0327861926418358	0.540427993028944	Up
ABCF2-H2BE1	-3.52749	-4.13372	0.00743315426661632	0.35458400761488	Down
AC093484.3	-1.198	-1.31035	0.0322010390067863	0.538275855361495	Down
SPEM1	3.44696834864023	-3.94808	0.00816020163767473	0.36188635224345	Up
AL353751.1	2.90333491500543	-4.04228	0.00746990896990609	0.35458400761488	Up
AC006064.5	-2.94241	-3.33889	0.0117175886157999	0.417905841760922	Down
SMARCA5-AS1	-2.93034	-1.1345	0.0318885087939801	0.538275855361495	Down
SLC25A18	0.996688083503449	-0.707714	0.0350512360121175	0.542422342466107	Up
DUSP26	1.48527144963929	-1.67563	0.0302263581108226	0.529835109519851	Up
AC055839.1	-1.70451	-2.67827	0.0210867960761151	0.474428140599561	Down
S1PR1	-1.21967	-1.64757	0.0313927496879473	0.53653787238243	Down
SLC4A5	-1.74608	-2.77596	0.0202536145607841	0.472086931674653	Down
CPB2-AS1	1.48506821982774	-2.71388	0.021190593421037	0.474428140599561	Up
AC068533.4	2.63305717843967	-3.45441	0.0113098988841959	0.411460845031504	Up
MFAP3L	-1.16013	-1.38321	0.0334165562032235	0.540427993028944	Down
ANK2	-1.25024	-2.09729	0.0281558963902877	0.522451115566859	Down
SMG1P6	-1.09464	-0.970015	0.0354044128889555	0.542422342466107	Down
KRT87P	-0.781001	-0.925967	0.0357228413636215	0.545068073710769	Down
AC008750.7	-0.750036	-0.344989	0.0362783368326711	0.549014143245979	Down
ATP10A	-0.722806	-0.383653	0.03639481648642	0.549876912813207	Down
AC079848.1	0.836619205635689	-0.615552	0.0365236508698473	0.54993920991847	Up
AC240565.2	1.14362713035559	-1.85544	0.0308092620926381	0.533994959578878	Up
STK24-AS1	-2.74134	-3.34727	0.0133176437528726	0.432330707141702	Down
AC025165.6	-3.27409	-2.83433	0.0180947070435962	0.467239303231302	Down
CRIP1	1.34071215628284	-2.22508	0.0282657433324797	0.522718391447547	Up
AC092647.5	1.53481194241138	-1.27454	0.0354808060812447	0.542422342466107	Up
NME1-NME2	1.06313517282578	4.26500775590605	0.0130425854699765	0.430104763570199	Up
AC046130.2	-1.38519	-2.37547	0.027194367337553	0.520627218954087	Down
AC007336.1	0.989769171831119	-1.10417	0.0370596030143315	0.550349065765262	Up
AC010327.7	-2.76568	-3.50103	0.0131162740205457	0.430480851166192	Down
AC244636.3	1.52583810916582	-2.52675	0.0257599714073081	0.506851406635696	Up
OR2B6	1.50766418976568	-2.25632	0.0285329289230166	0.524211436046174	Up
AADACL4	0.911719840218409	-1.16185	0.037464165211598	0.550753956259315	Up
AL031005.2	-1.42264	-1.92047	0.0329314282769284	0.540427993028944	Down
AC106820.1	2.71960266014675	-3.45884	0.0141537352173628	0.437700711328915	Up
H2BC18	-1.33598	1.04781325775308	0.0337543083940159	0.540801666794954	Down
LINC01063	-1.62072	-3.02992	0.0220728410408896	0.47940671727714	Down
AL080317.2	-0.689196	-0.112502	0.0395961781103877	0.559398106795569	Down
PCSK6	2.05033353693621	-3.18831	0.0191775576198495	0.469925356314712	Up
APBB1IP	2.60963395007657	-3.3339	0.016102750656725	0.450922128750256	Up
TSPAN1	-1.27193	-2.02511	0.0339034265400788	0.540801666794954	Down
RPPH1	-2.04536	3.62907272346028	0.0178560089322416	0.466067245079796	Down
AC092720.3	-1.89934	-3.51522	0.0168403129873796	0.456699217682293	Down
AC124068.2	-2.78004	-3.16643	0.0191955159326755	0.469925356314712	Down
AC026803.2	1.95562584969328	-3.08999	0.0211781001311573	0.474428140599561	Up
LINC01637	0.92702073412192	-1.0277	0.0407051974508906	0.560356962757606	Up
OR2AG2	-3.03792	-3.84038	0.0122236813487006	0.422342032825911	Down
USP44	0.606346644189142	1.26406871096393	0.0329624982165159	0.540427993028944	Up
AC073130.3	-1.31887	-1.73871	0.0374538078386741	0.550753956259315	Down
LYPD6B	-1.16792	-1.6551	0.0383012609369605	0.555000884033596	Down
AC092053.4	3.17692849848189	-4.21224	0.0120249414223771	0.421169018416702	Up
NLGN3	1.20933573921733	-1.97097	0.0362605883116428	0.549014143245979	Up
AC091133.3	2.82297965048708	-3.79583	0.0131929534812016	0.431055280437917	Up
AL390726.4	-1.78815	-2.6567	0.0287509200513829	0.524230136609543	Down
CLEC4A	3.5092057512786	-3.63286	0.0147335022941872	0.443079849224654	Up
AC053503.4	-2.53903	-3.27085	0.0199366914949424	0.47086747869217	Down
AC100810.3	-2.84239	-3.38308	0.0183538454074893	0.468837900427345	Down
AC010996.1	-0.982073	-1.26753	0.0423056074352389	0.568573835973745	Down
AC010501.2	-1.23956	-2.12285	0.0362487424162951	0.549014143245979	Down
NSFP1	0.729919915881268	-0.726005	0.0440581486732776	0.576937966539591	Up
AL356273.2	1.57364942833813	-3.16699	0.0238135223828492	0.495854441888024	Up
TAF1A-AS1	0.823553472166347	-0.916642	0.0440969211019005	0.576937966539591	Up
AL139011.1	2.62501572801634	-2.29367	0.0322000503327279	0.538275855361495	Up
ITGAX	1.2303738272942	-2.29968	0.0350924712965539	0.542422342466107	Up
JAKMIP3	2.60351091096395	-3.61221	0.016662279095187	0.456699217682293	Up
RN7SL1	-1.89057	4.85221574416791	0.0127561285161082	0.42812901025116	Down
TMEM262	2.60359235983818	-2.49137	0.0305767454995089	0.532946045732721	Up
AL355312.4	-1.07471	-1.22938	0.0439073055089599	0.576937966539591	Down
AC016738.1	3.11196365143765	-4.25995	0.0137843735212978	0.435751144494633	Up
LINC01460	-2.49712	-3.38399	0.0206578596706301	0.474059773366315	Down
ANKRD31	3.12179614031088	-4.125	0.0146218942422373	0.441834461146559	Up
ARHGAP30	1.25080428772749	-1.89109	0.0401560809225914	0.560356962757606	Up
MINDY4	-1.80153	0.187962133360708	0.0437511307745846	0.576937966539591	Down
FGD3	3.17625894380516	-4.08057	0.0150417974894364	0.443808001662585	Up
AC073610.2	1.8734608508524	-2.74285	0.0302186774650916	0.529835109519851	Up
ZNF99	3.07150747285204	-4.31697	0.0142004105407372	0.437804497099735	Up
C8orf31	1.27342640479754	-2.51666	0.034188327647602	0.540801666794954	Up
ANKRD55	-1.05782	-2.14259	0.0390378430368844	0.55662102307853	Down
ABCA17P	1.56797379863355	-2.35307	0.0359524529815749	0.547217047726966	Up
AC005722.3	1.42897828750239	-2.56313	0.0337644402376118	0.540801666794954	Up
AC004882.3	-3.16557	-4.40979	0.0139115323575522	0.437189051238583	Down
AC005606.2	1.48390814057307	-0.636865	0.0464037767163784	0.582613700146815	Up
ITGA4	2.55214066965785	-3.93196	0.015503475338797	0.447278891482641	Up
AC097493.3	-1.63161	-3.11837	0.0275745008473696	0.520627218954087	Down
SPRED3	-0.789137	0.720452489852521	0.0405687234921124	0.560356962757606	Down
GNG3	-3.40982	-3.67421	0.0174042462218859	0.462038527996063	Down
AL117335.1	2.39415083543122	-3.57412	0.0195052590040303	0.469925356314712	Up
LINC02307	2.99218805143503	-4.26921	0.0152888762154758	0.44518612463443	Up
BMS1P13	2.4367026249943	-2.85297	0.02888192030481	0.524230136609543	Up
KCNJ4	2.54622074116441	-3.52339	0.0205055193791626	0.4728286407467	Up
ZMYND15	0.843341926800607	-0.905389	0.0481223264254649	0.584424355358575	Up
AL035461.3	-6.96014	-0.407102	0.0404961635229418	0.560356962757606	Down
HNF4A	3.10001769480612	-4.14378	0.0169413109463069	0.456699217682293	Up
AL136419.3	-0.88562	-1.4235	0.0470350844627011	0.582677859001531	Down
AC020612.1	1.28059426744559	-2.36163	0.0392717049835637	0.557368872034569	Up
AC025181.2	0.585809971364632	0.0145159601415534	0.0470778085628884	0.582677859001531	Up
LMNTD2-AS1	0.756239865608387	-0.324509	0.0487462000612721	0.584424355358575	Up
NR2E1	0.622751407550438	0.0623535298324672	0.0469614378208809	0.582677859001531	Up
AC114956.2	3.16887620587275	-3.88353	0.0189314566645203	0.469925356314712	Up
SCAT8	0.876484499181142	-1.25247	0.0490887231002366	0.584424355358575	Up
TMEM190	2.48973446710192	-3.82319	0.0190213886722795	0.469925356314712	Up
IGSF9	-0.622248	-0.407387	0.0497187967509106	0.584948434842719	Down
AC012184.3	-2.50038	-3.24723	0.0274194017637119	0.520627218954087	Down
MFFP2	-1.21658	-2.10525	0.0440379284338672	0.576937966539591	Down
AC004263.1	1.35258344489461	-2.79348	0.0368419372387709	0.550323530676534	Up
AC083862.1	2.9714153475631	-4.09215	0.0195705497771656	0.469925356314712	Up
FLJ31104	1.13289373303327	-1.80506	0.0489169399264302	0.584424355358575	Up
PCDH18	2.44158515936464	-2.55859	0.0388387856187011	0.55662102307853	Up
AL049833.1	2.84650895436447	-4.37913	0.0192043160648183	0.469925356314712	Up
AL162377.3	2.87560962836693	-4.32339	0.0197425601279515	0.469925356314712	Up
LINC02541	2.36876214334754	-3.53387	0.0258267019246745	0.506851406635696	Up
B3GAT2	-2.40846	-2.72048	0.0383341376519474	0.555000884033596	Down
AC026956.2	2.84556851419939	-4.42574	0.0195547634135797	0.469925356314712	Up
SMG1P4	-2.51301	-2.73645	0.0383889724764666	0.555000884033596	Down
LRRK2	2.5065504337508	-3.30004	0.0293963473565185	0.524230136609543	Up
AC099560.2	-1.40823	-3.07331	0.036104573886501	0.548629322007448	Down
RNASE7	-1.25753	-2.50067	0.044013128054685	0.576937966539591	Down
POTEF	1.58261917871995	-2.71972	0.0406545815438402	0.560356962757606	Up
LINC01357	1.10230781374158	-2.15187	0.0485247357933762	0.584424355358575	Up
NMRAL2P	0.987873929812339	-2.0741	0.0495516595550375	0.584948434842719	Up
AC132825.4	1.15414127743339	-2.44186	0.0458781305295795	0.582043286187696	Up
AC135178.3	3.62041676274906	-3.54851	0.0259353193865683	0.507536361286569	Up
AC011466.4	-2.97437	-4.38285	0.020950854162985	0.474428140599561	Down
CSPG4P12	-2.44834	-3.03646	0.0362345026884332	0.549014143245979	Down
PIFO	-1.3692	-2.63397	0.0439696711593822	0.576937966539591	Down
ACSM3	-1.23958	-2.47233	0.0463840740585845	0.582613700146815	Down
AC004232.2	1.2035134499025	-2.49528	0.0461579627930002	0.582043286187696	Up
LINC01885	2.93843240712465	-4.44132	0.0220640523585062	0.47940671727714	Up
AC233992.3	2.32404975333231	-3.43331	0.0309282967416317	0.533994959578878	Up
OR7E19P	2.37548707795919	-3.62262	0.0281224553094075	0.522451115566859	Up
AL139317.5	1.25077204030495	-2.72524	0.0441134637261116	0.576937966539591	Up
TEX15	-2.39457	-3.53299	0.0314170432507453	0.53653787238243	Down
AC106782.1	1.52135899215748	-3.39501	0.0350924758473404	0.542422342466107	Up
AC008522.1	2.87514438656669	-4.41725	0.0235715218823114	0.494582611779868	Up
NPC1L1	2.36510282868255	-3.64382	0.0306398626320676	0.533313512154968	Up
AC109479.3	-2.42606	-2.58004	0.0470762731486385	0.582677859001531	Down
AC107373.3	2.85792765586087	-4.23936	0.025697465245261	0.506634567996387	Up
TBC1D29P	1.56450542804005	-2.97877	0.0429874037904982	0.570913356762711	Up
H3C1	-1.70246	-2.53872	0.049188653582748	0.584424355358575	Down
LINC02193	2.31737221559864	-3.4479	0.0342931853983185	0.541055679431492	Up
KRT89P	-1.35389	-2.74104	0.048587481474117	0.584424355358575	Down
PITX3	-2.27965	-3.3773	0.0370412038112082	0.550349065765262	Down
AC002451.1	-2.26724	-3.42017	0.0372245266440049	0.550349065765262	Down
BX537318.2	2.26685764570864	-3.03071	0.0432388762035933	0.57279121606952	Up
SMCO2	2.85298204304141	-4.05193	0.0292662970784211	0.524230136609543	Up
AL121992.1	2.92484292159371	-4.21857	0.0288937530327087	0.524230136609543	Up
PCDHB12	1.49263914675001	-2.81718	0.0491455377835164	0.584424355358575	Up
AC007878.1	-2.3229	-3.54365	0.0369214826217083	0.550323530676534	Down
RPL5P30	2.71300724889222	-4.50567	0.0275002249532553	0.520627218954087	Up
AC026979.3	2.28066113865478	-2.81136	0.0481486434406142	0.584424355358575	Up
KIAA1755	-2.81969	-4.48218	0.0280781397768322	0.522451115566859	Down
AC107982.3	1.71288097225464	-3.01629	0.0487954057205058	0.584424355358575	Up
EPHA10	2.21808059017487	-3.48294	0.0398760101467897	0.560356962757606	Up
MYOZ2	2.9229760943519	-4.36988	0.0323679348172381	0.538275855361495	Up
RN7SK	-2.04761	4.42596216206803	0.0197951577661364	0.469925356314712	Down
GOLGA8Q	-2.27918	-3.63743	0.0419554599859938	0.566860416405926	Down
AC005785.1	2.19185669594983	-3.20822	0.0496369037735647	0.584948434842719	Up
PPP1R36	3.12624708866947	-3.71184	0.0396923477856192	0.559901287261217	Up
FBXO15	-2.2403	-3.35371	0.0482607010461756	0.584424355358575	Down
MYHAS	-2.41214	-3.4338	0.0473146288307819	0.584105094103906	Down
EFCC1	2.70708753453085	-4.25211	0.0374360889504465	0.550753956259315	Up
SFTPC	2.25405587031729	-3.40526	0.0483373621030535	0.584424355358575	Up
OTP	-2.8059	-4.51487	0.0359898624241858	0.547335958725714	Down
RORC	2.2056943327624	-3.67797	0.0437808754626729	0.576937966539591	Up
SLC38A5	-2.27397	-3.47893	0.0483194599965752	0.584424355358575	Down
AC232271.3	2.74235213653946	-3.94252	0.0406846110807526	0.560356962757606	Up
MYPN	2.21358928447386	-3.6702	0.0457467415419042	0.581839402568386	Up
AC027243.2	2.72894887207047	-4.4954	0.0390334660457547	0.55662102307853	Up
AL021308.1	-2.28726	-3.61955	0.0488094000526633	0.584424355358575	Down
LINC00299	2.67365100681188	-4.40165	0.0429962953057515	0.570913356762711	Up
ZBED6	1.76710215256164	4.30287360348418	0.0223202932772194	0.47940671727714	Up
MYH6	-2.91447	-4.0975	0.0450633376770877	0.58008784114265	Down
SEPTIN5	-0.866242	2.88303808119611	0.0333776212451521	0.540427993028944	Down
USP32P2	-0.778532	3.8626226042702	0.030659432233054	0.533313512154968	Down
AL121594.1	-1.86723	3.75634808430442	0.0457081974377998	0.581749274065541	Down
